# Supplementary material for: Polyene Phosphatidylcholine Ameliorates High Fat Diet-Induced Non-alcoholic Fatty Liver Disease via Remodeling Metabolism and Inflammation
Source: Front Physiol. 2022 Feb 28;13:810143. doi: 10.3389/fphys.2022.810143 (PMC8918669; doi:10.3389/fphys.2022.810143)
Supplement: Supplementary file 2 [file Table_1.XLSX]

## Sheet: Sheet1
Table S1 The primer sequences used in this study.
Num	Gene Symbol	Forward primer(5->3)	Reverse primer(5->3)
1	MCAD	TAACATACTCGTCACCCTTC	ATGCCTGTGATTCTTGCT
2	ACC1	TGCTGGATTATCTTGGCTTCA	CCCGTGGGAGTAGTTGCTGTA
3	CPT1-α	TATGGTCAAGGTCTTCTCGGGTCG	AGTGCTGTCATGCGTTGGAAGTCTC
4	TNF-α	TGACTTTCTCCTGGTATGAAATGG	TGACTTTCTCCTGGTATGAAATGG
5	IL-6	CGCAAAGCCAGAGTCATTC	TGGTCTTGGTCCTTAGCC
6	iNOS	CCCTTCCGAAGTTTCTGGCGACAGCGGC	GGCTGTCAGAGCCTCGTGGCTTTGG
7	SCD1	CTTCCTCCTGAATACATCCCTCC	CTCCATCCCATCTAGCACAACCT
8	GAPDH	CAACTTTGGCATTGTGGAAGG	ACACATTGGGGGTAGGAACAC
