# Supplementary material for: Polyene Phosphatidylcholine Ameliorates High Fat Diet-Induced Non-alcoholic Fatty Liver Disease via Remodeling Metabolism and Inflammation
Source: Front Physiol. 2022 Feb 28;13:810143. doi: 10.3389/fphys.2022.810143 (PMC8918669; doi:10.3389/fphys.2022.810143)
Supplement: Supplementary file 3 [file Table_2.XLSX]

## Sheet: Sheet1
TABLE S2 Differentially expressed genes in liver between high fat diet+PPC and high fat diet fed mice.
ID	P value	Log (Fold change)	Regulation	Track gene	Symbol	Description
ENSMUST00000018449	6.57605e-08	-3.28470417727613	down	MERGE.3412	Prpf8	Pre-mRNA-processing-splicing factor 8 [Source:UniProtKB/Swiss-Prot;Acc:Q99PV0]
ENSMUST00000176262	1.7887e-09	11.505	up	MERGE.9886	Kmt5b	Histone-lysine N-methyltransferase KMT5B [Source:UniProtKB/Swiss-Prot;Acc:Q3U8K7]
ENSMUST00000223268	6.30613e-09	13.1613	up	MERGE.6111	Nnt	nicotinamide nucleotide transhydrogenase
ENSMUST00000045621	5.94101e-09	11.6775	up	MERGE.2601	Baz2a	bromodomain adjacent to zinc finger domain, 2A
ENSMUST00000125001	3.56031e-09	10.674	up	MERGE.11366	Ptpmt1	protein tyrosine phosphatase, mitochondrial 1
ENSMUST00000170054	4.00039e-09	10.7534	up	MERGE.2601	Baz2a	bromodomain adjacent to zinc finger domain, 2A
MERGE.14010.4	7.88031e-09	10.4528	up	MERGE.14010	-	-
MERGE.1806.1	9.56465e-09	-11.1006309613578	down	MERGE.1806	-	-
MERGE.9143.3	3.39367e-08	9.30241	up	MERGE.9143	-	-
ENSMUST00000177172	8.77844e-08	8.75133	up	MERGE.9717	Tcof1	Treacle protein [Source:UniProtKB/Swiss-Prot;Acc:O08784]
ENSMUST00000074245	7.21553e-07	-4.35927052531235	down	MERGE.6859	Rps3a2	ribosomal protein S3A2 [Source:MGI Symbol;Acc:MGI:3642853]
ENSMUST00000212899	1.40415e-07	9.34634	up	MERGE.20796	Gm42047	predicted gene, 42047 [Source:MGI Symbol;Acc:MGI:5624932]
MERGE.3077.2	1.14043e-07	-11.5120520346341	down	MERGE.3077	-	-
MERGE.10569.1	9.0447e-08	-9.1944429167253	down	MERGE.10569	-	-
ENSMUST00000072359	1.3908e-06	-2.67594222168384	down	MERGE.6897	Tpm3-rs7	tropomyosin 3, related sequence 7
MERGE.18405.6	2.25122e-07	9.03934	up	MERGE.18405	-	-
ENSMUST00000101642	2.09706e-07	8.32096	up	ENSMUSG00000020451	Limk2	LIM domain kinase 2 [Source:UniProtKB/Swiss-Prot;Acc:O54785]
MERGE.19623.1	1.85976e-07	-9.77661221935251	down	MERGE.19623	-	-
MERGE.4796.3	2.58251e-07	8.01599	up	MERGE.4796	-	-
MERGE.12945.2	1.74149e-07	7.18978	up	MERGE.12945	-	-
MERGE.17852.1	2.22909e-07	-8.04183243833119	down	MERGE.17852	-	-
MERGE.14032.6	3.31593e-07	-8.05252089732505	down	MERGE.14032	-	-
MERGE.1568.1	3.04318e-07	-7.69434145192322	down	MERGE.1568	-	-
MERGE.13406.2	5.36616e-07	-9.35363096913146	down	MERGE.13406	-	-
MERGE.8360.1	4.10942e-06	-2.53032960699597	down	MERGE.8360	-	-
ENSMUST00000133098	1.08443e-06	6.84015	up	MERGE.15885	Prkab1	protein kinase, AMP-activated, beta 1 non-catalytic subunit [Source:MGI Symbol;Acc:MGI:1336167]
ENSMUST00000148330	1.44057e-06	-9.70558227664382	down	MERGE.317	Clk1	Dual specificity protein kinase CLK1 [Source:UniProtKB/Swiss-Prot;Acc:P22518]
ENSMUST00000167281	3.94542e-06	-6.35788243922929	down	MERGE.3406	Serpinf1	Pigment epithelium-derived factor [Source:UniProtKB/Swiss-Prot;Acc:P97298]
ENSMUST00000138758	1.17003e-06	6.51645	up	MERGE.11732	4930402H24Rik	Uncharacterized [Source:UniProtKB/Swiss-Prot;Acc:Q7TT23]
MERGE.12935.1	3.95075e-06	-5.2028574270476	down	MERGE.12935	-	-
MERGE.3389.2	1.59475e-06	-8.84445818065723	down	MERGE.3389	-	-
MERGE.22645.3	1.73669e-06	-9.41806798852379	down	MERGE.22645	-	-
MERGE.981.1	5.51134e-06	-2.88135426479228	down	MERGE.981	-	-
MERGE.6005.1	5.99526e-06	-2.92748862044765	down	MERGE.6005	-	-
MERGE.13937.88	4.20289e-06	17.3922	up	MERGE.13937	-	-
MERGE.22319.5	2.02938e-06	7.63129	up	MERGE.22319	-	-
ENSMUST00000139836	2.69658e-06	8.24902	up	MERGE.19723	Plpp5	Phospholipid phosphatase 5 [Source:UniProtKB/Swiss-Prot;Acc:Q3UMZ3]
ENSMUST00000174555	1.92965e-06	-7.442450909147	down	MERGE.21238	Ppp2r1b	protein phosphatase 2, regulatory subunit A, beta [Source:MGI Symbol;Acc:MGI:1920949]
ENSMUST00000152901	2.57001e-06	7.5906	up	MERGE.12364	Gnb4	guanine nucleotide binding protein (G protein), beta 4 [Source:MGI Symbol;Acc:MGI:104581]
ENSMUST00000023897	1.53916e-06	-6.34046071051717	down	MERGE.6082	Gzma	granzyme A
MERGE.19254.5	2.3206e-06	-7.88443430336066	down	MERGE.19254	-	-
ENSMUST00000059740	1.83707e-06	5.87449	up	MERGE.8932	2310061I04Rik	RIKEN cDNA 2310061I04 gene [Source:MGI Symbol;Acc:MGI:1916912]
ENSMUST00000066677	2.7573e-06	6.97884	up	MERGE.7307	Cyhr1	Cysteine and histidine-rich protein 1 [Source:UniProtKB/Swiss-Prot;Acc:Q9QXA1]
MERGE.11354.1	1.87435e-06	-5.98597414094511	down	MERGE.11354	-	-
MERGE.14612.1	2.07042e-06	-5.94628785937482	down	MERGE.14612	-	-
MERGE.109.4	3.99664e-06	-8.86442913447955	down	MERGE.109	-	-
ENSMUST00000151877	3.70152e-06	6.46744	up	ENSMUSG00000049811	Fam161a	family with sequence similarity 161, member A
ENSMUST00000189960	6.36374e-06	4.31976	up	MERGE.18589	1810026B05Rik	RIKEN cDNA 1810026B05 gene
MERGE.513.2	9.23202e-06	-5.32905285298931	down	MERGE.513	-	-
MERGE.10284.1	3.3453e-06	-5.63067870151093	down	MERGE.10284	-	-
MERGE.3634.5	6.26334e-06	-9.76756271332643	down	MERGE.3634	-	-
MERGE.4188.7	7.19529e-06	-10.8635834977031	down	MERGE.4188	-	-
MERGE.2752.1	1.28123e-05	-2.34236696646512	down	MERGE.2752	-	-
MERGE.10340.1	1.19993e-05	-4.95701622401129	down	MERGE.10340	-	-
ENSMUST00000086961	5.32593e-06	-7.98720051228652	down	MERGE.10485	Nt5c2	5'-nucleotidase, cytosolic II [Source:MGI Symbol;Acc:MGI:2178563]
MERGE.18570.1	5.34286e-06	-5.81817336323593	down	MERGE.18570	-	-
MERGE.13161.1	6.16578e-06	-5.8535298349537	down	MERGE.13161	-	-
MERGE.2952.1	6.05239e-06	-5.58427956247673	down	MERGE.2952	-	-
MERGE.8424.3	1.7136e-05	-3.53634243781519	down	MERGE.8424	-	-
MERGE.19723.1	6.64111e-06	-8.48958787332759	down	MERGE.19723	-	-
ENSMUST00000187429	1.0114e-05	7.70921	up	MERGE.17649	Atf7ip	Activating transcription factor 7-interacting protein 1 [Source:UniProtKB/Swiss-Prot;Acc:Q7TT18]
MERGE.12719.5	1.48445e-05	10.3795	up	MERGE.12719	-	-
ENSMUST00000039229	1.80923e-05	3.20193	up	ENSMUSG00000035498	Cdcp1	CUB domain-containing protein 1 [Source:UniProtKB/Swiss-Prot;Acc:Q5U462]
MERGE.8554.1	9.38854e-06	-6.0921781566384	down	MERGE.8554	-	-
ENSMUST00000076734	2.13847e-05	2.95068	up	MERGE.8424	Scaf8	SR-related CTD-associated factor 8
ENSMUST00000211953	1.26774e-05	6.44232	up	ENSMUSG00000110613	Lncbate1	brown adipose tissue enriched long non-coding RNA 1
MERGE.9474.4	1.43911e-05	-7.08529128689305	down	MERGE.9474	-	-
MERGE.7420.1	1.26689e-05	5.61514	up	MERGE.7420	-	-
ENSMUST00000144217	1.50069e-05	6.32159	up	MERGE.14506	Zfp46	zinc finger protein 46 [Source:MGI Symbol;Acc:MGI:99192]
MERGE.18246.1	1.40425e-05	-6.43692904763224	down	MERGE.18246	-	-
MERGE.19635.7	6.66242e-06	-9.4219620274095	down	MERGE.19635	-	-
ENSMUST00000197630	1.32912e-05	-5.91016928197605	down	MERGE.21885	Scap	SREBF chaperone [Source:MGI Symbol;Acc:MGI:2135958]
ENSMUST00000209657	1.63148e-05	-4.7189260277277	down	MERGE.19585	Gm7600	predicted gene 7600 [Source:MGI Symbol;Acc:MGI:3647502]
MERGE.10159.2	1.13181e-05	-9.1936550561073	down	MERGE.10159	-	-
ENSMUST00000037056	1.69892e-05	5.54713	up	MERGE.16389	Atp5j2	ATP synthase subunit f, mitochondrial [Source:UniProtKB/Swiss-Prot;Acc:P56135]
MERGE.20990.1	1.91554e-05	-6.29093174588756	down	MERGE.20990	-	-
MERGE.14748.4	1.62419e-05	9.6773	up	MERGE.14748	-	-
MERGE.7745.1	1.29832e-05	-6.73365449336407	down	MERGE.7745	-	-
MERGE.6016.1	1.6965e-05	-5.11163863945401	down	MERGE.6016	-	-
MERGE.3481.5	1.87653e-05	-7.16124189108974	down	MERGE.3481	-	-
ENSMUST00000150262	2.49405e-05	7.04324	up	MERGE.13716	Tpm2	tropomyosin 2, beta [Source:MGI Symbol;Acc:MGI:98810]
MERGE.22508.1	2.03884e-05	-5.50895058972175	down	MERGE.22508	-	-
ENSMUST00000197528	1.21114e-05	-6.50601818110939	down	MERGE.21380	Gm47308	predicted gene, 47308 [Source:MGI Symbol;Acc:MGI:6096181]
ENSMUST00000101429	3.61778e-05	-1.64269079667019	down	MERGE.16796	Tmem176b	Transmembrane protein 176B [Source:UniProtKB/Swiss-Prot;Acc:Q9R1Q6]
MERGE.17688.1	4.22516e-05	-4.01737505108059	down	MERGE.17688	-	-
MERGE.21082.1	4.22192e-05	3.00146	up	MERGE.21082	-	-
ENSMUST00000090848	3.68731e-05	2.86257	up	MERGE.12861	Selenbp2	selenium binding protein 2
MERGE.8265.1	5.05411e-05	-2.78965020351607	down	MERGE.8265	-	-
MERGE.1167.1	3.54963e-05	-6.32112677082255	down	MERGE.1167	-	-
MERGE.11387.5	5.29564e-05	-5.94403709762453	down	MERGE.11387	-	-
ENSMUST00000164383	3.43641e-05	-5.86597109213241	down	MERGE.2473	Cnot2	Mus musculus CCR4-NOT transcription complex, subunit 2 (Cnot2), transcript variant 6, mRNA. [Source:RefSeq mRNA;Acc:NM_001359247]
MERGE.17345.1	3.35613e-05	-5.66705380381552	down	MERGE.17345	-	-
ENSMUST00000115364	5.53297e-05	4.38515	up	MERGE.22192	Cdk16	Cyclin-dependent kinase 16 [Source:UniProtKB/Swiss-Prot;Acc:Q04735]
ENSMUST00000179116	3.89092e-05	7.08459	up	MERGE.6744	Gm16867	Mitoferrin-1 [Source:UniProtKB/Swiss-Prot;Acc:Q920G8]
ENSMUST00000087328	6.18038e-05	3.48721	up	MERGE.8868	Hspa1a	Heat shock 70 kDa protein 1A [Source:UniProtKB/Swiss-Prot;Acc:Q61696]
ENSMUST00000156249	6.16525e-05	4.05157	up	MERGE.16089	Ubc	ubiquitin C [Source:MGI Symbol;Acc:MGI:98889]
MERGE.11351.1	6.29648e-05	2.88215	up	MERGE.11351	-	-
MERGE.22682.1	4.7619e-05	-6.36816302077399	down	MERGE.22682	-	-
MERGE.20796.2	5.15718e-05	-11.9918683258793	down	MERGE.20796	-	-
MERGE.13937.56	6.65987e-05	14.7037	up	MERGE.13937	-	-
ENSMUST00000046522	6.34747e-05	5.97532	up	MERGE.2965	Btnl9	Butyrophilin-like protein 9 [Source:UniProtKB/Swiss-Prot;Acc:Q8BJE2]
MERGE.19968.6	6.94815e-05	-3.62045195780701	down	MERGE.19968	-	-
MERGE.7452.7	5.24616e-05	1.87085	up	MERGE.7452	-	-
ENSMUST00000218971	7.54103e-05	-2.51018808649492	down	MERGE.2526	Gm36041	predicted gene, 36041 [Source:MGI Symbol;Acc:MGI:5595200]
MERGE.9324.1	4.06013e-05	-5.48690572095802	down	MERGE.9324	-	-
ENSMUST00000151338	4.84336e-05	-7.42844050103987	down	MERGE.317	Clk1	Dual specificity protein kinase CLK1 [Source:UniProtKB/Swiss-Prot;Acc:P22518]
MERGE.22172.1	8.34045e-05	-2.42315205026044	down	MERGE.22172	-	-
MERGE.10460.1	8.55306e-05	-3.27249986771263	down	MERGE.10460	-	-
MERGE.9856.1	8.42359e-05	-2.60789721826389	down	MERGE.9856	-	-
ENSMUST00000113824	7.87635e-05	-2.01849015202568	down	MERGE.21395	Clpx	ATP-dependent Clp protease ATP-binding subunit clpX-like, mitochondrial [Source:UniProtKB/Swiss-Prot;Acc:Q9JHS4]
MERGE.21348.3	7.92611e-05	-10.5840248034252	down	MERGE.21348	-	-
ENSMUST00000155621	8.72487e-05	3.67903	up	MERGE.11366	Ptpmt1	protein tyrosine phosphatase, mitochondrial 1
MERGE.9474.1	8.33801e-05	-2.23483609094662	down	MERGE.9474	-	-
ENSMUST00000148628	6.31429e-05	-7.38043244481699	down	MERGE.21319	Pml	Protein PML [Source:UniProtKB/Swiss-Prot;Acc:Q60953]
ENSMUST00000067996	7.88507e-05	-1.19599199351144	down	MERGE.10900	Set	Protein SET [Source:UniProtKB/Swiss-Prot;Acc:Q9EQU5]
ENSMUST00000217947	8.39554e-05	-5.83350151234915	down	MERGE.2117	Gm47015	predicted gene, 47015 [Source:MGI Symbol;Acc:MGI:6095697]
MERGE.21821.1	6.11115e-05	-7.46761283682303	down	MERGE.21821	-	-
MERGE.11368.1	0.000114733	-3.10004158602212	down	MERGE.11368	-	-
ENSMUST00000134660	6.413e-05	1.30023	up	MERGE.3145	Srebf1	Mus musculus sterol regulatory element binding transcription factor 1 (Srebf1), transcript variant 4, mRNA. [Source:RefSeq mRNA;Acc:NM_001358315]
ENSMUST00000183514	8.60222e-05	6.67573	up	MERGE.6756	Gm27177	predicted gene 27177 [Source:MGI Symbol;Acc:MGI:5521020]
ENSMUST00000205065	0.000111047	8.7506	up	MERGE.12418	Abhd18	abhydrolase domain containing 18 [Source:MGI Symbol;Acc:MGI:1915468]
MERGE.1192.1	8.16676e-05	-5.53051677993561	down	MERGE.1192	-	-
MERGE.17337.3	8.42351e-05	1.55588	up	MERGE.17337	-	-
MERGE.8909.2	8.93543e-05	-5.01151602048902	down	MERGE.8909	-	-
ENSMUST00000015501	8.33633e-05	-2.49963025694953	down	MERGE.21395	Clpx	ATP-dependent Clp protease ATP-binding subunit clpX-like, mitochondrial [Source:UniProtKB/Swiss-Prot;Acc:Q9JHS4]
ENSMUST00000040312	0.000126877	-1.89580300032751	down	MERGE.11863	Trib3	Tribbles homolog 3 [Source:UniProtKB/Swiss-Prot;Acc:Q8K4K2]
ENSMUST00000172715	0.000128043	-12.3531104276138	down	MERGE.16149	Gtf2i	Mus musculusral transcription factor II I (Gtf2i), transcript variant 7, mRNA. [Source:RefSeq mRNA;Acc:NM_001359063]
MERGE.19040.1	9.32445e-05	-7.15663559624843	down	MERGE.19040	-	-
ENSMUST00000000312	0.000119867	2.50064	up	MERGE.20438	Cdh1	cadherin 1 [Source:HGNC Symbol;Acc:HGNC:1748]
MERGE.3159.2	0.00012871	-7.3204670759278	down	MERGE.3159	-	-
MERGE.996.5	0.000109002	-1.48262193709015	down	MERGE.996	-	-
ENSMUST00000146463	0.000113494	-5.7856404800102	down	MERGE.9888	Chka	Choline kinase alpha [Source:UniProtKB/Swiss-Prot;Acc:O54804]
ENSMUST00000021853	0.000106196	-6.45266917560878	down	MERGE.5425	Eci3	Enoyl-CoA delta isomerase 3, peroxisomal [Source:UniProtKB/Swiss-Prot;Acc:Q78JN3]
ENSMUST00000021661	0.000151448	3.40028	up	MERGE.4791	Coq6	Ubiquinone biosynthesis monooxygenase COQ6, mitochondrial [Source:UniProtKB/Swiss-Prot;Acc:Q8R1S0]
ENSMUST00000154151	0.000148149	3.98622	up	MERGE.3830	Acly	ATP citrate lyase [Source:MGI Symbol;Acc:MGI:103251]
ENSMUST00000068916	0.000125088	6.0908	up	MERGE.19723	Plpp5	Phospholipid phosphatase 5 [Source:UniProtKB/Swiss-Prot;Acc:Q3UMZ3]
MERGE.2970.12	0.000158902	-2.66028087659976	down	MERGE.2970	-	-
MERGE.18969.3	0.000132689	-1.87065471140655	down	MERGE.18969	-	-
ENSMUST00000042119	0.00016497	4.88523	up	MERGE.17689	Slco1a1	solute carrier organic anion transporter family, member 1a1 [Source:MGI Symbol;Acc:MGI:1351891]
ENSMUST00000123684	9.17294e-05	-5.30226341912541	down	MERGE.10222	Fxn	Frataxin, mitochondrial Frataxin intermediate form Frataxin mature form [Source:UniProtKB/Swiss-Prot;Acc:O35943]
ENSMUST00000095224	0.000166452	2.30466	up	MERGE.9143	Safb	Scaffold attachment factor B1 [Source:UniProtKB/Swiss-Prot;Acc:D3YXK2]
ENSMUST00000184615	0.000143978	6.36981	up	MERGE.20722	Kri1	KRI1 homolog [Source:HGNC Symbol;Acc:HGNC:25769]
ENSMUST00000178704	0.000127848	-1.60117882614295	down	MERGE.2769	Ddc	Aromatic-L-amino-acid decarboxylase [Source:UniProtKB/Swiss-Prot;Acc:O88533]
MERGE.9475.1	0.000154145	-6.42046931650964	down	MERGE.9475	-	-
MERGE.5075.1	0.000152339	-5.84904129351049	down	MERGE.5075	-	-
MERGE.11453.1	0.00019659	-3.49175064205216	down	MERGE.11453	-	-
ENSMUST00000155276	0.000193076	3.23168	up	MERGE.4242	Fasn	Fatty acid synthase [Acyl-carrier-protein] S-acetyltransferase [Acyl-carrier-protein] S-malonyltransferase 3-oxoacyl-[acyl-carrier-protein] synthase 3-oxoacyl-[acyl-carrier-protein] reductase 3-hydroxyacyl-[acyl-carrier-protein] dehydratase Enoyl-[acyl-carrier-protein] reductase Oleoyl-[acyl-carrier-protein] hydrolase [Source:UniProtKB/Swiss-Prot;Acc:P19096]
ENSMUST00000164924	0.000151671	-7.98940315232803	down	MERGE.19413	Pnpla2	patatin-like phospholipase domain containing 2 [Source:MGI Symbol;Acc:MGI:1914103]
ENSMUST00000206603	0.000200516	1.88182	up	MERGE.18252	Gpi1	glucose phosphate isomerase 1 [Source:MGI Symbol;Acc:MGI:95797]
MERGE.1493.1	0.000210289	-3.02445982085029	down	MERGE.1493	-	-
MERGE.18059.5	0.000200271	7.38411	up	MERGE.18059	-	-
ENSMUST00000046351	0.000196784	-1.66253894574073	down	MERGE.18202	Lrfn3	Leucine-rich repeat and fibronectin type-III domain-containing protein 3 [Source:UniProtKB/Swiss-Prot;Acc:Q8BLY3]
ENSMUST00000224152	0.000203337	7.19843	up	MERGE.9164	Trip10	thyroid hormone receptor interactor 10
ENSMUST00000126136	0.000197196	2.97834	up	MERGE.656	Hes6	Transcription cofactor HES-6 [Source:UniProtKB/Swiss-Prot;Acc:Q9JHE6]
MERGE.14032.9	0.000226805	-9.91739876482457	down	MERGE.14032	-	-
MERGE.3632.1	0.000234415	-10.8319903235612	down	MERGE.3632	-	-
ENSMUST00000166820	0.00024527	-6.33014839102503	down	MERGE.2570	R3hdm2	R3H domain-containing protein 2 [Source:UniProtKB/Swiss-Prot;Acc:Q80TM6]
ENSMUST00000154888	0.000245917	3.11203	up	MERGE.3830	Acly	ATP citrate lyase [Source:MGI Symbol;Acc:MGI:103251]
ENSMUST00000032194	0.000170942	1.50736	up	MERGE.17337	Bhlhe40	Class E basic helix-loop-helix protein 40 [Source:UniProtKB/Swiss-Prot;Acc:O35185]
ENSMUST00000049357	0.000182313	-1.23267794474455	down	MERGE.13624	Pnrc1	proline rich nuclear receptor coactivator 1 [Source:HGNC Symbol;Acc:HGNC:17278]
ENSMUST00000108131	0.00024085	5.82009	up	MERGE.13636	Smim8	Mus musculus small integral membrane protein 8 (Smim8), transcript variant 3, mRNA. [Source:RefSeq mRNA;Acc:NM_001330756]
ENSMUST00000128694	0.00024666	-4.21750891017458	down	MERGE.9888	Chka	Choline kinase alpha [Source:UniProtKB/Swiss-Prot;Acc:O54804]
ENSMUST00000029179	0.000271688	-3.54914899093631	down	MERGE.11971	Tti1	TELO2 interacting protein 1 [Source:MGI Symbol;Acc:MGI:1922675]
ENSMUST00000205318	0.000287872	-3.33281182939026	down	MERGE.18645	Man2a2	Alpha-mannosidase 2x [Source:UniProtKB/Swiss-Prot;Acc:Q8BRK9]
MERGE.13565.1	0.000230086	-2.10788541394483	down	MERGE.13565	-	-
ENSMUST00000133117	0.000258461	5.21687	up	MERGE.19723	Plpp5	Phospholipid phosphatase 5 [Source:UniProtKB/Swiss-Prot;Acc:Q3UMZ3]
MERGE.9783.4	0.000258319	-7.10817722801953	down	MERGE.9783	-	-
MERGE.18514.13	0.000289259	6.92043	up	MERGE.18514	-	-
ENSMUST00000072055	0.000291577	-6.94067070226507	down	MERGE.9888	Chka	Choline kinase alpha [Source:UniProtKB/Swiss-Prot;Acc:O54804]
ENSMUST00000087225	0.00021634	-1.26016583505216	down	MERGE.462	Pnkd	paroxysmal nonkinesiogenic dyskinesia [Source:MGI Symbol;Acc:MGI:1930773]
MERGE.10150.1	0.000294898	-5.5532209641685	down	MERGE.10150	-	-
ENSMUST00000092433	0.000341029	3.13981	up	MERGE.2038	Ank3	Ankyrin-3 [Source:UniProtKB/Swiss-Prot;Acc:G5E8K5]
ENSMUST00000207774	0.000344883	2.04408	up	MERGE.18560	Gm44669	predicted gene 44669 [Source:MGI Symbol;Acc:MGI:5753245]
ENSMUST00000200473	0.000346419	-2.37044636892389	down	ENSMUSG00000105263	Gm42427	predicted gene 42427 [Source:MGI Symbol;Acc:MGI:5662564]
ENSMUST00000054963	0.000244117	1.87307	up	MERGE.6693	Fdft1	farnesyl diphosphate farnesyl transferase 1
ENSMUST00000130183	0.000344459	-2.25979679101306	down	MERGE.15608	Ccng2	Cyclin-G2 [Source:UniProtKB/Swiss-Prot;Acc:O08918]
MERGE.13926.1	0.000319483	-4.6429498002316	down	MERGE.13926	-	-
ENSMUST00000023934	0.000175036	1.00629	up	MERGE.18901	Hbb-bs	Mus musculus hemoglobin, beta adult major chain (Hbb-b1), mRNA. [Source:RefSeq mRNA;Acc:NM_001278161]
ENSMUST00000090858	0.000346622	3.26606	up	MERGE.11200	Ppig	Peptidyl-prolyl cis-trans isomerase G [Source:UniProtKB/Swiss-Prot;Acc:A2AR02]
MERGE.3410.4	0.000391463	-11.4645362187274	down	MERGE.3410	-	-
ENSMUST00000135243	0.000315086	1.90118	up	MERGE.18252	Gpi1	glucose phosphate isomerase 1 [Source:MGI Symbol;Acc:MGI:95797]
ENSMUST00000054769	0.000388092	1.98485	up	MERGE.10385	Blnk	B-cell linker protein [Source:UniProtKB/Swiss-Prot;Acc:Q9QUN3]
ENSMUST00000080885	0.000348404	4.82494	up	MERGE.18421	Dbp	D site-binding protein [Source:UniProtKB/Swiss-Prot;Acc:Q60925]
MERGE.3924.1	0.000393267	-8.36930773892282	down	MERGE.3924	-	-
MERGE.5682.1	0.000382413	-4.44967336812965	down	MERGE.5682	-	-
ENSMUST00000098326	0.000336047	1.6437	up	MERGE.18680	Homer2	Homer protein homolog 2 [Source:UniProtKB/Swiss-Prot;Acc:Q9QWW1]
ENSMUST00000103468	0.000461147	6.56804	up	MERGE.5132	Ighv11-2	immunoglobulin heavy variable V11-2
MERGE.1569.1	0.000420118	-3.43544759089836	down	MERGE.1569	-	-
MERGE.4355.1	0.000470553	-6.9896529031364	down	MERGE.4355	-	-
MERGE.10521.3	0.000210861	1.38389	up	MERGE.10521	-	-
MERGE.14748.5	0.000496405	7.30811	up	MERGE.14748	-	-
MERGE.20276.3	0.000333852	2.81855	up	MERGE.20276	-	-
ENSMUST00000071065	0.000423367	-2.52640258594392	down	MERGE.5580	Nfil3	Nuclear factor interleukin-3-regulated protein [Source:UniProtKB/Swiss-Prot;Acc:O08750]
MERGE.13616.1	0.000486062	-2.83181495213648	down	MERGE.13616	-	-
MERGE.7573.9	0.000390593	-1.162514309948	down	MERGE.7573	-	-
ENSMUST00000049289	0.000489827	4.7383	up	MERGE.620	Ugt1a2	UDP glucuronosyltransferase 1 family, polypeptide A2 [Source:MGI Symbol;Acc:MGI:3576049]
ENSMUST00000023285	0.000533574	-5.05892579670764	down	MERGE.7573	Tymp	thymidine phosphorylase
ENSMUST00000132693	0.000540388	-3.48245542310849	down	MERGE.13543	Trp53inp1	transformation related protein 53 inducible nuclear protein 1 [Source:MGI Symbol;Acc:MGI:1926609]
MERGE.7573.6	0.000471041	-3.19737950570287	down	MERGE.7573	-	-
ENSMUST00000092931	0.000314513	-1.15289024729401	down	MERGE.10167	Gm4952	Glycine N-acyltransferase-like protein [Source:UniProtKB/Swiss-Prot;Acc:Q5FW57]
MERGE.12715.1	0.000460696	-4.99178585641558	down	MERGE.12715	-	-
ENSMUST00000128709	0.000522885	5.02261	up	MERGE.4802	Eif2b2	Translation initiation factor eIF-2B subunit beta [Source:UniProtKB/Swiss-Prot;Acc:Q99LD9]
ENSMUST00000120613	0.000542602	4.61999	up	MERGE.3049	Kif3a	Kinesin-like protein KIF3A [Source:UniProtKB/Swiss-Prot;Acc:P28741]
ENSMUST00000139277	0.00055371	5.13598	up	MERGE.8362	Atp5o	ATP synthase subunit O, mitochondrial [Source:UniProtKB/Swiss-Prot;Acc:Q9DB20]
ENSMUST00000117446	0.000588444	4.05752	up	MERGE.2929	Pttg1	Securin [Source:UniProtKB/Swiss-Prot;Acc:Q9CQJ7]
ENSMUST00000149026	0.000543502	6.01046	up	MERGE.17142	Tprkb	Tp53rk binding protein [Source:MGI Symbol;Acc:MGI:1917036]
MERGE.22204.1	0.000584206	-5.79279838562124	down	MERGE.22204	-	-
MERGE.19654.1	0.000526667	-1.99611676607311	down	MERGE.19654	-	-
ENSMUST00000107615	0.000575802	7.13951	up	MERGE.3753	Tbkbp1	TBK1 binding protein 1 [Source:MGI Symbol;Acc:MGI:1920424]
ENSMUST00000215196	0.000592509	-2.62383197930836	down	MERGE.1867	Gm46223	predicted gene, 46223 [Source:MGI Symbol;Acc:MGI:5825860]
ENSMUST00000152541	0.000598855	-4.80010806176772	down	MERGE.11970	Lbp	Lipopolysaccharide-binding protein [Source:UniProtKB/Swiss-Prot;Acc:Q61805]
MERGE.17851.1	0.000559404	-5.97797689683914	down	MERGE.17851	-	-
ENSMUST00000212411	0.000623297	-4.75339002339459	down	MERGE.20851	Gm4316	predicted gene 4316 [Source:MGI Symbol;Acc:MGI:3782497]
MERGE.20202.1	0.000651187	-2.77071849916571	down	MERGE.20202	-	-
ENSMUST00000003720	0.00023598	-1.20640291427285	down	MERGE.14890	Crot	Peroxisomal carnitine O-octanoyltransferase [Source:UniProtKB/Swiss-Prot;Acc:Q9DC50]
MERGE.795.1	0.000612472	-5.90988564788978	down	MERGE.795	-	-
ENSMUST00000138605	0.000679156	5.94853	up	MERGE.13929	Plin2	Perilipin-2 [Source:UniProtKB/Swiss-Prot;Acc:P43883]
MERGE.17687.5	0.000611525	-4.24616599912863	down	MERGE.17687	-	-
ENSMUST00000025778	0.000326068	-1.34325325400624	down	MERGE.10267	Gldc	glycine decarboxylase
ENSMUST00000027368	0.000630051	1.67639	up	MERGE.467	Slc11a1	solute carrier family 11 (proton-coupled divalent metal ion transporters), member 1 [Source:MGI Symbol;Acc:MGI:1345275]
ENSMUST00000029060	0.000546529	-2.46032829206212	down	MERGE.12090	Atp9a	Mus musculus ATPase, class II, type 9A (Atp9a), transcript variant 4, mRNA. [Source:RefSeq mRNA;Acc:NM_001354977]
ENSMUST00000170994	0.000704069	3.29994	up	MERGE.4405	Trappc12	trafficking protein particle complex 12
ENSMUST00000102795	0.000525407	1.19747	up	MERGE.2935	Ublcp1	ubiquitin-like domain containing CTD phosphatase 1 [Source:MGI Symbol;Acc:MGI:1933105]
ENSMUST00000123818	0.000709703	-5.94852640509633	down	ENSMUSG00000072980	Oip5	Protein Mis18-beta [Source:UniProtKB/Swiss-Prot;Acc:A2AQ14]
MERGE.7573.7	0.000623845	-3.38871057401861	down	MERGE.7573	-	-
ENSMUST00000197458	0.000681682	-1.70060202397851	down	MERGE.14888	Abcb4	Phosphatidylcholine translocator ABCB4 [Source:UniProtKB/Swiss-Prot;Acc:P21440]
MERGE.19336.8	0.000748772	-9.61693783353753	down	MERGE.19336	-	-
MERGE.16092.4	0.000568792	1.50676	up	MERGE.16092	-	-
MERGE.17689.2	0.000345174	1.36665	up	MERGE.17689	-	-
ENSMUST00000121007	0.000725665	-5.00672452868911	down	MERGE.3029	Olfr1372-ps1	olfactory receptor 1372, pseudogene 1 [Source:MGI Symbol;Acc:MGI:3031206]
ENSMUST00000130211	0.000700544	-2.92123977908888	down	MERGE.5346	Slc17a1	solute carrier family 17 (sodium phosphate), member 1 [Source:MGI Symbol;Acc:MGI:103209]
ENSMUST00000165478	0.000430731	-1.09648678419663	down	MERGE.13760	Stra6l	Stimulated by retinoic acid 6 protein-like [Source:UniProtKB/Swiss-Prot;Acc:Q9DBN1]
ENSMUST00000107691	0.000497292	-1.17765018774825	down	MERGE.12638	Trim2	tripartite motif-containing 2 [Source:MGI Symbol;Acc:MGI:1933163]
MERGE.16418.3	0.000748047	-3.29869039714476	down	MERGE.16418	-	-
ENSMUST00000046186	0.000792012	-3.73911536190737	down	MERGE.15109	Spon2	Spondin-2 [Source:UniProtKB/Swiss-Prot;Acc:Q8BMS2]
ENSMUST00000077874	0.000771113	-2.0212160496849	down	MERGE.11366	Ptpmt1	protein tyrosine phosphatase, mitochondrial 1
MERGE.20944.2	0.000721471	-2.22001033569986	down	MERGE.20944	-	-
ENSMUST00000033326	0.000647928	2.33908	up	MERGE.18985	Wee1	WEE 1 homolog 1 (S. pombe) [Source:MGI Symbol;Acc:MGI:103075]
ENSMUST00000133493	0.000830513	5.63752	up	MERGE.14019	Ube2u	ubiquitin-conjugating enzyme E2U (putative) [Source:MGI Symbol;Acc:MGI:3588216]
ENSMUST00000102510	0.000880924	11.7817	up	MERGE.3412	Prpf8	Pre-mRNA-processing-splicing factor 8 [Source:UniProtKB/Swiss-Prot;Acc:Q99PV0]
ENSMUST00000215050	0.000739815	-2.00849872912092	down	MERGE.21112	Dpagt1	UDP-N-acetylglucosamine--dolichyl-phosphate N-acetylglucosaminephosphotransferase [Source:UniProtKB/Swiss-Prot;Acc:P42867]
ENSMUST00000111898	0.000878317	-1.68630683484723	down	MERGE.15925	Sds	serine dehydratase [Source:MGI Symbol;Acc:MGI:98270]
MERGE.9474.2	0.000780712	-2.88532499212881	down	MERGE.9474	-	-
ENSMUST00000228705	0.000935729	-2.55722685432272	down	MERGE.6860	Gm10110	-
ENSMUST00000097271	0.000569554	-1.01635178737313	down	MERGE.2964	Irgm1	Mus musculus immunity-related GTPase family M member 1 (Irgm1), transcript variant 2, mRNA. [Source:RefSeq mRNA;Acc:NM_001355757]
MERGE.19336.12	0.00095013	7.65956	up	MERGE.19336	-	-
ENSMUST00000034905	0.000380626	-1.51949310467171	down	MERGE.21538	Gclc	Glutamate--cysteine ligase catalytic subunit [Source:UniProtKB/Swiss-Prot;Acc:P97494]
ENSMUST00000017783	0.000858899	-1.70305703302937	down	MERGE.3511	Rab11fip4	Rab11 family-interacting protein 4 [Source:UniProtKB/Swiss-Prot;Acc:Q8BQP8]
ENSMUST00000018571	0.000677024	-1.69031486452283	down	MERGE.3633	Ypel2	yippee like 2 [Source:MGI Symbol;Acc:MGI:1925114]
MERGE.6744.4	0.000983784	8.00277	up	MERGE.6744	-	-
ENSMUST00000016168	0.000566079	-1.46948396060513	down	MERGE.11970	Lbp	Lipopolysaccharide-binding protein [Source:UniProtKB/Swiss-Prot;Acc:Q61805]
ENSMUST00000029905	0.000583977	2.79376	up	MERGE.13518	Cyp7a1	Cholesterol 7-alpha-monooxygenase [Source:UniProtKB/Swiss-Prot;Acc:Q64505]
ENSMUST00000025921	0.00100035	5.689	up	MERGE.10059	Mark2	microtubule affinity regulating kinase 2 [Source:HGNC Symbol;Acc:HGNC:3332]
ENSMUST00000162961	0.00100538	6.8935	up	MERGE.4851	Alkbh1	neural regeneration protein
MERGE.12620.4	0.000906406	-2.19324185853302	down	MERGE.12620	-	-
ENSMUST00000026577	0.000666685	-1.4099846434485	down	MERGE.19408	Eps8l2	Epidermal growth factor receptor kinase substrate 8-like protein 2 [Source:UniProtKB/Swiss-Prot;Acc:Q99K30]
MERGE.13868.1	0.00100725	-2.46412220609194	down	MERGE.13868	-	-
ENSMUST00000150264	0.000766627	-1.51475554508038	down	MERGE.12319	Cp	Ceruloplasmin [Source:UniProtKB/Swiss-Prot;Acc:Q61147]
MERGE.10611.9	0.000859861	2.47536	up	MERGE.10611	-	-
ENSMUST00000229576	0.00101593	-8.57906446029524	down	MERGE.7198	Phf20l1	PHD finger protein 20-like 1
MERGE.8523.16	0.00106272	4.85644	up	MERGE.8523	-	-
MERGE.9888.7	0.000869113	-3.04932200035487	down	MERGE.9888	-	-
ENSMUST00000137974	0.000904028	-1.93918379458338	down	MERGE.12621	Tdo2	tryptophan 2,3-dioxygenase [Source:MGI Symbol;Acc:MGI:1928486]
ENSMUST00000044009	0.00107721	8.17159	up	MERGE.10617	Camk1d	calcium/calmodulin-dependent protein kinase ID [Source:MGI Symbol;Acc:MGI:2442190]
ENSMUST00000220459	0.00105516	-2.65555970839834	down	MERGE.4396	Kidins220	kinase D-interacting substrate 220
ENSMUST00000124074	0.00104954	-6.49191062413613	down	MERGE.11355	Gm13767	predicted gene 13767 [Source:MGI Symbol;Acc:MGI:3651237]
ENSMUST00000141285	0.000930541	1.46507	up	MERGE.11705	Slc20a1	Sodium-dependent phosphate transporter 1 [Source:UniProtKB/Swiss-Prot;Acc:Q61609]
ENSMUST00000186723	0.00113803	4.80386	up	MERGE.18247	Gramd1a	GRAM domain-containing protein 1A [Source:UniProtKB/Swiss-Prot;Acc:Q8VEF1]
ENSMUST00000109553	0.00097933	2.09795	up	MERGE.7452	Tef	Thyrotroph embryonic factor [Source:UniProtKB/Swiss-Prot;Acc:Q9JLC6]
ENSMUST00000072438	0.00113291	-9.31800805757168	down	MERGE.18069	Cyp2b10	cytochrome P450, family 2, subfamily b, polypeptide 10
ENSMUST00000146802	0.00120075	-3.85870293052941	down	MERGE.12118	Zbp1	Z-DNA binding protein 1 [Source:MGI Symbol;Acc:MGI:1927449]
ENSMUST00000079085	0.00123882	9.30643	up	MERGE.13319	Rpl34	60S ribosomal protein L34 [Source:UniProtKB/Swiss-Prot;Acc:Q9D1R9]
ENSMUST00000199176	0.0011983	-1.93804439250693	down	MERGE.13346	Tet2	Mus musculus tet methylcytosine dioxygenase 2 (Tet2), transcript variant 2, mRNA. [Source:RefSeq mRNA;Acc:NM_001346736]
MERGE.21804.3	0.00129024	2.93441	up	MERGE.21804	-	-
ENSMUST00000206613	0.000820748	3.00708	up	MERGE.18779	Thrsp	thyroid hormone responsive [Source:MGI Symbol;Acc:MGI:109126]
ENSMUST00000138584	0.00131635	3.52012	up	MERGE.14748	Per3	Period circadian protein homolog 3 [Source:UniProtKB/Swiss-Prot;Acc:O70361]
ENSMUST00000190239	0.00133966	2.43195	up	MERGE.304	Gm17971	predicted gene, 17971 [Source:MGI Symbol;Acc:MGI:5010156]
ENSMUST00000179165	0.00120786	-3.10706585526585	down	MERGE.7110	Fzd6	frizzled class receptor 6
ENSMUST00000102996	0.00133923	2.25553	up	ENSMUSG00000021747	4930452B06Rik	Uncharacterized [Source:UniProtKB/Swiss-Prot;Acc:Q6P2K3]
ENSMUST00000181173	0.0013797	5.87393	up	MERGE.6157	Gm3839	glyceraldehyde-3-phosphate dehydrogenase pseudogene
ENSMUST00000092532	0.00134135	-8.55952590044603	down	MERGE.14002	Nfia	Nuclear factor 1 A-type [Source:UniProtKB/Swiss-Prot;Acc:Q02780]
ENSMUST00000163779	0.00140417	5.54891	up	MERGE.16885	Snca	Alpha-synuclein [Source:UniProtKB/Swiss-Prot;Acc:O55042]
ENSMUST00000026462	0.000854592	-1.24692858545929	down	MERGE.2594	Hsd17b6	hydroxysteroid (17-beta) dehydrogenase 6
MERGE.5734.4	0.0014371	-7.41366159990933	down	MERGE.5734	-	-
MERGE.19198.1	0.0014786	-7.39275070149982	down	MERGE.19198	-	-
ENSMUST00000054960	0.000851398	-1.69474430122275	down	MERGE.20601	Irf2bp2	Interferon regulatory factor 2-binding protein 2 [Source:UniProtKB/Swiss-Prot;Acc:E9Q1P8]
ENSMUST00000118703	0.00102635	1.93723	up	MERGE.7802	Cdip1	Mus musculus cell death inducing Trp53 target 1 (Cdip1), transcript variant 5, mRNA. [Source:RefSeq mRNA;Acc:NM_001358078]
MERGE.16089.26	0.00148701	8.07338	up	MERGE.16089	-	-
ENSMUST00000024594	0.00153574	3.89507	up	MERGE.8478	Agpat4	1-acyl-sn-glycerol-3-phosphate acyltransferase delta [Source:UniProtKB/Swiss-Prot;Acc:Q8K4X7]
ENSMUST00000172753	0.000977526	3.07908	up	MERGE.8866	Hspa1b	Heat shock 70 kDa protein 1B [Source:UniProtKB/Swiss-Prot;Acc:P17879]
ENSMUST00000209920	0.00153647	-5.95969630692305	down	MERGE.18378	Prrg2	proline-rich Gla (G-carboxyglutamic acid) polypeptide 2 [Source:MGI Symbol;Acc:MGI:1929596]
ENSMUST00000112512	0.00125144	-1.68423955208641	down	MERGE.15752	Golga3	golgi autoantigen, golgin subfamily a, 3 [Source:MGI Symbol;Acc:MGI:96958]
MERGE.17687.4	0.00155141	-6.85030564725782	down	MERGE.17687	-	-
MERGE.6557.1	0.00156761	-5.01454583520752	down	MERGE.6557	-	-
ENSMUST00000078547	0.00111123	1.70258	up	MERGE.21999	Sec22c	Vesicle-trafficking protein SEC22c [Source:UniProtKB/Swiss-Prot;Acc:Q8BXT9]
ENSMUST00000047875	0.00113	1.6326	up	MERGE.19097	Eef2k	Eukaryotic elongation factor 2 kinase [Source:UniProtKB/Swiss-Prot;Acc:O08796]
ENSMUST00000029846	0.001158	1.31172	up	MERGE.13431	Cyr61	Protein CYR61 [Source:UniProtKB/Swiss-Prot;Acc:P18406]
ENSMUST00000147279	0.00154726	-4.79634855786681	down	MERGE.21395	Clpx	ATP-dependent Clp protease ATP-binding subunit clpX-like, mitochondrial [Source:UniProtKB/Swiss-Prot;Acc:Q9JHS4]
MERGE.5734.2	0.00158922	7.02594	up	MERGE.5734	-	-
ENSMUST00000193932	0.000457459	1.34345	up	MERGE.21801	Slc38a3	Sodium-coupled neutral amino acid transporter 3 [Source:UniProtKB/Swiss-Prot;Acc:Q9DCP2]
ENSMUST00000184539	0.00161166	7.00324	up	MERGE.6275	Gm2274	predicted gene 2274 [Source:MGI Symbol;Acc:MGI:3780444]
ENSMUST00000174295	0.0015115	-3.99401342525854	down	MERGE.2095	Sumo3	small ubiquitin-like modifier 3 [Source:MGI Symbol;Acc:MGI:1336201]
ENSMUST00000126690	0.00161869	8.03487	up	MERGE.21319	Pml	Protein PML [Source:UniProtKB/Swiss-Prot;Acc:Q60953]
ENSMUST00000074043	0.000925987	1.85169	up	MERGE.7101	Klf10	Kruppel-like factor 10
MERGE.19723.2	0.00159841	-6.20396071943819	down	MERGE.19723	-	-
ENSMUST00000115524	0.00107478	2.03693	up	MERGE.22159	Mid1ip1	Mid1 interacting protein 1 (gastrulation specific G12-like (zebrafish)) [Source:MGI Symbol;Acc:MGI:1915291]
MERGE.3072.10	0.00151729	1.58395	up	MERGE.3072	-	-
MERGE.1543.1	0.00163422	-4.5742628731687	down	MERGE.1543	-	-
ENSMUST00000022682	0.00117776	1.28806	up	MERGE.6764	Sorbs3	sorbin and SH3 domain containing 3
MERGE.19802.1	0.00168985	-6.04645862364792	down	MERGE.19802	-	-
ENSMUST00000226065	0.00163073	-2.70450669817182	down	ENSMUSG00000114512	Gm47348	predicted gene, 47348 [Source:MGI Symbol;Acc:MGI:6096246]
MERGE.10074.1	0.00166386	-2.84240487058428	down	MERGE.10074	-	-
MERGE.15113.1	0.00162517	-3.50648966344753	down	MERGE.15113	-	-
MERGE.2739.1	0.00123592	-2.60657425628989	down	MERGE.2739	-	-
ENSMUST00000111783	0.00167614	-5.71553829987616	down	MERGE.15957	Mapkapk5	MAP kinase-activated protein kinase 5 [Source:UniProtKB/Swiss-Prot;Acc:O54992]
MERGE.21939.1	0.0017892	-5.00030267050098	down	MERGE.21939	-	-
ENSMUST00000218285	0.0017904	-2.82445072753518	down	MERGE.2527	Gm48877	predicted gene, 48877 [Source:MGI Symbol;Acc:MGI:6098628]
ENSMUST00000170048	0.00149507	1.97117	up	MERGE.2016	A930033H14Rik	RIKEN cDNA A930033H14 gene [Source:MGI Symbol;Acc:MGI:2444562]
ENSMUST00000038377	0.000972464	-1.08940606120523	down	MERGE.2387	Btg1	B cell translocation gene 1, anti-proliferative
ENSMUST00000148158	0.00183133	4.78079	up	ENSMUSG00000035498	Cdcp1	CUB domain-containing protein 1 [Source:UniProtKB/Swiss-Prot;Acc:Q5U462]
ENSMUST00000026922	0.0015102	1.30366	up	MERGE.18680	Homer2	Homer protein homolog 2 [Source:UniProtKB/Swiss-Prot;Acc:Q9QWW1]
MERGE.14890.2	0.00142279	-1.90513937355322	down	MERGE.14890	-	-
ENSMUST00000163201	0.00178249	3.53568	up	MERGE.5980	Hmgcr	3-hydroxy-3-methylglutaryl-coenzyme A reductase [Source:UniProtKB/Swiss-Prot;Acc:Q01237]
ENSMUST00000073942	0.00175228	-2.0516602476735	down	MERGE.11934	Cnbd2	Cyclic nucleotide-binding domain-containing protein 2 [Source:UniProtKB/Swiss-Prot;Acc:Q9D5U8]
ENSMUST00000181868	0.00119637	-1.02696915141777	down	MERGE.10167	Gm4952	Glycine N-acyltransferase-like protein [Source:UniProtKB/Swiss-Prot;Acc:Q5FW57]
ENSMUST00000149936	0.000792908	1.09354	up	MERGE.21076	Hspa8	Heat shock cognate 71 kDa protein [Source:UniProtKB/Swiss-Prot;Acc:P63017]
ENSMUST00000145364	0.00191691	-8.44110666170051	down	MERGE.14480	Rsrp1	Arginine/serine-rich protein 1 [Source:UniProtKB/Swiss-Prot;Acc:Q3UC65]
ENSMUST00000148576	0.00193393	-2.3538623854471	down	MERGE.13554	Gm11832	predicted gene 11832 [Source:MGI Symbol;Acc:MGI:3650310]
ENSMUST00000142244	0.00190757	-2.67267796623879	down	MERGE.13594	Coq3	Mus musculus coenzyme Q3 methyltransferase (Coq3), transcript variant 2, mRNA. [Source:RefSeq mRNA;Acc:NM_001356348]
ENSMUST00000032386	0.0016607	4.07719	up	MERGE.17712	Bhlhe41	Class E basic helix-loop-helix protein 41 [Source:UniProtKB/Swiss-Prot;Acc:Q99PV5]
MERGE.11366.1	0.00167296	-2.48639592385052	down	MERGE.11366	-	-
MERGE.22033.1	0.00197761	-5.57827457742432	down	MERGE.22033	-	-
MERGE.18421.2	0.0014369	3.41497	up	MERGE.18421	-	-
ENSMUST00000222062	0.00163516	-1.60449128102107	down	MERGE.4795	Aldh6a1	aldehyde dehydrogenase family 6, subfamily A1
ENSMUST00000195849	0.00192108	2.22451	up	MERGE.21803	Gnat1	guanine nucleotide binding protein, alpha transducing 1 [Source:MGI Symbol;Acc:MGI:95778]
MERGE.455.2	0.0020423	6.60429	up	MERGE.455	-	-
ENSMUST00000110371	0.00159877	-2.56985555840792	down	MERGE.19845	Acsl1	Long-chain-fatty-acid--CoA ligase 1 [Source:UniProtKB/Swiss-Prot;Acc:P41216]
ENSMUST00000003313	0.00158813	-1.2882265904269	down	MERGE.10570	Grk5	G protein-coupled receptor kinase 5
MERGE.17041.1	0.00195062	2.86027	up	MERGE.17041	-	-
ENSMUST00000027125	0.00118081	1.56316	up	MERGE.303	Coq10b	coenzyme Q10B [Source:HGNC Symbol;Acc:HGNC:25819]
ENSMUST00000078079	0.00106611	-1.10444616891977	down	MERGE.9658	Eif1a	eukaryotic translation initiation factor 1A
ENSMUST00000131720	0.00206401	4.27913	up	MERGE.3403	Hic1	HIC ZBTB transcriptional repressor 1 [Source:HGNC Symbol;Acc:HGNC:4909]
ENSMUST00000040506	0.00137006	-1.22220191388282	down	MERGE.9510	Fam13b	family with sequence similarity 13, member B
ENSMUST00000219183	0.00166958	-1.53148722881183	down	MERGE.2594	Hsd17b6	hydroxysteroid (17-beta) dehydrogenase 6
ENSMUST00000069557	0.00146149	-2.10829547117989	down	MERGE.5637	Smad5	Mothers against decapentaplegic homolog 5 [Source:UniProtKB/Swiss-Prot;Acc:P97454]
ENSMUST00000165923	0.0021147	4.66996	up	MERGE.1091	4930523C07Rik	RIKEN cDNA 4930523C07 gene
ENSMUST00000193634	0.00165174	-1.62175161219082	down	MERGE.21861	Ip6k2	Inositol hexakisphosphate kinase 2 [Source:UniProtKB/Swiss-Prot;Acc:Q80V72]
ENSMUST00000099974	0.00192245	-2.13149037795657	down	MERGE.11297	Cerkl	ceramide kinase-like [Source:MGI Symbol;Acc:MGI:3037816]
ENSMUST00000112835	0.00217945	7.34374	up	MERGE.22567	Amot	Angiomotin [Source:UniProtKB/Swiss-Prot;Acc:Q8VHG2]
MERGE.12517.5	0.00218941	5.75874	up	MERGE.12517	-	-
MERGE.21575.1	0.0019237	-1.87033764806607	down	MERGE.21575	-	-
ENSMUST00000150709	0.00212347	8.41285	up	MERGE.15290	Sepsecs	O-phosphoseryl-tRNA(Sec) selenium transferase [Source:UniProtKB/Swiss-Prot;Acc:Q6P6M7]
ENSMUST00000197502	0.0020857	-1.69486820136427	down	MERGE.12480	Supt20	Transcription factor SPT20 homolog [Source:UniProtKB/Swiss-Prot;Acc:Q7TT00]
ENSMUST00000077946	0.00188773	2.70635	up	ENSMUSG00000038608	Dock10	dedicator of cytokinesis 10 [Source:HGNC Symbol;Acc:HGNC:23479]
MERGE.6338.1	0.00218392	-7.22695588210345	down	MERGE.6338	-	-
MERGE.11938.1	0.0022262	-4.46082551618764	down	MERGE.11938	-	-
MERGE.14140.6	0.001483	-1.20693352797989	down	MERGE.14140	-	-
ENSMUST00000039144	0.00231899	6.64483	up	MERGE.14719	Clstn1	Calsyntenin-1 Soluble Alc-alpha CTF1-alpha [Source:UniProtKB/Swiss-Prot;Acc:Q9EPL2]
ENSMUST00000111453	0.00227501	-2.54586020604343	down	MERGE.16073	Snrnp35	U11/U12 small nuclear ribonucleoprotein 35 kDa protein [Source:UniProtKB/Swiss-Prot;Acc:Q9D384]
ENSMUST00000149788	0.00198309	2.14425	up	MERGE.11907	Acss2	Acetyl-coenzyme A synthetase, cytoplasmic [Source:UniProtKB/Swiss-Prot;Acc:Q9QXG4]
ENSMUST00000157279	0.00237227	-3.27195643146544	down	MERGE.17690	Gm22036	predicted gene, 22036 [Source:MGI Symbol;Acc:MGI:5451813]
MERGE.2570.2	0.00237257	6.40303	up	MERGE.2570	-	-
ENSMUST00000118761	0.00212686	-1.46816958725422	down	MERGE.12193	Gm14292	predicted gene 14292 [Source:MGI Symbol;Acc:MGI:3649964]
ENSMUST00000038863	0.00169173	1.11343	up	MERGE.22049	Lars2	Probable leucine--tRNA ligase, mitochondrial [Source:UniProtKB/Swiss-Prot;Acc:Q8VDC0]
ENSMUST00000220040	0.0022745	2.451	up	ENSMUSG00000112796	Gm40770	predicted gene, 40770 [Source:MGI Symbol;Acc:MGI:5623655]
ENSMUST00000042646	0.00168639	-1.43979490884527	down	MERGE.17012	Atoh8	8 [Source:UniProtKB/Swiss-Prot;Acc:Q99NA2]
ENSMUST00000138784	0.0024565	2.46231	up	MERGE.15789	Mn1	Transcriptional activator MN1 [Source:UniProtKB/Swiss-Prot;Acc:D3YWE6]
ENSMUST00000048965	0.0022301	-1.84679717823439	down	MERGE.6114	Gm9752	predicted gene 9752
ENSMUST00000162019	0.00240884	-3.05227537638293	down	MERGE.797	Insig2	Insulin-induced 2 protein [Source:UniProtKB/Swiss-Prot;Acc:Q91WG1]
ENSMUST00000075341	0.00170049	-1.91430283338549	down	MERGE.13866	Orm2	orosomucoid 2 [Source:MGI Symbol;Acc:MGI:97444]
ENSMUST00000112427	0.00226279	-1.92928376695745	down	MERGE.17544	Zfp384	zinc finger protein 384 [Source:MGI Symbol;Acc:MGI:2443203]
ENSMUST00000138091	0.00226094	3.00338	up	MERGE.13119	Ahcyl1	Mus musculus S-adenosylhomocysteine hydrolase-like 1 (Ahcyl1), transcript variant 5, mRNA. [Source:RefSeq mRNA;Acc:NM_001357113]
MERGE.2759.1	0.00195016	-3.77561778215752	down	MERGE.2759	-	-
ENSMUST00000229007	0.00210656	-1.63482427141512	down	MERGE.7303	Adck5	aarF domain containing kinase 5 [Source:HGNC Symbol;Acc:HGNC:21738]
MERGE.20624.1	0.00260182	-5.05592524662413	down	MERGE.20624	-	-
ENSMUST00000146384	0.00261792	-3.81505547856126	down	MERGE.14187	Eri3	Mus musculus exoribonuclease 3 (Eri3), transcript variant 6, mRNA. [Source:RefSeq mRNA;Acc:NM_001356405]
ENSMUST00000053558	0.00266289	2.67457	up	MERGE.19831	Ankrd37	Ankyrin repeat domain-containing protein 37 [Source:UniProtKB/Swiss-Prot;Acc:Q569N2]
ENSMUST00000125780	0.00151127	1.10033	up	MERGE.14561	Sdhb	Mus musculus succinate dehydrogenase complex, subunit B, iron sulfur (Ip) (Sdhb), transcript variant 2, mRNA. [Source:RefSeq mRNA;Acc:NM_001355515]
MERGE.3145.7	0.00174459	1.57761	up	MERGE.3145	-	-
ENSMUST00000133689	0.00232203	1.34121	up	MERGE.21995	Ctnnb1	Catenin beta-1 [Source:UniProtKB/Swiss-Prot;Acc:Q02248]
ENSMUST00000220617	0.00272963	-2.05587124416522	down	MERGE.5731	Ctsl	cathepsin L
MERGE.17123.6	0.00278585	-5.20264553198226	down	MERGE.17123	-	-
MERGE.5574.1	0.00273291	6.6189	up	MERGE.5574	-	-
ENSMUST00000132786	0.00282243	-5.3739633370967	down	MERGE.18032	Arhgef1	Rho guanine nucleotide exchange factor 1 [Source:UniProtKB/Swiss-Prot;Acc:Q61210]
ENSMUST00000043077	0.000781898	2.16441	up	MERGE.18779	Thrsp	thyroid hormone responsive [Source:MGI Symbol;Acc:MGI:109126]
MERGE.18115.1	0.00256286	-1.96960396559385	down	MERGE.18115	-	-
ENSMUST00000120779	0.00288752	8.07718	up	MERGE.14240	Nfyc	Mus musculus nuclear transcription factor-Y gamma (Nfyc), transcript variant 4, mRNA. [Source:RefSeq mRNA;Acc:NM_001357192]
ENSMUST00000203403	0.00236947	-2.1879774727951	down	MERGE.3029	Olfr1372-ps1	olfactory receptor 1372, pseudogene 1 [Source:MGI Symbol;Acc:MGI:3031206]
ENSMUST00000126563	0.00280867	-2.24884041153353	down	MERGE.21608	Snx14	Sorting nexin-14 [Source:UniProtKB/Swiss-Prot;Acc:Q8BHY8]
ENSMUST00000029771	0.00225104	1.65538	up	MERGE.13224	F3	coagulation factor III, tissue factor [Source:HGNC Symbol;Acc:HGNC:3541]
ENSMUST00000154467	0.00265424	-2.13272510934447	down	MERGE.9888	Chka	Choline kinase alpha [Source:UniProtKB/Swiss-Prot;Acc:O54804]
ENSMUST00000125714	0.00277097	2.54259	up	MERGE.11705	Slc20a1	Sodium-dependent phosphate transporter 1 [Source:UniProtKB/Swiss-Prot;Acc:Q61609]
ENSMUST00000132162	0.00222779	4.05165	up	MERGE.12861	Selenbp2	selenium binding protein 2
MERGE.17094.1	0.00241317	-1.57292215609899	down	MERGE.17094	-	-
ENSMUST00000118483	0.00303776	7.02643	up	MERGE.9911	Rps6kb2	ribosomal protein S6 kinase, polypeptide 2 [Source:MGI Symbol;Acc:MGI:1927343]
ENSMUST00000183430	0.0028997	-2.35061597446559	down	MERGE.21057	Ei24	EI24, autophagy associated transmembrane protein [Source:HGNC Symbol;Acc:HGNC:13276]
ENSMUST00000148340	0.00290113	2.85915	up	MERGE.20276	Ces1d	Carboxylesterase 1D [Source:UniProtKB/Swiss-Prot;Acc:Q8VCT4]
ENSMUST00000120997	0.00303765	-3.1727512829108	down	MERGE.7633	Rnd1	Rho-related GTP-binding protein Rho6 [Source:UniProtKB/Swiss-Prot;Acc:Q8BLR7]
MERGE.4606.1	0.00305641	-10.475633784883	down	MERGE.4606	-	-
ENSMUST00000111398	0.00285367	6.03213	up	MERGE.16081	Ncor2	Nuclear receptor corepressor 2 [Source:UniProtKB/Swiss-Prot;Acc:Q9WU42]
MERGE.12717.3	0.00277995	5.70964	up	MERGE.12717	-	-
ENSMUST00000097718	0.00309556	8.7044	up	MERGE.382	Ino80d	INO80 complex subunit D [Source:HGNC Symbol;Acc:HGNC:25997]
ENSMUST00000209216	0.003125	4.59269	up	MERGE.19829	Pdlim3	PDZ and LIM domain protein 3 [Source:UniProtKB/Swiss-Prot;Acc:O70209]
MERGE.22261.5	0.00311703	-7.0973473530103	down	MERGE.22261	-	-
MERGE.15752.3	0.00290987	7.52401	up	MERGE.15752	-	-
ENSMUST00000181610	0.0031509	-2.85917735657154	down	MERGE.14644	Gm26880	predicted gene, 26880 [Source:MGI Symbol;Acc:MGI:5477374]
ENSMUST00000200132	0.00315565	6.50082	up	MERGE.13090	St7l	Suppressor of tumorigenicity 7 protein-like [Source:UniProtKB/Swiss-Prot;Acc:Q8K4P7]
ENSMUST00000067354	0.00165548	-1.77637127675579	down	MERGE.17436	8430408G22Rik	Protein DEPP1 [Source:UniProtKB/Swiss-Prot;Acc:Q8K2F3]
ENSMUST00000170233	0.00296151	1.72357	up	MERGE.6371	Timm23	translocase of inner mitochondrial membrane 23 [Source:MGI Symbol;Acc:MGI:1858317]
ENSMUST00000108872	0.00222701	1.62247	up	MERGE.3077	Slc36a1	Proton-coupled amino acid transporter 1 [Source:UniProtKB/Swiss-Prot;Acc:Q8K4D3]
ENSMUST00000102514	0.00225073	-1.22537143958307	down	MERGE.3389	Rtn4rl1	Reticulon-4 receptor-like 1 [Source:UniProtKB/Swiss-Prot;Acc:Q8K0S5]
ENSMUST00000145604	0.0024095	-2.3932067657786	down	MERGE.20571	Osgin1	oxidative stress induced growth inhibitor 1 [Source:HGNC Symbol;Acc:HGNC:30093]
ENSMUST00000061093	0.00189809	-1.28424993667277	down	MERGE.1433	Slc30a10	solute carrier family 30, member 10
ENSMUST00000129081	0.00322382	-7.16994859536987	down	MERGE.10002	Syvn1	synovial apoptosis inhibitor 1, synoviolin [Source:MGI Symbol;Acc:MGI:1921376]
MERGE.4988.1	0.00148992	1.22194	up	MERGE.4988	-	-
MERGE.13107.4	0.00324051	-8.16714584443305	down	MERGE.13107	-	-
ENSMUST00000211513	0.00301108	5.46191	up	MERGE.18421	Dbp	D site-binding protein [Source:UniProtKB/Swiss-Prot;Acc:Q60925]
ENSMUST00000109491	0.00328717	-3.80208685392863	down	MERGE.11970	Lbp	Lipopolysaccharide-binding protein [Source:UniProtKB/Swiss-Prot;Acc:Q61805]
MERGE.6291.2	0.00328036	7.98521	up	MERGE.6291	-	-
MERGE.11115.1	0.00329278	-9.30512630218584	down	MERGE.11115	-	-
ENSMUST00000124024	0.00328624	-5.65296382945967	down	MERGE.2095	Sumo3	small ubiquitin-like modifier 3 [Source:MGI Symbol;Acc:MGI:1336201]
MERGE.12938.4	0.00161466	1.14869	up	MERGE.12938	-	-
ENSMUST00000116432	0.00334566	6.58309	up	MERGE.11614	Ell3	RNA polymerase II elongation factor ELL3 [Source:UniProtKB/Swiss-Prot;Acc:Q80VR2]
ENSMUST00000155616	0.00329735	-2.07520038149923	down	MERGE.13624	Pnrc1	proline rich nuclear receptor coactivator 1 [Source:HGNC Symbol;Acc:HGNC:17278]
ENSMUST00000182659	0.00321514	4.24949	up	MERGE.21807	Rbm5	RNA-binding protein 5 [Source:UniProtKB/Swiss-Prot;Acc:Q91YE7]
ENSMUST00000030662	0.00254203	-1.25579570279837	down	MERGE.14443	Gpatch3	G patch domain-containing protein 3 [Source:UniProtKB/Swiss-Prot;Acc:Q8BIY1]
MERGE.13937.106	0.000953399	1.55671	up	MERGE.13937	-	-
ENSMUST00000008179	0.0016783	2.63938	up	MERGE.22159	Mid1ip1	Mid1 interacting protein 1 (gastrulation specific G12-like (zebrafish)) [Source:MGI Symbol;Acc:MGI:1915291]
ENSMUST00000074680	0.00276409	-2.48594354202257	down	MERGE.6067	Rps3a3	ribosomal protein S3A3 [Source:MGI Symbol;Acc:MGI:3643406]
ENSMUST00000222971	0.00319389	-1.68115770727665	down	MERGE.5731	Ctsl	cathepsin L
MERGE.13293.7	0.0034294	4.61689	up	MERGE.13293	-	-
ENSMUST00000193291	0.00344889	5.38695	up	MERGE.21865	Slc26a6	solute carrier family 26, member 6 [Source:MGI Symbol;Acc:MGI:2159728]
MERGE.5433.1	0.0030359	2.91668	up	MERGE.5433	-	-
ENSMUST00000151013	0.00342868	-6.28368539204768	down	MERGE.3323	Med11	Mediator of RNA polymerase II transcription subunit 11 [Source:UniProtKB/Swiss-Prot;Acc:Q9D8C6]
MERGE.16574.2	0.00200857	-1.38514482291101	down	MERGE.16574	-	-
ENSMUST00000000326	0.00282636	1.77006	up	MERGE.3319	Bcl6b	B-cell CLL/lymphoma 6 member B protein [Source:UniProtKB/Swiss-Prot;Acc:O88282]
MERGE.17101.14	0.00337548	-8.31536006838856	down	MERGE.17101	-	-
MERGE.19975.7	0.00352782	5.93736	up	MERGE.19975	-	-
ENSMUST00000088935	0.00336083	9.46944	up	MERGE.22245	Zdhhc9	zinc finger, DHHC domain containing 9 [Source:MGI Symbol;Acc:MGI:2444393]
ENSMUST00000031766	0.00348019	5.88696	up	MERGE.16512	Asns	Asparagine synthetase [glutamine-hydrolyzing] [Source:UniProtKB/Swiss-Prot;Acc:Q61024]
ENSMUST00000027695	0.00228394	-3.06885587382445	down	MERGE.884	Slc45a3	Solute carrier family 45 member 3 [Source:UniProtKB/Swiss-Prot;Acc:Q8K0H7]
ENSMUST00000118097	0.00229587	1.65331	up	MERGE.15230	Qdpr	quinoid dihydropteridine reductase [Source:MGI Symbol;Acc:MGI:97836]
ENSMUST00000174160	0.00357711	6.86803	up	MERGE.7010	Mtmr12	Mus musculus myotubularin related protein 12 (Mtmr12), transcript variant 2, mRNA. [Source:RefSeq mRNA;Acc:NM_001356498]
ENSMUST00000056034	0.00358279	-6.42928934865872	down	MERGE.8934	Atat1	Mus musculus alpha tubulin acetyltransferase 1 (Atat1), transcript variant 5, mRNA. [Source:RefSeq mRNA;Acc:NM_001357865]
ENSMUST00000042706	0.00191379	-1.6237138792506	down	MERGE.14442	Nr0b2	Nuclear receptor subfamily 0 group B member 2 [Source:UniProtKB/Swiss-Prot;Acc:Q62227]
MERGE.5772.2	0.00224095	-2.74038578127062	down	MERGE.5772	-	-
ENSMUST00000146600	0.00335875	-2.57110129617234	down	MERGE.11970	Lbp	Lipopolysaccharide-binding protein [Source:UniProtKB/Swiss-Prot;Acc:Q61805]
MERGE.10701.1	0.00367509	-5.20128156281627	down	MERGE.10701	-	-
ENSMUST00000027571	0.00365791	-5.53692609397968	down	MERGE.725	Gin1	Gypsy retrotransposon integrase-like protein 1 [Source:UniProtKB/Swiss-Prot;Acc:Q8K259]
MERGE.4025.3	0.00339377	-1.87940850845845	down	MERGE.4025	-	-
ENSMUST00000216959	0.00371966	-2.94651306373601	down	MERGE.1868	Gm48274	predicted gene, 48274 [Source:MGI Symbol;Acc:MGI:6097700]
ENSMUST00000025602	0.00251484	1.77471	up	MERGE.10179	Gna14	guanine nucleotide binding protein, alpha 14
ENSMUST00000075973	0.00366969	11.3144	up	MERGE.13937	Mup4	Major urinary protein 4 [Source:UniProtKB/Swiss-Prot;Acc:P11590]
MERGE.15197.3	0.00258283	-1.70191696155136	down	MERGE.15197	-	-
ENSMUST00000100244	0.00375913	6.18678	up	MERGE.10872	Olfm1	olfactomedin 1 [Source:MGI Symbol;Acc:MGI:1860437]
ENSMUST00000025932	0.0037553	-8.60169480542093	down	MERGE.10520	Shoc2	soc-2 (suppressor of clear) homolog (C. elegans)
MERGE.7573.5	0.00268479	-1.85780304643325	down	MERGE.7573	-	-
ENSMUST00000129218	0.00373481	1.86823	up	MERGE.962	Ddx59	Probable ATP-dependent RNA helicase DDX59 [Source:UniProtKB/Swiss-Prot;Acc:Q9DBN9]
MERGE.2594.3	0.00263753	-2.42817690518883	down	MERGE.2594	-	-
ENSMUST00000108867	0.00390014	3.46405	up	MERGE.3077	Slc36a1	Proton-coupled amino acid transporter 1 [Source:UniProtKB/Swiss-Prot;Acc:Q8K4D3]
ENSMUST00000210403	0.00312606	-1.96878793499136	down	MERGE.19414	Cyp2e1	Cytochrome P450 2E1 [Source:UniProtKB/Swiss-Prot;Acc:Q05421]
ENSMUST00000031445	0.00156952	1.55676	up	MERGE.16092	Aacs	acetoacetyl-CoA synthetase [Source:MGI Symbol;Acc:MGI:1926144]
ENSMUST00000135345	0.00300311	2.46622	up	MERGE.16418	Rpl21	ribosomal protein L21
MERGE.5580.1	0.00309972	-2.34451850366205	down	MERGE.5580	-	-
MERGE.21718.8	0.00380831	-9.73009618495399	down	MERGE.21718	-	-
ENSMUST00000188000	0.00400678	5.63322	up	MERGE.21728	Ackr4	atypical chemokine receptor 4 [Source:MGI Symbol;Acc:MGI:2181676]
ENSMUST00000020681	0.00402198	6.41388	up	MERGE.2931	Slu7	Pre-mRNA-splicing factor SLU7 [Source:UniProtKB/Swiss-Prot;Acc:Q8BHJ9]
ENSMUST00000110372	0.00341705	10.8582	up	MERGE.19845	Acsl1	Long-chain-fatty-acid--CoA ligase 1 [Source:UniProtKB/Swiss-Prot;Acc:P41216]
MERGE.21078.1	0.00397523	-6.37556559304323	down	MERGE.21078	-	-
ENSMUST00000138631	0.00386731	8.06256	up	MERGE.16301	Gpr146	RIKEN cDNA D830046C22 gene
ENSMUST00000155411	0.00405597	-2.1324382588766	down	MERGE.1812	Smpd2	sphingomyelin phosphodiesterase 2, neutral [Source:MGI Symbol;Acc:MGI:1278330]
ENSMUST00000155381	0.00414344	-4.45486803971275	down	MERGE.3511	Rab11fip4	Rab11 family-interacting protein 4 [Source:UniProtKB/Swiss-Prot;Acc:Q8BQP8]
MERGE.5025.4	0.00418251	6.37104	up	MERGE.5025	-	-
ENSMUST00000147938	0.00422658	-5.99702204124049	down	MERGE.1567	Tab2	TGF-beta-activated kinase 1 and MAP3K7-binding protein 2 [Source:UniProtKB/Swiss-Prot;Acc:Q99K90]
ENSMUST00000221108	0.00349903	1.89938	up	MERGE.5707	2010111I01Rik	chromosome 9 open reading frame 3 [Source:HGNC Symbol;Acc:HGNC:1361]
ENSMUST00000163078	0.00423664	-5.92404133986575	down	MERGE.10147	Ms4a6b	Membrane-spanning 4-domains subfamily A member 6B [Source:UniProtKB/Swiss-Prot;Acc:Q99N09]
ENSMUST00000134965	0.00381875	-2.29381314217776	down	MERGE.4486	Immp2l	Mitochondrial inner membrane protease subunit 2 [Source:UniProtKB/Swiss-Prot;Acc:Q8BPT6]
ENSMUST00000120560	0.00425658	-2.95161306815676	down	MERGE.13880	Gm11223	predicted gene 11223 [Source:MGI Symbol;Acc:MGI:3651631]
MERGE.15688.2	0.00317132	-1.89751349975942	down	MERGE.15688	-	-
MERGE.18152.5	0.00400856	-10.082402576504	down	MERGE.18152	-	-
ENSMUST00000224981	0.00252471	-1.83641131271308	down	MERGE.6291	Arhgef3	Rho guanine nucleotide exchange factor (GEF) 3
MERGE.17402.2	0.00276447	1.81544	up	MERGE.17402	-	-
ENSMUST00000128621	0.00433307	6.19181	up	MERGE.394	Fastkd2	FAST kinase domain-containing protein 2, mitochondrial [Source:UniProtKB/Swiss-Prot;Acc:Q922E6]
ENSMUST00000049093	0.00177604	1.26238	up	MERGE.12938	Txnip	thioredoxin interacting protein [Source:MGI Symbol;Acc:MGI:1889549]
ENSMUST00000196954	0.00441743	-6.01492519394744	down	MERGE.21868	Shisa5	Protein shisa-5 [Source:UniProtKB/Swiss-Prot;Acc:Q9D7I0]
ENSMUST00000135094	0.00442206	-2.59897875209665	down	MERGE.22640	Ctps2	CTP synthase 2 [Source:UniProtKB/Swiss-Prot;Acc:P70303]
ENSMUST00000109021	0.00439695	7.65616	up	MERGE.3039	Uqcrq	ubiquinol-cytochrome c reductase, complex III subunit VII [Source:MGI Symbol;Acc:MGI:107807]
ENSMUST00000200045	0.00441527	-8.39500278902804	down	MERGE.15688	Gbp6	guanylate binding protein 6
MERGE.4240.2	0.00317353	1.10474	up	MERGE.4240	-	-
ENSMUST00000020969	0.00293997	-1.40279964931397	down	MERGE.4400	Cmpk2	cytidine monophosphate (UMP-CMP) kinase 2, mitochondrial
ENSMUST00000018755	0.00416591	2.04219	up	MERGE.3056	Pdlim4	PDZ and LIM domain protein 4 [Source:UniProtKB/Swiss-Prot;Acc:P70271]
ENSMUST00000176939	0.00462647	6.27209	up	MERGE.10364	Aldh18a1	Delta-1-pyrroline-5-carboxylate synthase Glutamate 5-kinase Gamma-glutamyl phosphate reductase [Source:UniProtKB/Swiss-Prot;Acc:Q9Z110]
ENSMUST00000127544	0.00469689	-4.88649555048715	down	MERGE.9888	Chka	Choline kinase alpha [Source:UniProtKB/Swiss-Prot;Acc:O54804]
ENSMUST00000152592	0.00471875	4.90796	up	MERGE.2153	Stk11	Serine/threonine-protein kinase STK11 [Source:UniProtKB/Swiss-Prot;Acc:Q9WTK7]
MERGE.15632.12	0.00357487	-1.55768800529891	down	MERGE.15632	-	-
ENSMUST00000055485	0.00341142	1.22266	up	MERGE.12197	Lsm14b	B [Source:UniProtKB/Swiss-Prot;Acc:Q8CGC4]
ENSMUST00000147230	0.00475225	5.43323	up	MERGE.1562	B430219N15Rik	RIKEN cDNA B430219N15 gene [Source:MGI Symbol;Acc:MGI:3697426]
ENSMUST00000034499	0.00473966	7.43978	up	MERGE.20636	Dcun1d5	DCN1-like protein 5 [Source:UniProtKB/Swiss-Prot;Acc:Q9CXV9]
ENSMUST00000080557	0.00331985	-2.64996538192774	down	MERGE.17516	Pex5	Peroxisomal targeting signal 1 receptor [Source:UniProtKB/Swiss-Prot;Acc:O09012]
MERGE.13127.2	0.0048641	-6.7997662670691	down	MERGE.13127	-	-
MERGE.16716.1	0.0032285	-1.01553987015766	down	MERGE.16716	-	-
MERGE.17048.1	0.00485939	-5.84572513697075	down	MERGE.17048	-	-
MERGE.17426.11	0.00286432	-1.35616143401158	down	MERGE.17426	-	-
ENSMUST00000048197	0.00307393	-1.03554066557676	down	MERGE.9919	Rhod	ras homolog family member D [Source:MGI Symbol;Acc:MGI:108446]
ENSMUST00000133332	0.00430434	-1.71626257329939	down	MERGE.1592	Pex3	Peroxisomal biosis factor 3 [Source:UniProtKB/Swiss-Prot;Acc:Q9QXY9]
ENSMUST00000140536	0.00491873	-4.74787091204311	down	MERGE.14568	Arhgef19	Rho guanine nucleotide exchange factor 19 [Source:UniProtKB/Swiss-Prot;Acc:Q8BWA8]
MERGE.2510.4	0.00479009	6.92947	up	MERGE.2510	-	-
ENSMUST00000022176	0.00185006	1.8276	up	MERGE.5980	Hmgcr	3-hydroxy-3-methylglutaryl-coenzyme A reductase [Source:UniProtKB/Swiss-Prot;Acc:Q01237]
ENSMUST00000191293	0.00406802	-2.30347415320161	down	MERGE.750	2310035C23Rik	KIAA1468 [Source:HGNC Symbol;Acc:HGNC:29289]
MERGE.11873.3	0.0039034	-5.21072952091235	down	MERGE.11873	-	-
ENSMUST00000020687	0.00495433	6.25378	up	MERGE.2929	Pttg1	Securin [Source:UniProtKB/Swiss-Prot;Acc:Q9CQJ7]
MERGE.3687.1	0.00404806	6.97184	up	MERGE.3687	-	-
MERGE.307.7	0.00455455	6.28204	up	MERGE.307	-	-
ENSMUST00000131070	0.00299427	-3.41945343474528	down	MERGE.10328	Ide	insulin-degrading enzyme [Source:RefSeq peptide;Acc:NP_112419]
ENSMUST00000035918	0.00120822	-1.95345947547554	down	MERGE.16401	Cyp3a11	Cytochrome P450 3A11 [Source:UniProtKB/Swiss-Prot;Acc:Q64459]
ENSMUST00000153989	0.00413784	1.71914	up	MERGE.4143	Tha1	threonine aldolase 1 [Source:MGI Symbol;Acc:MGI:1919026]
ENSMUST00000109399	0.0046779	8.32836	up	MERGE.6000	Tnpo1	transportin 1 [Source:MGI Symbol;Acc:MGI:2681523]
ENSMUST00000010208	0.00209367	1.37482	up	MERGE.21801	Slc38a3	Sodium-coupled neutral amino acid transporter 3 [Source:UniProtKB/Swiss-Prot;Acc:Q9DCP2]
ENSMUST00000003451	0.00341792	-1.28901443296206	down	MERGE.7633	Rnd1	Rho-related GTP-binding protein Rho6 [Source:UniProtKB/Swiss-Prot;Acc:Q8BLR7]
ENSMUST00000167140	0.00299222	2.39604	up	MERGE.7360	Mpst	mercaptopyruvate sulfurtransferase
MERGE.13529.4	0.00520739	-4.67615568242687	down	MERGE.13529	-	-
MERGE.14240.8	0.00487781	2.00194	up	MERGE.14240	-	-
ENSMUST00000118648	0.00383333	-1.59122158721544	down	MERGE.14759	Plekhg5	Pleckstrin homology domain-containing family G member 5 [Source:UniProtKB/Swiss-Prot;Acc:Q66T02]
MERGE.9980.3	0.00484723	7.464	up	MERGE.9980	-	-
MERGE.15197.5	0.00229415	-1.73179307993795	down	MERGE.15197	-	-
MERGE.19930.3	0.00434208	6.37806	up	MERGE.19930	-	-
MERGE.2015.1	0.00534226	-8.11024784393097	down	MERGE.2015	-	-
ENSMUST00000137589	0.00533881	-4.57935129822455	down	MERGE.13624	Pnrc1	proline rich nuclear receptor coactivator 1 [Source:HGNC Symbol;Acc:HGNC:17278]
ENSMUST00000212524	0.002977	-1.04454195938623	down	MERGE.20447	Sntb2	syntrophin, basic 2 [Source:MGI Symbol;Acc:MGI:101771]
ENSMUST00000207893	0.00495561	2.43406	up	MERGE.18804	Dgat2	Diacylglycerol O-acyltransferase 2 [Source:UniProtKB/Swiss-Prot;Acc:Q9DCV3]
ENSMUST00000160168	0.00324052	-1.9006349808832	down	MERGE.313	Aox1	aldehyde oxidase 1 [Source:HGNC Symbol;Acc:HGNC:553]
ENSMUST00000148097	0.00513756	3.58479	up	MERGE.12730	Pklr	pyruvate kinase L/R [Source:HGNC Symbol;Acc:HGNC:9020]
ENSMUST00000107876	0.00369892	-1.2701977628983	down	MERGE.18362	Pnkp	polynucleotide kinase 3'- phosphatase [Source:MGI Symbol;Acc:MGI:1891698]
ENSMUST00000216914	0.00546152	4.28383	up	MERGE.22009	Higd1a	HIG1 domain family, member 1A [Source:MGI Symbol;Acc:MGI:1930666]
MERGE.11381.37	0.00522806	-8.511043549435	down	MERGE.11381	-	-
ENSMUST00000162446	0.0046965	2.36203	up	MERGE.10189	Nmrk1	Nicotinamide riboside kinase 1 [Source:UniProtKB/Swiss-Prot;Acc:Q91W63]
MERGE.20477.3	0.0054071	5.96478	up	MERGE.20477	-	-
ENSMUST00000084891	0.00354599	-1.78921406547607	down	MERGE.5100	Pacs2	phosphofurin acidic cluster sorting protein 2
ENSMUST00000094693	0.00382599	-2.8349372470393	down	MERGE.4743	Srsf5	serine/arginine-rich splicing factor 5 [Source:MGI Symbol;Acc:MGI:98287]
ENSMUST00000196736	0.00493631	-2.11977448372009	down	MERGE.13312	Pla2g12a	Group XIIA secretory phospholipase A2 [Source:UniProtKB/Swiss-Prot;Acc:Q9EPR2]
ENSMUST00000221522	0.00551923	6.41301	up	ENSMUSG00000021611	Tert	telomerase reverse transcriptase
ENSMUST00000020329	0.00161179	1.57294	up	MERGE.2781	Egfr	Epidermal growth factor receptor [Source:UniProtKB/Swiss-Prot;Acc:Q01279]
ENSMUST00000084937	0.00555624	5.64288	up	MERGE.18338	2410002F23Rik	RIKEN cDNA 2410002F23 gene [Source:MGI Symbol;Acc:MGI:1914226]
ENSMUST00000200402	0.00563157	-2.45673010810375	down	MERGE.13213	Tmem56	Mus musculus transmembrane protein 56 (Tmem56), transcript variant 1, mRNA. [Source:RefSeq mRNA;Acc:NM_001355678]
ENSMUST00000154742	0.00479434	-2.18678308498266	down	MERGE.4450	Atxn7l1	Ataxin-7-like protein 1 [Source:UniProtKB/Swiss-Prot;Acc:Q9CZ05]
ENSMUST00000107645	0.00525049	-2.77774739958977	down	MERGE.13804	Slc44a1	solute carrier family 44, member 1 [Source:MGI Symbol;Acc:MGI:2140592]
ENSMUST00000110524	0.00556784	6.15453	up	ENSMUSG00000027219	Slc28a2	Mus musculus solute carrier family 28 (sodium-coupled nucleoside transporter), member 2 (Slc28a2), transcript variant 2, mRNA. [Source:RefSeq mRNA;Acc:NM_001356532]
ENSMUST00000049483	0.00560565	-7.25444534550491	down	MERGE.11110	Fmnl2	Formin-like protein 2 [Source:UniProtKB/Swiss-Prot;Acc:A2APV2]
ENSMUST00000063690	0.00445057	-2.18151832102954	down	MERGE.11194	Dhrs9	Dehydrogenase/reductase SDR family member 9 [Source:UniProtKB/Swiss-Prot;Acc:Q58NB6]
ENSMUST00000156304	0.00428099	2.76045	up	MERGE.3145	Srebf1	Mus musculus sterol regulatory element binding transcription factor 1 (Srebf1), transcript variant 4, mRNA. [Source:RefSeq mRNA;Acc:NM_001358315]
MERGE.10266.1	0.00469963	-1.68147262713085	down	MERGE.10266	-	-
MERGE.10571.1	0.0038567	-5.07121150916193	down	MERGE.10571	-	-
ENSMUST00000076264	0.00451793	1.76275	up	MERGE.15080	Zfp512	zinc finger protein 512 [Source:MGI Symbol;Acc:MGI:1917345]
ENSMUST00000039761	0.00549321	-2.70282779669793	down	MERGE.13211	Rwdd3	RWD domain containing 3 [Source:MGI Symbol;Acc:MGI:1920420]
MERGE.8575.3	0.00574203	6.3977	up	MERGE.8575	-	-
ENSMUST00000168098	0.00573787	6.15043	up	MERGE.11060	Nr6a1	Nuclear receptor subfamily 6 group A member 1 [Source:UniProtKB/Swiss-Prot;Acc:Q64249]
MERGE.13518.1	0.00365167	2.77975	up	MERGE.13518	-	-
ENSMUST00000026190	0.00439577	-2.12958456760726	down	MERGE.10405	Loxl4	Lysyl oxidase homolog 4 [Source:UniProtKB/Swiss-Prot;Acc:Q924C6]
MERGE.13745.3	0.00388172	2.35172	up	MERGE.13745	-	-
ENSMUST00000134384	0.00578584	-4.65128733533326	down	MERGE.5	Lypla1	Acyl-protein thioesterase 1 [Source:UniProtKB/Swiss-Prot;Acc:P97823]
ENSMUST00000129982	0.00589012	6.11047	up	MERGE.1350	Tfb2m	transcription factor B2, mitochondrial [Source:MGI Symbol;Acc:MGI:107937]
ENSMUST00000136979	0.00580865	-1.93054744154136	down	MERGE.19508	Shank2	SH3 and multiple ankyrin repeat domains protein 2 [Source:UniProtKB/Swiss-Prot;Acc:Q80Z38]
ENSMUST00000148632	0.00570278	-3.18281133082527	down	MERGE.21395	Clpx	ATP-dependent Clp protease ATP-binding subunit clpX-like, mitochondrial [Source:UniProtKB/Swiss-Prot;Acc:Q9JHS4]
ENSMUST00000224624	0.00509586	1.61455	up	MERGE.5456	Gm46411	predicted gene, 46411 [Source:MGI Symbol;Acc:MGI:5826048]
MERGE.2530.1	0.00561518	-1.85735908289138	down	MERGE.2530	-	-
MERGE.10203.2	0.00341249	-1.75880461985292	down	MERGE.10203	-	-
ENSMUST00000009143	0.00435937	1.32432	up	MERGE.12108	Bmp7	Bone morphotic protein 7 [Source:UniProtKB/Swiss-Prot;Acc:P23359]
MERGE.2158.5	0.00472354	6.00072	up	MERGE.2158	-	-
MERGE.11282.2	0.00307267	-1.32388400220518	down	MERGE.11282	-	-
MERGE.2478.1	0.00588889	8.10719	up	MERGE.2478	-	-
ENSMUST00000223502	0.00574739	6.54452	up	MERGE.5100	Pacs2	phosphofurin acidic cluster sorting protein 2
ENSMUST00000102766	0.0057908	-4.80761429684167	down	MERGE.3003	Zfp354a	zinc finger protein 354A [Source:MGI Symbol;Acc:MGI:103172]
MERGE.20796.3	0.00598265	-7.0127841834962	down	MERGE.20796	-	-
ENSMUST00000002395	0.00487536	-1.78428818672559	down	MERGE.6592	Rec8	Meiotic recombination [Source:UniProtKB/Swiss-Prot;Acc:Q8C5S7]
ENSMUST00000143307	0.00560304	-2.61743842836201	down	MERGE.12620	Ctso	cathepsin O [Source:MGI Symbol;Acc:MGI:2139628]
ENSMUST00000118481	0.00449385	-1.67664311948332	down	MERGE.2777	Gm12663	predicted gene 12663 [Source:MGI Symbol;Acc:MGI:3652168]
ENSMUST00000140075	0.00533945	2.16087	up	MERGE.10913	Miga2	Mitoguardin 2 [Source:UniProtKB/Swiss-Prot;Acc:Q8BK03]
ENSMUST00000085116	0.0059796	8.31589	up	MERGE.4872	Ptpn21	protein tyrosine phosphatase, non-receptor type 21
ENSMUST00000108653	0.00350029	-2.3093441828928	down	MERGE.17777	Nlrp12	NACHT, LRR and PYD domains-containing protein 12 [Source:UniProtKB/Swiss-Prot;Acc:E9Q5R7]
MERGE.7301.2	0.00624787	-6.68405537362325	down	MERGE.7301	-	-
ENSMUST00000091354	0.00626207	-6.16663183416198	down	MERGE.12275	Tpd52	tumor protein D52 [Source:MGI Symbol;Acc:MGI:107749]
ENSMUST00000185046	0.00415765	1.61758	up	MERGE.13390	0610031O16Rik	RIKEN cDNA 0610031O16 gene
ENSMUST00000151517	0.00423986	-1.06334583346056	down	MERGE.14561	Atp13a2	Cation-transporting ATPase 13A2 [Source:UniProtKB/Swiss-Prot;Acc:Q9CTG6]
ENSMUST00000212413	0.00580201	4.65066	up	MERGE.20277	Gm45909	predicted gene 45909 [Source:MGI Symbol;Acc:MGI:5805024]
ENSMUST00000170002	0.00625453	5.75412	up	MERGE.4997	Papola	Poly(A) polymerase alpha [Source:UniProtKB/Swiss-Prot;Acc:Q61183]
ENSMUST00000148748	0.00629871	4.47676	up	MERGE.10665	Il15ra	Interleukin-15 receptor subunit alpha Soluble interleukin-15 receptor subunit alpha [Source:UniProtKB/Swiss-Prot;Acc:Q60819]
ENSMUST00000155130	0.00583294	2.09474	up	MERGE.4061	Fdxr	ferredoxin reductase [Source:MGI Symbol;Acc:MGI:104724]
ENSMUST00000150971	0.00556581	-4.30375519351057	down	MERGE.5	Lypla1	Acyl-protein thioesterase 1 [Source:UniProtKB/Swiss-Prot;Acc:P97823]
ENSMUST00000187338	0.00623433	-2.5319572388562	down	MERGE.1630	Bclaf1	Bcl-2-associated transcription factor 1 [Source:UniProtKB/Swiss-Prot;Acc:Q8K019]
ENSMUST00000147525	0.00486922	-1.3685454889164	down	MERGE.19793	6430573F11Rik	Probable tRNA methyltransferase 9-like protein [Source:UniProtKB/Swiss-Prot;Acc:Q80WQ4]
ENSMUST00000061767	0.00524149	-2.21695348548314	down	MERGE.18743	Crebzf	CREB/ATF bZIP transcription factor [Source:MGI Symbol;Acc:MGI:2675296]
MERGE.4061.4	0.00333763	1.9581	up	MERGE.4061	-	-
ENSMUST00000132188	0.00433964	2.60396	up	MERGE.656	Hes6	Transcription cofactor HES-6 [Source:UniProtKB/Swiss-Prot;Acc:Q9JHE6]
MERGE.1302.1	0.00401479	-1.1788487031628	down	MERGE.1302	-	-
MERGE.7573.8	0.00521303	-4.26057222986524	down	MERGE.7573	-	-
ENSMUST00000128615	0.00538509	-2.12336339093347	down	MERGE.12319	Cp	Ceruloplasmin [Source:UniProtKB/Swiss-Prot;Acc:Q61147]
ENSMUST00000093099	0.00639969	5.19497	up	ENSMUSG00000031832	Taf1c	TATA box-binding protein-associated factor RNA polymerase I subunit C [Source:UniProtKB/Swiss-Prot;Acc:Q6PDZ2]
MERGE.15734.1	0.0065811	-4.93334132338009	down	MERGE.15734	-	-
MERGE.12197.2	0.00454015	-1.87114482540886	down	MERGE.12197	-	-
ENSMUST00000043650	0.00525972	-1.49044395706827	down	MERGE.15838	Fam222a	Protein FAM222A [Source:UniProtKB/Swiss-Prot;Acc:Q6PGH4]
ENSMUST00000151125	0.00508243	-1.42887371458537	down	MERGE.17546	Ing4	Inhibitor of growth protein 4 [Source:UniProtKB/Swiss-Prot;Acc:Q8C0D7]
ENSMUST00000217097	0.00565339	-1.79754008506358	down	MERGE.21162	Mpzl2	myelin protein zero-like 2 [Source:MGI Symbol;Acc:MGI:1289160]
ENSMUST00000130742	0.00660819	2.92528	up	MERGE.16081	Ncor2	Nuclear receptor corepressor 2 [Source:UniProtKB/Swiss-Prot;Acc:Q9WU42]
ENSMUST00000066134	0.00414646	1.28502	up	MERGE.16946	Rpia	Ribose-5-phosphate isomerase [Source:UniProtKB/Swiss-Prot;Acc:P47968]
ENSMUST00000125909	0.00524282	-1.28790691941442	down	MERGE.13590	4930480G23Rik	RIKEN cDNA 4930480G23 gene [Source:MGI Symbol;Acc:MGI:1922238]
MERGE.14064.5	0.00649742	6.60934	up	MERGE.14064	-	-
ENSMUST00000207895	0.00372332	-1.00453757724679	down	MERGE.18469	Htatip2	HIV-1 Tat interactive protein 2 [Source:MGI Symbol;Acc:MGI:1859271]
MERGE.5355.1	0.00484302	2.70596	up	MERGE.5355	-	-
ENSMUST00000054274	0.00572827	4.54432	up	MERGE.5946	Lhfpl2	LHFPL tetraspan subfamily member 2 protein [Source:UniProtKB/Swiss-Prot;Acc:Q8BGA2]
ENSMUST00000221886	0.0067999	-4.72120063566672	down	MERGE.5783	Gm48436	predicted gene, 48436 [Source:MGI Symbol;Acc:MGI:6097940]
ENSMUST00000146201	0.00374941	1.8906	up	MERGE.21272	Fbxo22	F-box only protein 22 [Source:UniProtKB/Swiss-Prot;Acc:Q78JE5]
MERGE.6533.3	0.00638539	-8.37231802903341	down	MERGE.6533	-	-
MERGE.22278.1	0.00538952	-1.34188546777377	down	MERGE.22278	-	-
MERGE.14140.12	0.00410762	-2.03286978989792	down	MERGE.14140	-	-
MERGE.4183.2	0.00376482	4.09423	up	MERGE.4183	-	-
ENSMUST00000161253	0.006865	-4.09139413783774	down	MERGE.21835	Mst1	macrophage stimulating 1 (hepatocyte growth factor-like) [Source:MGI Symbol;Acc:MGI:96080]
MERGE.20602.1	0.0068432	-3.79356639016839	down	MERGE.20602	-	-
ENSMUST00000217807	0.00669349	2.32095	up	MERGE.2235	Aes	amino-terminal enhancer of split
ENSMUST00000092648	0.00677327	6.00621	up	ENSMUSG00000029687	Ezh2	Histone-lysine N-methyltransferase EZH2 [Source:UniProtKB/Swiss-Prot;Acc:Q61188]
MERGE.559.1	0.00550809	-1.48222452177445	down	MERGE.559	-	-
ENSMUST00000072431	0.00695047	-5.8506191613799	down	MERGE.14351	S100pbp	S100P binding protein [Source:MGI Symbol;Acc:MGI:1921898]
ENSMUST00000084215	0.0053257	2.87066	up	MERGE.14528	Eif4g3	Mus musculus eukaryotic translation initiation factor 4 gamma, 3 (Eif4g3), transcript variant 4, mRNA. [Source:RefSeq mRNA;Acc:NM_001355699]
MERGE.3635.1	0.00492791	-2.45908578191032	down	MERGE.3635	-	-
MERGE.288.1	0.00633744	-2.36682721762503	down	MERGE.288	-	-
ENSMUST00000201228	0.00672742	-2.28282148717034	down	MERGE.15587	Nup54	Nuclear pore complex protein Nup54 [Source:UniProtKB/Swiss-Prot;Acc:Q8BTS4]
ENSMUST00000136816	0.00432989	1.94091	up	MERGE.10959	Fam102a	Protein FAM102A [Source:UniProtKB/Swiss-Prot;Acc:Q78T81]
ENSMUST00000173005	0.00668852	-4.63145303637951	down	MERGE.14707	Ube4b	ubiquitination factor E4B [Source:MGI Symbol;Acc:MGI:1927086]
ENSMUST00000048860	0.00355412	-1.01793723533059	down	MERGE.442	Mreg	Melanoregulin [Source:UniProtKB/Swiss-Prot;Acc:Q6NVG5]
ENSMUST00000122928	0.00701033	-4.68866020938515	down	MERGE.13104	Lrif1	Ligand-dependent nuclear receptor-interacting factor 1 [Source:UniProtKB/Swiss-Prot;Acc:Q8CDD9]
ENSMUST00000111416	0.003399	-1.08238088733123	down	MERGE.1194	Ildr2	Immunoglobulin-like domain-containing receptor 2 [Source:UniProtKB/Swiss-Prot;Acc:B5TVM2]
ENSMUST00000164868	0.00670904	4.25108	up	MERGE.6366	Oxnad1	Oxidoreductase NAD-binding domain-containing protein 1 [Source:UniProtKB/Swiss-Prot;Acc:Q8VE38]
ENSMUST00000144361	0.00573115	2.0156	up	MERGE.16092	Aacs	acetoacetyl-CoA synthetase [Source:MGI Symbol;Acc:MGI:1926144]
ENSMUST00000149911	0.00632413	-1.89069285889026	down	MERGE.11643	Myef2	Myelin expression factor 2 [Source:UniProtKB/Swiss-Prot;Acc:Q8C854]
ENSMUST00000037499	0.00707841	-7.13931255782083	down	MERGE.11486	Immp1l	Mitochondrial inner membrane protease subunit 1 [Source:UniProtKB/Swiss-Prot;Acc:Q9CQU8]
ENSMUST00000055294	0.00481659	2.17379	up	MERGE.1313	Grem2	Gremlin-2 [Source:UniProtKB/Swiss-Prot;Acc:O88273]
ENSMUST00000194192	0.00361333	1.42114	up	MERGE.166	Dst	Dystonin [Source:UniProtKB/Swiss-Prot;Acc:Q91ZU6]
ENSMUST00000037994	0.00638528	-1.62616052112973	down	ENSMUSG00000078763	Slfn1	schlafen 1 [Source:MGI Symbol;Acc:MGI:1313259]
ENSMUST00000211128	0.00593856	-3.0953926030747	down	MERGE.19609	Grtp1	Growth hormone-regulated TBC protein 1 [Source:UniProtKB/Swiss-Prot;Acc:Q9D3N8]
MERGE.20862.11	0.00651764	-7.57243827318164	down	MERGE.20862	-	-
MERGE.13455.1	0.00629787	-3.78699845467813	down	MERGE.13455	-	-
ENSMUST00000142629	0.00727377	5.97987	up	MERGE.18877	Xndc1	Xrcc1 N-terminal domain containing 1 [Source:MGI Symbol;Acc:MGI:5546359]
ENSMUST00000223734	0.00733752	5.24065	up	MERGE.6061	Ndufaf2	NADH dehydrogenase (ubiquinone) 1 alpha subcomplex, assembly factor 2
MERGE.20697.1	0.00467145	-1.44957484384121	down	MERGE.20697	-	-
ENSMUST00000222285	0.00600192	-1.81773630777406	down	MERGE.5583	Sfxn1	sideroflexin 1
MERGE.13868.3	0.0074129	-4.55912721122105	down	MERGE.13868	-	-
ENSMUST00000127152	0.00700379	5.62601	up	MERGE.17159	Anxa4	Mus musculus annexin A4 (Anxa4), transcript variant 1, mRNA. [Source:RefSeq mRNA;Acc:NM_001331120]
ENSMUST00000024827	0.00727616	4.00077	up	MERGE.8757	Tff3	Trefoil factor 3 [Source:UniProtKB/Swiss-Prot;Acc:Q62395]
ENSMUST00000168119	0.0051671	3.22133	up	MERGE.17689	Slco1a1	solute carrier organic anion transporter family, member 1a1 [Source:MGI Symbol;Acc:MGI:1351891]
ENSMUST00000150585	0.00717287	-5.90933214094343	down	MERGE.18641	Vps33b	vacuolar protein sorting 33B [Source:MGI Symbol;Acc:MGI:2446237]
MERGE.17450.5	0.0071412	8.71829	up	MERGE.17450	-	-
ENSMUST00000035571	0.00461584	-2.2080988363365	down	MERGE.16411	Cyp3a59	cytochrome P450, family 3, subfamily a, polypeptide 59 [Source:MGI Symbol;Acc:MGI:3769707]
ENSMUST00000082214	0.00763669	-5.85546541155601	down	MERGE.18073	Cyp2b9	Cytochrome P450 2B9 [Source:UniProtKB/Swiss-Prot;Acc:P12790]
ENSMUST00000180548	0.0048479	-1.23171270558782	down	MERGE.20787	Map1lc3b	Microtubule-associated proteins 1A/1B light chain 3B [Source:UniProtKB/Swiss-Prot;Acc:Q9CQV6]
ENSMUST00000133003	0.00473072	-1.10238674943144	down	MERGE.8506	Tcp1	T-complex protein 1 subunit alpha [Source:UniProtKB/Swiss-Prot;Acc:P11983]
MERGE.15735.1	0.0048775	-2.56584923184086	down	MERGE.15735	-	-
MERGE.4134.5	0.00714199	-8.32951645696517	down	MERGE.4134	-	-
ENSMUST00000112585	0.00536343	-2.18777359351906	down	MERGE.17496	Apobec1	apolipoprotein B mRNA editing enzyme, catalytic polypeptide 1 [Source:MGI Symbol;Acc:MGI:103298]
MERGE.21678.1	0.00757079	5.18416	up	MERGE.21678	-	-
ENSMUST00000118984	0.00669963	-2.1896265807386	down	MERGE.13564	Gm11843	predicted gene 11843 [Source:MGI Symbol;Acc:MGI:3651166]
ENSMUST00000063262	0.00760241	-7.0358252878211	down	MERGE.16284	Zfp68	zinc finger protein 68 [Source:MGI Symbol;Acc:MGI:1344427]
MERGE.19787.1	0.00590659	-2.52002055242226	down	MERGE.19787	-	-
ENSMUST00000033749	0.00650871	3.11215	up	MERGE.22645	Pir	Pirin [Source:UniProtKB/Swiss-Prot;Acc:Q9D711]
ENSMUST00000203460	0.00797204	-3.4905780029966	down	MERGE.17218	Abtb1	ankyrin repeat and BTB (POZ) domain containing 1 [Source:MGI Symbol;Acc:MGI:1933148]
MERGE.17371.4	0.00771663	4.90022	up	MERGE.17371	-	-
ENSMUST00000037875	0.00758918	-7.74987725396501	down	MERGE.11800	Rrbp1	Ribosome-binding protein 1 [Source:UniProtKB/Swiss-Prot;Acc:Q99PL5]
ENSMUST00000020685	0.00780916	4.95773	up	MERGE.2929	Pttg1	Securin [Source:UniProtKB/Swiss-Prot;Acc:Q9CQJ7]
MERGE.8470.1	0.0070401	7.73777	up	MERGE.8470	-	-
ENSMUST00000207980	0.00763791	-1.73913517080586	down	MERGE.18732	Eed	Polycomb protein EED [Source:UniProtKB/Swiss-Prot;Acc:Q921E6]
MERGE.4485.3	0.00528811	-2.52888500614199	down	MERGE.4485	-	-
ENSMUST00000104941	0.00804249	3.24765	up	MERGE.5317	Hist1h4m	Histone H4 [Source:UniProtKB/Swiss-Prot;Acc:P62806]
ENSMUST00000103381	0.00805246	3.32051	up	MERGE.16945	Igkv8-27	immunoglobulin kappa chain variable 8-27
ENSMUST00000109961	0.00747318	-2.69745465690344	down	MERGE.11831	Nxt1	NTF2-related export protein 1 [Source:UniProtKB/Swiss-Prot;Acc:Q9QZV9]
ENSMUST00000126897	0.00698179	1.69214	up	MERGE.14693	Exosc10	Mus musculus exosome component 10 (Exosc10), transcript variant 5, mRNA. [Source:RefSeq mRNA;Acc:NM_001355490]
ENSMUST00000049206	0.00785406	7.0542	up	MERGE.6291	Arhgef3	Rho guanine nucleotide exchange factor (GEF) 3
ENSMUST00000065297	0.00480329	1.34991	up	MERGE.19792	Lonrf1	LON peptidase N-terminal domain and ring finger 1 [Source:HGNC Symbol;Acc:HGNC:26302]
ENSMUST00000203078	0.00684643	-3.47962797440853	down	MERGE.16531	Bmt2	Probable methyltransferase BMT2 homolog [Source:UniProtKB/Swiss-Prot;Acc:Q8BXK4]
ENSMUST00000211260	0.00576038	-1.94252077420645	down	MERGE.19691	Gpat4	glycerol-3-phosphate acyltransferase 4 [Source:MGI Symbol;Acc:MGI:2142716]
MERGE.2641.1	0.00588751	-1.31166757508032	down	MERGE.2641	-	-
ENSMUST00000220429	0.00809244	-6.06811855930303	down	MERGE.2631	Esyt1	extended synaptotagmin-like protein 1
ENSMUST00000121127	0.00569825	-3.78046122846676	down	MERGE.15608	Ccng2	Cyclin-G2 [Source:UniProtKB/Swiss-Prot;Acc:O08918]
ENSMUST00000133052	0.00812627	4.14018	up	MERGE.1395	Degs1	Sphingolipid delta(4)-desaturase DES1 [Source:UniProtKB/Swiss-Prot;Acc:O09005]
MERGE.15929.4	0.00586083	-1.63923364110017	down	MERGE.15929	-	-
ENSMUST00000211748	0.00542943	3.17126	up	MERGE.18421	Dbp	D site-binding protein [Source:UniProtKB/Swiss-Prot;Acc:Q60925]
ENSMUST00000109416	0.00779288	-2.18200805958893	down	MERGE.12007	R3hdml	R3H domain containing-like [Source:MGI Symbol;Acc:MGI:3650937]
ENSMUST00000103310	0.0079201	6.31354	up	MERGE.16906	Igkv14-126	immunoglobulin kappa variable 14-126
MERGE.1915.1	0.00495092	-1.05893380921101	down	MERGE.1915	-	-
ENSMUST00000107811	0.00689736	-1.64689240546063	down	MERGE.18391	Pih1d1	PIH1 domain-containing protein 1 [Source:UniProtKB/Swiss-Prot;Acc:Q9CQJ2]
ENSMUST00000132346	0.00801581	-2.08450168039122	down	MERGE.13543	Trp53inp1	transformation related protein 53 inducible nuclear protein 1 [Source:MGI Symbol;Acc:MGI:1926609]
ENSMUST00000173065	0.00829876	-6.01748489175753	down	MERGE.8883	Nelfe	negative elongation factor complex member E, Rdbp [Source:MGI Symbol;Acc:MGI:102744]
ENSMUST00000147132	0.00570189	1.85594	up	MERGE.2173	Pcsk4	Proprotein convertase subtilisin/kexin type 4 [Source:UniProtKB/Swiss-Prot;Acc:P29121]
ENSMUST00000154687	0.00461249	1.41159	up	MERGE.21995	Ctnnb1	Catenin beta-1 [Source:UniProtKB/Swiss-Prot;Acc:Q02248]
ENSMUST00000206512	0.00737095	2.17906	up	MERGE.19278	2610306O10Rik	RIKEN cDNA 2610306O10 gene [Source:MGI Symbol;Acc:MGI:1917710]
MERGE.6042.1	0.00484219	-1.36169457348395	down	MERGE.6042	-	-
ENSMUST00000111994	0.00794914	-9.34663984475703	down	MERGE.6370	Ncoa4	nuclear receptor coactivator 4 isoform b [Source:RefSeq peptide;Acc:NP_001271248]
ENSMUST00000108857	0.00408008	1.1287	up	MERGE.3078	Atox1	Copper transport protein ATOX1 [Source:UniProtKB/Swiss-Prot;Acc:O08997]
ENSMUST00000112538	0.00765613	4.27489	up	MERGE.816	Zranb3	zinc finger, RAN-binding domain containing 3 [Source:MGI Symbol;Acc:MGI:1918362]
ENSMUST00000028639	0.00829729	5.68706	up	MERGE.11530	Meis2	Homeobox protein Meis2 [Source:UniProtKB/Swiss-Prot;Acc:P97367]
ENSMUST00000064165	0.00836631	5.96131	up	MERGE.21978	Cx3cr1	CX3C chemokine receptor 1 [Source:UniProtKB/Swiss-Prot;Acc:Q9Z0D9]
MERGE.16751.19	0.00775096	-5.58313501758178	down	MERGE.16751	-	-
ENSMUST00000081721	0.0085892	-5.96399025954047	down	ENSMUSG00000029687	Ezh2	Histone-lysine N-methyltransferase EZH2 [Source:UniProtKB/Swiss-Prot;Acc:Q61188]
MERGE.5173.1	0.0087415	-3.94915795598222	down	MERGE.5173	-	-
ENSMUST00000022766	0.00474607	2.24287	up	MERGE.6533	Tox4	TOX high mobility group box family member 4 [Source:UniProtKB/Swiss-Prot;Acc:Q8BU11]
ENSMUST00000182912	0.00862406	3.56002	up	MERGE.1926	Anapc16	Anaphase-promoting complex subunit 16 [Source:UniProtKB/Swiss-Prot;Acc:Q9CPV2]
ENSMUST00000200283	0.00809368	3.12579	up	MERGE.13304	Gm43072	predicted gene 43072 [Source:MGI Symbol;Acc:MGI:5663209]
MERGE.16710.1	0.00806205	-8.0385476272323	down	MERGE.16710	-	-
MERGE.20227.1	0.00756716	-1.71134075890225	down	MERGE.20227	-	-
MERGE.22087.1	0.00670118	-1.72446653860355	down	MERGE.22087	-	-
MERGE.9474.3	0.00850751	-4.18365390256651	down	MERGE.9474	-	-
MERGE.13570.1	0.00701533	-2.53421054731299	down	MERGE.13570	-	-
ENSMUST00000160853	0.00624989	-1.45792991703369	down	MERGE.7292	Maf1	Repressor of RNA polymerase III transcription MAF1 homolog [Source:UniProtKB/Swiss-Prot;Acc:Q9D0U6]
ENSMUST00000169921	0.00828162	-7.67456479005224	down	MERGE.2473	Cnot2	Mus musculus CCR4-NOT transcription complex, subunit 2 (Cnot2), transcript variant 6, mRNA. [Source:RefSeq mRNA;Acc:NM_001359247]
MERGE.11282.7	0.00458019	-2.7890484389039	down	MERGE.11282	-	-
ENSMUST00000140535	0.00787472	-2.18184594352439	down	MERGE.7691	Slc11a2	solute carrier family 11 (proton-coupled divalent metal ion transporters), member 2 [Source:MGI Symbol;Acc:MGI:1345279]
ENSMUST00000181091	0.00877899	-6.14859876084227	down	MERGE.2352	Metap2	methionine aminopeptidase 2 [Source:MGI Symbol;Acc:MGI:1929701]
ENSMUST00000207849	0.00758692	-4.77652884275726	down	MERGE.18811	Serpinh1	Serpin H1 [Source:UniProtKB/Swiss-Prot;Acc:P19324]
ENSMUST00000119397	0.00819875	-1.92866550108224	down	MERGE.20333	Gm5913	predicted gene 5913 [Source:MGI Symbol;Acc:MGI:3648292]
ENSMUST00000196040	0.00604137	-1.31326296411835	down	MERGE.12988	Gm43189	predicted gene 43189 [Source:MGI Symbol;Acc:MGI:5663326]
MERGE.12433.1	0.00681131	-1.7697192700268	down	MERGE.12433	-	-
ENSMUST00000030860	0.00520919	-1.06472751215238	down	MERGE.14682	Mad2l2	Mitotic spindle assembly checkpoint protein MAD2B [Source:UniProtKB/Swiss-Prot;Acc:Q9D752]
ENSMUST00000035295	0.00628316	-3.77464824028338	down	MERGE.1395	Degs1	Sphingolipid delta(4)-desaturase DES1 [Source:UniProtKB/Swiss-Prot;Acc:O09005]
MERGE.20613.31	0.00660815	-2.24305258371033	down	MERGE.20613	-	-
MERGE.13569.2	0.00873293	-6.99392748887976	down	MERGE.13569	-	-
ENSMUST00000108817	0.00590835	1.29131	up	MERGE.3110	Hist3h2a	Histone H2A type 3 [Source:UniProtKB/Swiss-Prot;Acc:Q8BFU2]
MERGE.15925.2	0.00383809	-1.46801697638305	down	MERGE.15925	-	-
ENSMUST00000105539	0.00853062	-7.77543209461833	down	MERGE.1592	Pex3	Peroxisomal biosis factor 3 [Source:UniProtKB/Swiss-Prot;Acc:Q9QXY9]
ENSMUST00000139584	0.00795706	2.80092	up	MERGE.7821	Eef2kmt	Protein-lysine N-methyltransferase EEF2KMT [Source:UniProtKB/Swiss-Prot;Acc:Q3UZW7]
ENSMUST00000212963	0.00907695	-6.17886316889548	down	MERGE.20431	Pla2g15	Mus musculus phospholipase A2, group XV (Pla2g15), transcript variant 2, mRNA. [Source:RefSeq mRNA;Acc:NM_001357319]
ENSMUST00000025089	0.00599116	-3.81136261503897	down	MERGE.9292	Map4k3	mitogen-activated protein kinase kinase kinase kinase 3
ENSMUST00000159572	0.005429	1.69888	up	MERGE.10189	Nmrk1	Nicotinamide riboside kinase 1 [Source:UniProtKB/Swiss-Prot;Acc:Q91W63]
ENSMUST00000190322	0.00930165	-5.39773574115435	down	MERGE.884	Slc45a3	Solute carrier family 45 member 3 [Source:UniProtKB/Swiss-Prot;Acc:Q8K0H7]
ENSMUST00000114795	0.00837022	5.96965	up	MERGE.228	Il1r1	Interleukin-1 receptor type 1 Interleukin-1 receptor type 1, membrane form Interleukin-1 receptor type 1, soluble form [Source:UniProtKB/Swiss-Prot;Acc:P13504]
ENSMUST00000125772	0.00707205	2.91765	up	MERGE.10724	Etl4	Sickle tail protein [Source:UniProtKB/Swiss-Prot;Acc:A2AQ25]
ENSMUST00000087155	0.00612337	-1.02790824978043	down	MERGE.10382	Frat1	Proto-onco FRAT1 [Source:UniProtKB/Swiss-Prot;Acc:P70339]
ENSMUST00000129493	0.00652514	1.37226	up	MERGE.17799	Pirb	Leukocyte immunoglobulin-like receptor subfamily B member 3 [Source:UniProtKB/Swiss-Prot;Acc:P97484]
ENSMUST00000056028	0.00418351	1.12955	up	MERGE.19149	Sbk1	Serine/threonine-protein kinase SBK1 [Source:UniProtKB/Swiss-Prot;Acc:Q8QZX0]
ENSMUST00000098914	0.00851078	-5.07060779000557	down	MERGE.12787	Dennd4b	Mus musculus DENN/MADD domain containing 4B (Dennd4b), transcript variant 2, mRNA. [Source:RefSeq mRNA;Acc:NM_001356483]
ENSMUST00000146541	0.00750974	1.85102	up	MERGE.4242	Fasn	Fatty acid synthase [Acyl-carrier-protein] S-acetyltransferase [Acyl-carrier-protein] S-malonyltransferase 3-oxoacyl-[acyl-carrier-protein] synthase 3-oxoacyl-[acyl-carrier-protein] reductase 3-hydroxyacyl-[acyl-carrier-protein] dehydratase Enoyl-[acyl-carrier-protein] reductase Oleoyl-[acyl-carrier-protein] hydrolase [Source:UniProtKB/Swiss-Prot;Acc:P19096]
MERGE.11217.1	0.00909384	-8.53873458411674	down	MERGE.11217	-	-
ENSMUST00000132435	0.0086324	5.15292	up	MERGE.887	Tmcc2	transmembrane and coiled-coil domains 2 [Source:MGI Symbol;Acc:MGI:1916125]
ENSMUST00000130097	0.00940193	-3.09102668289639	down	MERGE.10671	Mindy3	Mus musculus MINDY lysine 48 deubiquitinase 3 (Mindy3), transcript variant 5, mRNA. [Source:RefSeq mRNA;Acc:NM_001355538]
ENSMUST00000192990	0.0093783	4.52282	up	MERGE.21801	Slc38a3	Sodium-coupled neutral amino acid transporter 3 [Source:UniProtKB/Swiss-Prot;Acc:Q9DCP2]
ENSMUST00000121871	0.00929313	6.33896	up	MERGE.5634	Fbxl21	Mus musculus F-box and leucine-rich repeat protein 21 (Fbxl21), transcript variant 2, mRNA. [Source:RefSeq mRNA;Acc:NM_001346732]
MERGE.2520.2	0.0089345	5.49331	up	MERGE.2520	-	-
ENSMUST00000106267	0.00608781	-1.37447201909942	down	MERGE.19251	Stx1b	Syntaxin-1B [Source:UniProtKB/Swiss-Prot;Acc:P61264]
MERGE.17821.10	0.00842411	4.70395	up	MERGE.17821	-	-
MERGE.411.1	0.00724481	8.96618	up	MERGE.411	-	-
MERGE.11282.1	0.00765006	-1.45151946767198	down	MERGE.11282	-	-
ENSMUST00000095784	0.00898166	6.26167	up	MERGE.1659	Moxd1	DBH-like monooxygenase protein 1 [Source:UniProtKB/Swiss-Prot;Acc:Q9CXI3]
ENSMUST00000177494	0.0094384	-6.57457362727445	down	MERGE.21812	Uba7	ubiquitin-like modifier activating enzyme 7 [Source:MGI Symbol;Acc:MGI:1349462]
MERGE.5692.1	0.00964185	4.09392	up	MERGE.5692	-	-
ENSMUST00000211946	0.00718874	2.03001	up	MERGE.20058	Cib3	Calcium and integrin-binding family member 3 [Source:UniProtKB/Swiss-Prot;Acc:Q0P523]
ENSMUST00000144630	0.00846617	-1.9177887154975	down	MERGE.14330	Sfpq	Splicing factor, proline- and glutamine-rich [Source:UniProtKB/Swiss-Prot;Acc:Q8VIJ6]
ENSMUST00000187414	0.00808237	1.87126	up	MERGE.233	Mrps9	mitochondrial ribosomal protein S9 [Source:MGI Symbol;Acc:MGI:1916777]
ENSMUST00000156152	0.00710607	1.61897	up	MERGE.19254	Prss36	serine protease 36 [Source:HGNC Symbol;Acc:HGNC:26906]
MERGE.18474.18	0.00920839	8.53578	up	MERGE.18474	-	-
ENSMUST00000193480	0.00969809	6.44775	up	MERGE.1341	Zbtb18	zinc finger and BTB domain containing 18 [Source:MGI Symbol;Acc:MGI:1353609]
ENSMUST00000035836	0.00736598	1.775	up	MERGE.18872	Inppl1	Phosphatidylinositol 3,4,5-trisphosphate 5-phosphatase 2 [Source:UniProtKB/Swiss-Prot;Acc:Q6P549]
ENSMUST00000222656	0.00962936	-2.49392992233002	down	MERGE.4795	Aldh6a1	aldehyde dehydrogenase family 6, subfamily A1
MERGE.3215.9	0.00987241	-6.44828975116733	down	MERGE.3215	-	-
ENSMUST00000184186	0.00526357	1.066	up	MERGE.10395	Marveld1	MARVEL domain-containing protein 1 [Source:UniProtKB/Swiss-Prot;Acc:Q7TQJ1]
MERGE.6258.4	0.00930656	-7.90411970539655	down	MERGE.6258	-	-
MERGE.11298.1	0.00920314	-3.11764381868773	down	MERGE.11298	-	-
MERGE.21273.2	0.00665066	1.15785	up	MERGE.21273	-	-
ENSMUST00000074370	0.00595042	-1.73174592073625	down	MERGE.8661	Axin1	axin 1 [Source:HGNC Symbol;Acc:HGNC:903]
ENSMUST00000210940	0.00882494	4.59508	up	MERGE.18984	Gm45819	predicted gene 45819 [Source:MGI Symbol;Acc:MGI:5804934]
MERGE.6541.1	0.00805056	-5.2336856513801	down	MERGE.6541	-	-
ENSMUST00000068317	0.00339553	-1.32816500510654	down	MERGE.16410	Cyp3a25	Cytochrome P450 3A25 [Source:UniProtKB/Swiss-Prot;Acc:O09158]
MERGE.22496.2	0.0103024	-4.91058376587192	down	MERGE.22496	-	-
ENSMUST00000154858	0.00954288	-2.27706888724978	down	MERGE.13634	Orc3	Origin recognition complex subunit 3 [Source:UniProtKB/Swiss-Prot;Acc:Q9JK30]
MERGE.8101.2	0.00951918	-7.73306238282071	down	MERGE.8101	-	-
ENSMUST00000151089	0.00757398	-1.58654983584219	down	MERGE.12621	Tdo2	tryptophan 2,3-dioxygenase [Source:MGI Symbol;Acc:MGI:1928486]
ENSMUST00000117286	0.0102828	-6.84328197424477	down	MERGE.4792	Entpd5	Ectonucleoside triphosphate diphosphohydrolase 5 [Source:UniProtKB/Swiss-Prot;Acc:Q9WUZ9]
ENSMUST00000102691	0.00774781	1.42374	up	MERGE.11241	Cdca7	Cell division cycle-associated protein 7 [Source:UniProtKB/Swiss-Prot;Acc:Q9D0M2]
ENSMUST00000018713	0.00985162	3.62213	up	MERGE.3304	Cldn7	Claudin-7 [Source:UniProtKB/Swiss-Prot;Acc:Q9Z261]
ENSMUST00000133601	0.00806824	4.44156	up	MERGE.3497	Poldip2	Polymerase delta-interacting protein 2 [Source:UniProtKB/Swiss-Prot;Acc:Q91VA6]
ENSMUST00000020647	0.00703836	-1.27142304941245	down	MERGE.2988	Mrnip	MRN complex-interacting protein [Source:UniProtKB/Swiss-Prot;Acc:Q9D1F5]
MERGE.7550.6	0.0100483	6.51056	up	MERGE.7550	-	-
MERGE.426.3	0.0101541	5.48893	up	MERGE.426	-	-
ENSMUST00000130778	0.0105105	-5.43363712284478	down	MERGE.12965	Sec22b	Vesicle-trafficking protein SEC22b [Source:UniProtKB/Swiss-Prot;Acc:O08547]
ENSMUST00000173849	0.00997586	8.25513	up	MERGE.12861	Selenbp2	selenium binding protein 2
ENSMUST00000149695	0.00796574	-1.65736758487863	down	MERGE.18934	Ilk	Integrin-linked protein kinase [Source:UniProtKB/Swiss-Prot;Acc:O55222]
ENSMUST00000024797	0.00733085	2.68636	up	MERGE.9088	Mocs1	Molybdenum cofactor biosynthesis protein 1 GTP 3',8-cyclase Cyclic pyranopterin monophosphate synthase [Source:UniProtKB/Swiss-Prot;Acc:Q5RKZ7]
ENSMUST00000065588	0.00526728	-1.85682673108774	down	MERGE.15688	Gbp10	guanylate-binding protein 10
ENSMUST00000110974	0.00780718	-1.6064973115187	down	MERGE.1423	Iars2	Isoleucine--tRNA ligase, mitochondrial [Source:UniProtKB/Swiss-Prot;Acc:Q8BIJ6]
ENSMUST00000081848	0.00375301	1.41256	up	MERGE.12728	Fdps	Farnesyl pyrophosphate synthase [Source:UniProtKB/Swiss-Prot;Acc:Q920E5]
MERGE.12640.1	0.00639797	1.26418	up	MERGE.12640	-	-
MERGE.10521.2	0.00281821	1.78613	up	MERGE.10521	-	-
ENSMUST00000135609	0.00942629	-2.10198452257104	down	MERGE.18008	Bcl3	B-cell lymphoma 3 protein homolog [Source:UniProtKB/Swiss-Prot;Acc:Q9Z2F6]
ENSMUST00000000896	0.00424438	-1.96274259969748	down	MERGE.11886	Pxmp4	Peroxisomal membrane protein 4 [Source:UniProtKB/Swiss-Prot;Acc:Q9JJW0]
ENSMUST00000188205	0.00850545	-1.56075601486774	down	MERGE.916	Tmem183a	Transmembrane protein 183 [Source:UniProtKB/Swiss-Prot;Acc:Q9JJB9]
ENSMUST00000150351	0.00981654	1.49642	up	MERGE.2263	Appl2	DCC-interacting protein 13-beta [Source:UniProtKB/Swiss-Prot;Acc:Q8K3G9]
MERGE.1415.1	0.00947566	-8.8505367352432	down	MERGE.1415	-	-
ENSMUST00000160860	0.00970415	-6.33460684523568	down	MERGE.5640	Klhl3	Kelch-like protein 3 [Source:UniProtKB/Swiss-Prot;Acc:E0CZ16]
ENSMUST00000225490	0.00618776	-1.72729519716485	down	MERGE.5363	Tdp2	tyrosyl-DNA phosphodiesterase 2 [Source:MGI Symbol;Acc:MGI:1860486]
MERGE.17619.3	0.010321	-7.0152720208013	down	MERGE.17619	-	-
ENSMUST00000210769	0.00660833	-2.2958262899695	down	MERGE.18452	Saa2	Mus musculus serum amyloid A 2 (Saa2), transcript variant 2, mRNA. [Source:RefSeq mRNA;Acc:NM_001357491]
ENSMUST00000192727	0.00930988	-2.97571323577119	down	MERGE.21806	Sema3f	Semaphorin-3F [Source:UniProtKB/Swiss-Prot;Acc:O88632]
ENSMUST00000155633	0.00801692	3.08805	up	MERGE.7840	Clec16a	Protein CLEC16A [Source:UniProtKB/Swiss-Prot;Acc:Q80U30]
ENSMUST00000135063	0.00955834	1.58101	up	MERGE.14731	Eno1	Alpha-enolase [Source:UniProtKB/Swiss-Prot;Acc:P17182]
MERGE.18887.7	0.0054619	-2.09037483118913	down	MERGE.18887	-	-
ENSMUST00000146841	0.01098	3.59223	up	MERGE.15831	Acacb	acetyl-Coenzyme A carboxylase beta [Source:MGI Symbol;Acc:MGI:2140940]
ENSMUST00000154926	0.0109983	-4.07631284282377	down	MERGE.2257	Slc41a2	solute carrier family 41, member 2 [Source:MGI Symbol;Acc:MGI:2442940]
ENSMUST00000027931	0.00741272	-1.23051334867167	down	MERGE.1488	Nek2	Serine/threonine-protein kinase Nek2 [Source:UniProtKB/Swiss-Prot;Acc:O35942]
ENSMUST00000167361	0.0110919	-4.77998762338226	down	MERGE.18220	U2af1l4	U2 small nuclear RNA auxiliary factor 1-like 4 [Source:MGI Symbol;Acc:MGI:2678374]
ENSMUST00000205905	0.0100427	3.91681	up	MERGE.4242	Fasn	Fatty acid synthase [Acyl-carrier-protein] S-acetyltransferase [Acyl-carrier-protein] S-malonyltransferase 3-oxoacyl-[acyl-carrier-protein] synthase 3-oxoacyl-[acyl-carrier-protein] reductase 3-hydroxyacyl-[acyl-carrier-protein] dehydratase Enoyl-[acyl-carrier-protein] reductase Oleoyl-[acyl-carrier-protein] hydrolase [Source:UniProtKB/Swiss-Prot;Acc:P19096]
ENSMUST00000139425	0.00739287	-1.6197082018138	down	MERGE.15888	Srrm4	serine/arginine repetitive matrix 4 [Source:MGI Symbol;Acc:MGI:1916205]
ENSMUST00000131143	0.0109326	-5.70088923905274	down	MERGE.18277	Gpatch1	G patch domain-containing protein 1 [Source:UniProtKB/Swiss-Prot;Acc:Q9DBM1]
ENSMUST00000212731	0.00835077	1.49921	up	MERGE.20325	Cfap20	Cilia- and flagella-associated protein 20 [Source:UniProtKB/Swiss-Prot;Acc:Q8BTU1]
ENSMUST00000108474	0.010655	7.48072	up	MERGE.17971	Dmpk	Myotonin-protein kinase [Source:UniProtKB/Swiss-Prot;Acc:P54265]
MERGE.15929.9	0.00659476	-1.28232272359344	down	MERGE.15929	-	-
MERGE.22572.1	0.00871457	-1.43855791224034	down	MERGE.22572	-	-
MERGE.20613.29	0.00782894	-2.39611409422237	down	MERGE.20613	-	-
MERGE.657.1	0.00667299	3.53333	up	MERGE.657	-	-
ENSMUST00000210158	0.00721757	-1.46504243851082	down	MERGE.19408	Eps8l2	Epidermal growth factor receptor kinase substrate 8-like protein 2 [Source:UniProtKB/Swiss-Prot;Acc:Q99K30]
ENSMUST00000140332	0.0107671	-5.40735913048945	down	MERGE.9351	Crem	cAMP-responsive element modulator [Source:UniProtKB/Swiss-Prot;Acc:P27699]
ENSMUST00000134628	0.00757658	1.55796	up	MERGE.306	Hspe1	heat shock protein 1 (chaperonin 10) [Source:MGI Symbol;Acc:MGI:104680]
ENSMUST00000207023	0.0105531	5.76395	up	MERGE.17007	Kdm3a	Lysine-specific demethylase 3A [Source:UniProtKB/Swiss-Prot;Acc:Q6PCM1]
ENSMUST00000189017	0.00886563	6.23042	up	MERGE.19822	Fat1	FAT atypical cadherin 1 [Source:HGNC Symbol;Acc:HGNC:3595]
ENSMUST00000205774	0.00855338	-1.80718235376857	down	MERGE.19279	Tial1	Tia1 cytotoxic granule-associated RNA binding protein-like 1 [Source:MGI Symbol;Acc:MGI:107913]
ENSMUST00000229591	0.00765463	1.68933	up	MERGE.7311	Rpl8	ribosomal protein L8
ENSMUST00000130606	0.0105659	-7.64944258931717	down	MERGE.16549	Capza2	F-actin-capping protein subunit alpha-2 [Source:UniProtKB/Swiss-Prot;Acc:P47754]
MERGE.16796.14	0.0115167	-5.50785440753946	down	MERGE.16796	-	-
MERGE.6327.4	0.0110883	-6.68935725987179	down	MERGE.6327	-	-
ENSMUST00000194230	0.00874689	1.15698	up	MERGE.21801	Slc38a3	Sodium-coupled neutral amino acid transporter 3 [Source:UniProtKB/Swiss-Prot;Acc:Q9DCP2]
ENSMUST00000204943	0.0109708	-3.22166655049009	down	MERGE.17509	Mug1	Murinoglobulin-1 [Source:UniProtKB/Swiss-Prot;Acc:P28665]
MERGE.22683.1	0.00968088	-1.6278081435972	down	MERGE.22683	-	-
ENSMUST00000102546	0.00794896	-1.66298479446455	down	MERGE.14489	Il22ra1	Interleukin-22 receptor subunit alpha-1 [Source:UniProtKB/Swiss-Prot;Acc:Q80XZ4]
ENSMUST00000138328	0.0116676	3.77853	up	MERGE.18343	Emc10	ER membrane protein complex subunit 10 isoform 2 [Source:RefSeq peptide;Acc:NP_001342036]
ENSMUST00000169861	0.0107959	-5.91631718649683	down	MERGE.10520	Shoc2	soc-2 (suppressor of clear) homolog (C. elegans)
MERGE.4551.8	0.00940249	6.33312	up	MERGE.4551	-	-
ENSMUST00000029936	0.0083547	2.12729	up	MERGE.13406	Gbp2b	guanylate binding protein 2b
MERGE.9798.2	0.00922898	4.21726	up	MERGE.9798	-	-
ENSMUST00000190859	0.0118824	-5.75257407227788	down	MERGE.857	AA986860	Specifically androgen-regulated protein [Source:UniProtKB/Swiss-Prot;Acc:Q8BI29]
ENSMUST00000005815	0.0107211	5.57265	up	MERGE.15463	Kit	Mast/stem cell growth factor receptor Kit [Source:UniProtKB/Swiss-Prot;Acc:P05532]
ENSMUST00000109235	0.00647656	-1.33509028132123	down	MERGE.12066	Stau1	staufen double-stranded RNA binding protein 1 [Source:MGI Symbol;Acc:MGI:1338864]
ENSMUST00000051665	0.0117071	-5.89333541004116	down	MERGE.16342	Zfp316	zinc finger protein 316 [Source:MGI Symbol;Acc:MGI:1860402]
ENSMUST00000095014	0.0103059	7.36708	up	MERGE.240	Tgfbrap1	Mus musculus transforming growth factor, beta receptor associated protein 1 (Tgfbrap1), transcript variant 2, mRNA. [Source:RefSeq mRNA;Acc:NM_001357299]
ENSMUST00000226168	0.0094007	-2.61535701610506	down	MERGE.6585	Dhrs4	dehydrogenase/reductase (SDR family) member 4
MERGE.20944.1	0.00693412	-1.75989656520952	down	MERGE.20944	-	-
ENSMUST00000150160	0.00966865	-1.87361980816154	down	MERGE.21144	Arcn1	Coatomer subunit delta [Source:UniProtKB/Swiss-Prot;Acc:Q5XJY5]
MERGE.14178.3	0.00643046	-1.62290303670636	down	MERGE.14178	-	-
ENSMUST00000208127	0.00929851	-1.28805074591061	down	MERGE.18738	Picalm	Phosphatidylinositol-binding clathrin assembly protein [Source:UniProtKB/Swiss-Prot;Acc:Q7M6Y3]
MERGE.985.1	0.0122829	-3.59839146183153	down	MERGE.985	-	-
ENSMUST00000047168	0.00754339	-1.01910176922707	down	MERGE.8763	Pde9a	High affinity cGMP-specific 3',5'-cyclic phosphodiesterase 9A [Source:UniProtKB/Swiss-Prot;Acc:O70628]
ENSMUST00000004780	0.0120899	-5.83777219524094	down	ENSMUSG00000004661	Arid3b	AT-rich interactive domain-containing protein 3B [Source:UniProtKB/Swiss-Prot;Acc:Q9Z1N7]
ENSMUST00000061837	0.00700985	1.02653	up	MERGE.3306	Neurl4	Neuralized-like protein 4 [Source:UniProtKB/Swiss-Prot;Acc:Q5NCX5]
ENSMUST00000150720	0.0120337	4.56314	up	MERGE.4784	Ptgr2	prostaglandin reductase 2 [Source:MGI Symbol;Acc:MGI:1916372]
MERGE.4582.1	0.0101318	-2.57239835106961	down	MERGE.4582	-	-
ENSMUST00000105786	0.00685791	-1.57447736671638	down	MERGE.14573	Spen	spen family transcription repressor [Source:MGI Symbol;Acc:MGI:1891706]
ENSMUST00000140420	0.0116967	-2.8834799904895	down	MERGE.13130	Gstm2	Glutathione S-transferase Mu 2 [Source:UniProtKB/Swiss-Prot;Acc:P15626]
ENSMUST00000201213	0.0122893	-2.00090377058822	down	ENSMUSG00000106980	Gm43690	predicted gene 43690 [Source:MGI Symbol;Acc:MGI:5663827]
ENSMUST00000124219	0.00863794	-2.09949159500505	down	MERGE.9888	Chka	Choline kinase alpha [Source:UniProtKB/Swiss-Prot;Acc:O54804]
MERGE.9805.1	0.00645532	1.72075	up	MERGE.9805	-	-
ENSMUST00000062317	0.00948201	-5.61278633012431	down	MERGE.22612	Shroom2	shroom family member 2 [Source:MGI Symbol;Acc:MGI:107194]
MERGE.21804.6	0.012066	4.64791	up	MERGE.21804	-	-
MERGE.7573.1	0.00729484	-3.20552717389996	down	MERGE.7573	-	-
ENSMUST00000164831	0.012166	-6.16561778456008	down	MERGE.2570	R3hdm2	R3H domain-containing protein 2 [Source:UniProtKB/Swiss-Prot;Acc:Q80TM6]
ENSMUST00000032915	0.0108686	-2.02510294537553	down	ENSMUSG00000030677	Kif22	Kinesin-like protein KIF22 [Source:UniProtKB/Swiss-Prot;Acc:Q3V300]
MERGE.15699.10	0.0114772	6.47442	up	MERGE.15699	-	-
ENSMUST00000033269	0.0109306	4.62852	up	MERGE.19328	Ctbp2	C-terminal-binding protein 2 [Source:UniProtKB/Swiss-Prot;Acc:P56546]
ENSMUST00000170705	0.0125771	-5.32532851650094	down	MERGE.19767	Gtf2e2	ral transcription factor IIE subunit 2 [Source:UniProtKB/Swiss-Prot;Acc:Q9D902]
ENSMUST00000122348	0.0125439	-3.74303774093203	down	MERGE.8739	Cdkn1a	Cyclin-dependent kinase inhibitor 1 [Source:UniProtKB/Swiss-Prot;Acc:P39689]
MERGE.14602.4	0.012706	-2.85921188351827	down	MERGE.14602	-	-
ENSMUST00000031317	0.0072283	1.11458	up	MERGE.15561	Rassf6	Ras association domain-containing protein 6 [Source:UniProtKB/Swiss-Prot;Acc:Q80UQ2]
ENSMUST00000123791	0.00855669	3.02914	up	MERGE.7569	Sbf1	SET binding factor 1 [Source:MGI Symbol;Acc:MGI:1925230]
MERGE.13937.22	0.00612944	4.80124	up	MERGE.13937	-	-
MERGE.12434.3	0.00753741	2.90763	up	MERGE.12434	-	-
MERGE.15971.1	0.0110336	-6.1156426613036	down	MERGE.15971	-	-
MERGE.20613.16	0.00840529	1.17089	up	MERGE.20613	-	-
MERGE.22509.1	0.0127642	-4.28159487434871	down	MERGE.22509	-	-
ENSMUST00000129869	0.00860711	1.87383	up	MERGE.3145	Srebf1	Mus musculus sterol regulatory element binding transcription factor 1 (Srebf1), transcript variant 4, mRNA. [Source:RefSeq mRNA;Acc:NM_001358315]
ENSMUST00000172306	0.00762707	1.20355	up	MERGE.21758	Dusp7	Dual specificity protein phosphatase 7 [Source:UniProtKB/Swiss-Prot;Acc:Q91Z46]
ENSMUST00000133802	0.0125775	4.26572	up	MERGE.13319	Rpl34	60S ribosomal protein L34 [Source:UniProtKB/Swiss-Prot;Acc:Q9D1R9]
MERGE.18897.1	0.00723244	-1.18520049632456	down	MERGE.18897	-	-
ENSMUST00000166609	0.0119458	1.95252	up	MERGE.4628	Pygl	Glycogen phosphorylase, liver form [Source:UniProtKB/Swiss-Prot;Acc:Q9ET01]
ENSMUST00000174803	0.0094051	-1.69852563663798	down	MERGE.12319	Cp	Ceruloplasmin [Source:UniProtKB/Swiss-Prot;Acc:Q61147]
MERGE.15632.9	0.0110942	4.18623	up	MERGE.15632	-	-
MERGE.9438.2	0.00901559	-12.395655728838	down	MERGE.9438	-	-
ENSMUST00000025903	0.0121417	-6.84661145730789	down	MERGE.10032	Rps6ka4	ribosomal protein S6 kinase, polypeptide 4
ENSMUST00000154160	0.0125483	-4.66734366407636	down	MERGE.11766	Crls1	Cardiolipin synthase (CMP-forming) [Source:UniProtKB/Swiss-Prot;Acc:Q80ZM8]
ENSMUST00000047218	0.00799907	-1.21169826024344	down	MERGE.6776	Reep4	receptor accessory protein 4
ENSMUST00000118375	0.0125692	6.58446	up	MERGE.3753	Tbkbp1	TBK1 binding protein 1 [Source:MGI Symbol;Acc:MGI:1920424]
ENSMUST00000146412	0.0118727	1.99657	up	MERGE.11942	Dlgap4	Disks large-associated protein 4 [Source:UniProtKB/Swiss-Prot;Acc:B1AZP2]
ENSMUST00000219707	0.00819675	-1.22616456324706	down	MERGE.2594	Hsd17b6	hydroxysteroid (17-beta) dehydrogenase 6
ENSMUST00000021903	0.00722276	-2.2235512698811	down	MERGE.5572	Gadd45g	growth arrest and DNA damage inducible gamma [Source:HGNC Symbol;Acc:HGNC:4097]
ENSMUST00000182904	0.00790827	-1.31425490101065	down	MERGE.22016	Nktr	NK-tumor recognition protein Putative peptidyl-prolyl cis-trans isomerase [Source:UniProtKB/Swiss-Prot;Acc:P30415]
ENSMUST00000230165	0.0121464	-1.80431454547218	down	MERGE.7468	Smdt1	single-pass membrane protein with aspartate rich tail 1 [Source:MGI Symbol;Acc:MGI:1916279]
ENSMUST00000075040	0.0120792	5.57114	up	MERGE.6242	Dusp13	Dual specificity protein phosphatase 13 isoform A [Source:UniProtKB/Swiss-Prot;Acc:Q6B8I0]
ENSMUST00000199734	0.0117226	-2.56906321627852	down	MERGE.15199	6030400A10Rik	RIKEN cDNA 6030400A10 gene [Source:MGI Symbol;Acc:MGI:1924319]
ENSMUST00000210547	0.0106747	-2.61310351096701	down	MERGE.18451	Saa1	serum amyloid A 1 [Source:MGI Symbol;Acc:MGI:98221]
ENSMUST00000212509	0.00897508	1.04873	up	MERGE.20022	Kcnn1	potassium calcium-activated channel subfamily N member 1 [Source:HGNC Symbol;Acc:HGNC:6290]
MERGE.5597.4	0.00970529	3.89548	up	MERGE.5597	-	-
ENSMUST00000223649	0.0101512	-1.66564625035492	down	MERGE.5625	Txndc15	thioredoxin domain containing 15
ENSMUST00000193596	0.0105835	-3.34810768756668	down	MERGE.10700	Gm37416	predicted gene, 37416 [Source:MGI Symbol;Acc:MGI:5610644]
ENSMUST00000089402	0.0129257	5.44919	up	MERGE.22144	Porcn	Protein-serine O-palmitoleoyltransferase porcupine [Source:UniProtKB/Swiss-Prot;Acc:Q9JJJ7]
ENSMUST00000098537	0.00831232	-1.96647189988014	down	MERGE.21548	Gsta1	Glutathione S-transferase A1 Glutathione S-transferase A1, N-terminally processed [Source:UniProtKB/Swiss-Prot;Acc:P13745]
ENSMUST00000124266	0.0113073	-9.6560826747297	down	MERGE.19467	Slc25a22	solute carrier family 25 (mitochondrial carrier, glutamate), member 22 [Source:MGI Symbol;Acc:MGI:1915517]
MERGE.3805.1	0.00813506	1.89238	up	MERGE.3805	-	-
ENSMUST00000028132	0.0117874	5.68871	up	MERGE.10986	Lrsam1	E3 ubiquitin-protein ligase LRSAM1 [Source:UniProtKB/Swiss-Prot;Acc:Q80ZI6]
MERGE.8348.4	0.00944673	-4.68870860146325	down	MERGE.8348	-	-
ENSMUST00000146665	0.00927052	1.1983	up	MERGE.3	Mrpl15	39S ribosomal protein L15, mitochondrial [Source:UniProtKB/Swiss-Prot;Acc:Q9CPR5]
ENSMUST00000036376	0.00694841	-1.0714825368581	down	MERGE.3895	Tmub2	Transmembrane and ubiquitin-like domain-containing protein 2 [Source:UniProtKB/Swiss-Prot;Acc:Q3V209]
ENSMUST00000055226	0.0116924	9.6317	up	MERGE.443	Fn1	Fibronectin Anastellin [Source:UniProtKB/Swiss-Prot;Acc:P11276]
ENSMUST00000155559	0.0108446	-1.74541291609694	down	MERGE.4025	Fam20a	Pseudokinase FAM20A [Source:UniProtKB/Swiss-Prot;Acc:Q8CID3]
ENSMUST00000078478	0.0129414	6.53142	up	MERGE.21668	Pxylp1	2-phosphoxylose phosphatase 1 [Source:UniProtKB/Swiss-Prot;Acc:Q8BHA9]
MERGE.1405.2	0.0128541	-6.61817520641924	down	MERGE.1405	-	-
ENSMUST00000134094	0.00927371	-1.2565467103862	down	MERGE.13929	Plin2	Perilipin-2 [Source:UniProtKB/Swiss-Prot;Acc:P43883]
MERGE.3635.2	0.0130147	-2.20607980202821	down	MERGE.3635	-	-
ENSMUST00000118420	0.0137426	-4.89863498458647	down	MERGE.16113	Mrps17	28S ribosomal protein S17, mitochondrial [Source:UniProtKB/Swiss-Prot;Acc:Q9CQE3]
ENSMUST00000041859	0.0110899	2.52467	up	ENSMUSG00000038372	Gmds	GDP-mannose 4, 6-dehydratase [Source:MGI Symbol;Acc:MGI:1891112]
ENSMUST00000122163	0.0109634	5.87119	up	MERGE.8733	Kctd20	Mus musculus potassium channel tetramerisation domain containing 20 (Kctd20), transcript variant 3, mRNA. [Source:RefSeq mRNA;Acc:NM_001356299]
ENSMUST00000015107	0.0112861	5.67081	up	MERGE.3947	Tlk2	Serine/threonine-protein kinase tousled-like 2 [Source:UniProtKB/Swiss-Prot;Acc:O55047]
ENSMUST00000230022	0.0126355	3.96584	up	MERGE.7901	Dnm1l	dynamin 1-like
ENSMUST00000197805	0.00868199	-1.21439021393187	down	MERGE.13155	Prpf38b	Pre-mRNA-splicing factor 38B [Source:UniProtKB/Swiss-Prot;Acc:Q80SY5]
ENSMUST00000226547	0.0113306	-1.7068152922726	down	MERGE.6328	Itih3	Inter-alpha-trypsin inhibitor heavy chain H3 [Source:UniProtKB/Swiss-Prot;Acc:Q61704]
ENSMUST00000095757	0.013498	-5.75132110566252	down	MERGE.17139	Nat8f4	N-acetyltransferase 8 (GCN5-related) family member 4
ENSMUST00000030743	0.00698243	-2.44924145858524	down	MERGE.14394	Srsf4	serine/arginine-rich splicing factor 4 [Source:MGI Symbol;Acc:MGI:1890577]
ENSMUST00000158610	0.0140225	-3.31219374475244	down	ENSMUSG00000089235	Gm23119	predicted gene, 23119 [Source:MGI Symbol;Acc:MGI:5452896]
MERGE.20206.2	0.00869515	-5.85371428991249	down	MERGE.20206	-	-
ENSMUST00000113119	0.0133501	-5.57300533168612	down	MERGE.17358	Brpf1	Peregrin [Source:UniProtKB/Swiss-Prot;Acc:B2RRD7]
ENSMUST00000149444	0.0125447	-7.6688224606868	down	MERGE.18620	Polg	polymerase (DNA directed), gamma [Source:MGI Symbol;Acc:MGI:1196389]
MERGE.8011.3	0.0136963	-6.880463021266	down	MERGE.8011	-	-
ENSMUST00000034508	0.00791375	3.34463	up	MERGE.21101	Usp2	ubiquitin specific peptidase 2 [Source:MGI Symbol;Acc:MGI:1858178]
ENSMUST00000128519	0.00756768	3.20402	up	MERGE.3288	Eif4a1	Eukaryotic initiation factor 4A-I [Source:UniProtKB/Swiss-Prot;Acc:P60843]
ENSMUST00000197758	0.0109252	3.58409	up	MERGE.13116	Prok1	Prokineticin-1 [Source:UniProtKB/Swiss-Prot;Acc:Q14A28]
MERGE.11217.2	0.00886835	3.44746	up	MERGE.11217	-	-
ENSMUST00000154978	0.0143051	3.27764	up	MERGE.21999	Sec22c	Vesicle-trafficking protein SEC22c [Source:UniProtKB/Swiss-Prot;Acc:Q8BXT9]
MERGE.12627.1	0.0116327	-1.52249256277171	down	MERGE.12627	-	-
ENSMUST00000204323	0.0116994	-2.04154265731518	down	MERGE.17612	Gm44243	predicted gene, 44243 [Source:MGI Symbol;Acc:MGI:5690635]
ENSMUST00000002398	0.0130853	4.77277	up	MERGE.6609	Adcy4	adenylate cyclase 4
ENSMUST00000144942	0.00798488	1.07291	up	MERGE.3145	Srebf1	Mus musculus sterol regulatory element binding transcription factor 1 (Srebf1), transcript variant 4, mRNA. [Source:RefSeq mRNA;Acc:NM_001358315]
MERGE.12268.3	0.0136061	6.97268	up	MERGE.12268	-	-
ENSMUST00000225292	0.010699	-1.37306108686146	down	MERGE.6113	4833420G17Rik	RIKEN cDNA 4833420G17 gene
ENSMUST00000219601	0.0111857	-1.29960771742127	down	MERGE.2643	Cdk2	cyclin-dependent kinase 2
ENSMUST00000107958	0.00842951	-1.63749353037914	down	MERGE.13707	Fam214b	Protein FAM214B [Source:UniProtKB/Swiss-Prot;Acc:Q8BR27]
MERGE.12673.1	0.00514715	-1.16131067621913	down	MERGE.12673	-	-
MERGE.4188.1	0.00723283	-1.05652734361834	down	MERGE.4188	-	-
ENSMUST00000111122	0.00682771	-3.16253253217846	down	MERGE.4311	Pum2	pumilio RNA-binding family member 2 [Source:MGI Symbol;Acc:MGI:1931751]
ENSMUST00000106528	0.0140387	5.83468	up	MERGE.19082	Acsm3	Acyl-coenzyme A synthetase ACSM3, mitochondrial [Source:UniProtKB/Swiss-Prot;Acc:Q3UNX5]
MERGE.10189.5	0.00766735	1.72035	up	MERGE.10189	-	-
ENSMUST00000197172	0.0136056	-1.89328119800199	down	MERGE.12690	1700113A16Rik	RIKEN cDNA 1700113A16 gene
ENSMUST00000021177	0.0137291	4.84973	up	MERGE.4128	Sec14l1	SEC14-like protein 1 [Source:UniProtKB/Swiss-Prot;Acc:A8Y5H7]
MERGE.573.9	0.0092155	-1.8642587510874	down	MERGE.573	-	-
ENSMUST00000206126	0.0092756	1.50908	up	MERGE.19136	Tnrc6a	trinucleotide repeat containing 6a [Source:MGI Symbol;Acc:MGI:2385292]
ENSMUST00000198107	0.0116122	-1.28887249185337	down	MERGE.6547	Oxa1l	Mitochondrial inner membrane protein OXA1L [Source:UniProtKB/Swiss-Prot;Acc:Q8BGA9]
MERGE.16458.2	0.00947388	2.27856	up	MERGE.16458	-	-
MERGE.9888.6	0.00789579	-2.19843802011385	down	MERGE.9888	-	-
ENSMUST00000219554	0.0122684	-2.30028232175776	down	MERGE.2627	Myl6	myosin, light polypeptide 6, alkali, smooth muscle and non-muscle
ENSMUST00000003818	0.00400917	-1.93039124173852	down	MERGE.797	Insig2	Insulin-induced 2 protein [Source:UniProtKB/Swiss-Prot;Acc:Q91WG1]
MERGE.20740.1	0.0128822	5.87294	up	MERGE.20740	-	-
ENSMUST00000127501	0.0138156	-1.8465781584977	down	MERGE.19408	Eps8l2	Epidermal growth factor receptor kinase substrate 8-like protein 2 [Source:UniProtKB/Swiss-Prot;Acc:Q99K30]
ENSMUST00000034992	0.00811257	-2.18758044949468	down	MERGE.21600	Nt5e	5' nucleotidase, ecto [Source:MGI Symbol;Acc:MGI:99782]
ENSMUST00000102983	0.0149658	3.00424	up	MERGE.5312	Hist1h4k	Histone H4 [Source:UniProtKB/Swiss-Prot;Acc:P62806]
ENSMUST00000160979	0.012011	2.56068	up	MERGE.21508	Gm16551	predicted gene 16551
ENSMUST00000172208	0.0124253	1.76796	up	MERGE.7452	Tef	Thyrotroph embryonic factor [Source:UniProtKB/Swiss-Prot;Acc:Q9JLC6]
ENSMUST00000173425	0.0124721	-1.50857991802619	down	MERGE.8829	H2-Ke6	H2-K region expressed gene 6 [Source:MGI Symbol;Acc:MGI:95911]
ENSMUST00000176828	0.0129316	5.74354	up	MERGE.10591	Frmd4a	Mus musculus FERM domain containing 4A (Frmd4a), transcript variant 4, mRNA. [Source:RefSeq mRNA;Acc:NM_001347086]
ENSMUST00000211113	0.0137446	4.66917	up	MERGE.20238	Nkd1	Protein naked cuticle homolog 1 [Source:UniProtKB/Swiss-Prot;Acc:Q99MH6]
ENSMUST00000030898	0.00960063	1.06168	up	MERGE.14773	Arhgef16	Rho guanine nucleotide exchange factor 16 [Source:UniProtKB/Swiss-Prot;Acc:Q3U5C8]
MERGE.278.2	0.00845807	-2.30595297803645	down	MERGE.278	-	-
ENSMUST00000113032	0.014733	-6.08103814838646	down	MERGE.11016	Cntrl	Centriolin [Source:UniProtKB/Swiss-Prot;Acc:A2AL36]
MERGE.20473.2	0.0133723	-7.03068772093439	down	MERGE.20473	-	-
ENSMUST00000132257	0.0119413	-1.16953105565736	down	MERGE.1006	Tpr	translocated promoter region, nuclear basket protein [Source:MGI Symbol;Acc:MGI:1922066]
ENSMUST00000180486	0.0152312	-4.81522902494585	down	MERGE.22036	A530083I20Rik	RIKEN cDNA A530083I20 gene [Source:MGI Symbol;Acc:MGI:3040711]
ENSMUST00000198540	0.0119764	-1.61259945585396	down	MERGE.13208	Gm43300	predicted gene 43300 [Source:MGI Symbol;Acc:MGI:5663437]
MERGE.3666.1	0.0113309	-2.51548573112657	down	MERGE.3666	-	-
ENSMUST00000023559	0.00408974	-1.03259998236178	down	MERGE.7994	Ehhadh	Peroxisomal bifunctional enzyme Enoyl-CoA hydratase/3,2-trans-enoyl-CoA isomerase 3-hydroxyacyl-CoA dehydrogenase [Source:UniProtKB/Swiss-Prot;Acc:Q9DBM2]
MERGE.15927.1	0.00753451	-1.26902525399896	down	MERGE.15927	-	-
ENSMUST00000197889	0.0123033	-1.50373799249979	down	MERGE.13362	Gm43429	predicted gene 43429 [Source:MGI Symbol;Acc:MGI:5663566]
ENSMUST00000046383	0.00803735	1.01247	up	MERGE.12339	Tnfsf10	tumor necrosis factor (ligand) superfamily, member 10 [Source:MGI Symbol;Acc:MGI:107414]
ENSMUST00000201166	0.010814	-1.27718925269573	down	MERGE.15079	Gckr	Glucokinase regulatory protein [Source:UniProtKB/Swiss-Prot;Acc:Q91X44]
ENSMUST00000037182	0.00613531	1.6018	up	MERGE.19736	Hook3	3 [Source:UniProtKB/Swiss-Prot;Acc:Q8BUK6]
ENSMUST00000119985	0.0107264	1.49743	up	MERGE.16113	Mrps17	28S ribosomal protein S17, mitochondrial [Source:UniProtKB/Swiss-Prot;Acc:Q9CQE3]
ENSMUST00000113117	0.0152779	-5.70404056779664	down	MERGE.17358	Brpf1	Peregrin [Source:UniProtKB/Swiss-Prot;Acc:B2RRD7]
ENSMUST00000019133	0.015312	4.49851	up	MERGE.2738	Camk2b	Calcium/calmodulin-dependent protein kinase type II subunit beta [Source:UniProtKB/Swiss-Prot;Acc:P28652]
ENSMUST00000081387	0.013388	-1.43604093915662	down	MERGE.4141	Birc5	Baculoviral IAP repeat-containing protein 5 [Source:UniProtKB/Swiss-Prot;Acc:O70201]
ENSMUST00000033098	0.010633	3.87879	up	MERGE.18418	Bcat2	Branched-chain-amino-acid aminotransferase, mitochondrial [Source:UniProtKB/Swiss-Prot;Acc:O35855]
ENSMUST00000022977	0.00541336	1.88962	up	MERGE.7178	Sqle	squalene epoxidase [Source:MGI Symbol;Acc:MGI:109296]
ENSMUST00000210628	0.0133677	-2.09096981428658	down	ENSMUSG00000006763	Saal1	Protein SAAL1 [Source:UniProtKB/Swiss-Prot;Acc:Q9D2C2]
MERGE.5042.3	0.0123123	5.12491	up	MERGE.5042	-	-
ENSMUST00000041591	0.00722302	1.12692	up	MERGE.7144	Enpp2	Ectonucleotide pyrophosphatase/phosphodiesterase family member 2 [Source:UniProtKB/Swiss-Prot;Acc:Q9R1E6]
MERGE.17285.1	0.0160775	-3.7114257221625	down	MERGE.17285	-	-
MERGE.18312.7	0.0142631	6.35405	up	MERGE.18312	-	-
ENSMUST00000001900	0.0152353	3.43778	up	MERGE.16346	Zdhhc4	zinc finger, DHHC domain containing 4 [Source:MGI Symbol;Acc:MGI:1920131]
MERGE.13108.6	0.00809656	-1.37291985966081	down	MERGE.13108	-	-
MERGE.2793.7	0.011315	1.82422	up	MERGE.2793	-	-
ENSMUST00000085513	0.00760258	2.7255	up	MERGE.18294	Uri1	URI1, prefoldin-like chaperone [Source:MGI Symbol;Acc:MGI:1342294]
ENSMUST00000112428	0.0111665	-1.72490878486642	down	MERGE.17544	Zfp384	zinc finger protein 384 [Source:MGI Symbol;Acc:MGI:2443203]
ENSMUST00000023154	0.00591731	-1.15649926687357	down	MERGE.8046	Cldn1	Claudin-1 [Source:UniProtKB/Swiss-Prot;Acc:O88551]
ENSMUST00000204807	0.0159002	-5.36696126927693	down	MERGE.17633	Cdkn1b	Cyclin-dependent kinase inhibitor 1B [Source:UniProtKB/Swiss-Prot;Acc:P46414]
ENSMUST00000213525	0.0114655	-1.14696720141815	down	MERGE.21203	Rbm7	RNA binding motif protein 7 [Source:MGI Symbol;Acc:MGI:1914260]
ENSMUST00000216459	0.011648	-1.31510822594147	down	MERGE.1763	Gm8834	predicted gene 8834 [Source:MGI Symbol;Acc:MGI:3646859]
MERGE.14195.2	0.0109113	-1.15828148057434	down	MERGE.14195	-	-
MERGE.3978.1	0.00943615	-2.12010025180072	down	MERGE.3978	-	-
MERGE.20725.5	0.0153613	-6.48010702455664	down	MERGE.20725	-	-
ENSMUST00000117462	0.00904796	-1.07890174871574	down	MERGE.9919	Rhod	ras homolog family member D [Source:MGI Symbol;Acc:MGI:108446]
MERGE.4050.3	0.0157987	-8.42547631434906	down	MERGE.4050	-	-
ENSMUST00000029549	0.0100949	5.89413	up	MERGE.12773	Tpm3	tropomyosin 3, gamma [Source:MGI Symbol;Acc:MGI:1890149]
ENSMUST00000160085	0.0149368	2.71274	up	MERGE.4528	Eapp	E2F-associated phosphoprotein [Source:UniProtKB/Swiss-Prot;Acc:Q5BU09]
MERGE.10116.2	0.013033	6.56416	up	MERGE.10116	-	-
ENSMUST00000146905	0.00737099	-1.58091080250387	down	MERGE.4476	Arl4a	ADP-ribosylation factor-like protein 4A [Source:UniProtKB/Swiss-Prot;Acc:P61213]
ENSMUST00000050584	0.00984152	1.31973	up	MERGE.9542	Cystm1	Cysteine-rich and transmembrane domain-containing protein 1 [Source:UniProtKB/Swiss-Prot;Acc:Q8K353]
ENSMUST00000021832	0.00734088	-1.00319121049344	down	MERGE.5391	Wrnip1	Werner helicase interacting protein 1 [Source:MGI Symbol;Acc:MGI:1926153]
ENSMUST00000018710	0.0148912	7.39128	up	MERGE.3305	Slc2a4	solute carrier family 2 (facilitated glucose transporter), member 4 [Source:MGI Symbol;Acc:MGI:95758]
ENSMUST00000030673	0.0164492	-5.5128299905406	down	ENSMUSG00000028859	Csf3r	Granulocyte colony-stimulating factor receptor [Source:UniProtKB/Swiss-Prot;Acc:P40223]
ENSMUST00000000188	0.00811757	1.13286	up	MERGE.17574	Ccnd2	G1/S-specific cyclin-D2 [Source:UniProtKB/Swiss-Prot;Acc:P30280]
ENSMUST00000153162	0.0103899	-1.55376731392338	down	MERGE.12123	Ppp4r1l-ps	protein phosphatase 4, regulatory subunit 1-like, pseudogene
ENSMUST00000220169	0.0157261	2.29661	up	MERGE.2254	Gm38560	predicted gene, 38560 [Source:MGI Symbol;Acc:MGI:5621445]
ENSMUST00000186361	0.0136725	1.65968	up	MERGE.21764	Abhd14b	abhydrolase domain containing 14b [Source:MGI Symbol;Acc:MGI:1923741]
ENSMUST00000055087	0.015695	6.67769	up	MERGE.5576	Syk	spleen tyrosine kinase [Source:MGI Symbol;Acc:MGI:99515]
ENSMUST00000137582	0.0165164	2.97008	up	MERGE.11168	Gm13594	predicted gene 13594
ENSMUST00000055257	0.0108955	-1.18405580697892	down	MERGE.20585	Fam89a	Protein FAM89A [Source:UniProtKB/Swiss-Prot;Acc:Q14BJ1]
ENSMUST00000085181	0.0169694	-5.19418158109981	down	MERGE.14397	Ythdf2	YTH domain family 2 [Source:MGI Symbol;Acc:MGI:2444233]
MERGE.5306.5	0.0150694	-6.15318747682153	down	MERGE.5306	-	-
ENSMUST00000202794	0.0141342	-2.21660312141451	down	MERGE.15373	Rbm47	RNA-binding protein 47 [Source:UniProtKB/Swiss-Prot;Acc:Q91WT8]
ENSMUST00000182388	0.0148278	-1.78761076021795	down	MERGE.14	Pcmtd1	protein-L-isoaspartate (D-aspartate) O-methyltransferase domain containing 1 [Source:MGI Symbol;Acc:MGI:2441773]
MERGE.21360.1	0.0172946	-4.02247321808893	down	MERGE.21360	-	-
MERGE.22150.1	0.0166204	-3.83645336881084	down	MERGE.22150	-	-
ENSMUST00000051087	0.0105048	2.08086	up	MERGE.9500	Nrep	neuronal regeneration related protein
ENSMUST00000162475	0.01001	2.05132	up	MERGE.2076	Lss	lanosterol synthase [Source:MGI Symbol;Acc:MGI:1336155]
ENSMUST00000120716	0.0143037	1.4256	up	MERGE.15491	Hmgn2-ps1	high mobility group nucleosomal binding domain 2, pseudogene 1 [Source:MGI Symbol;Acc:MGI:3783162]
MERGE.17747.1	0.0132747	-1.37281016521453	down	MERGE.17747	-	-
ENSMUST00000229159	0.0174882	-3.73142230980709	down	MERGE.7372	Lgals1	lectin, galactose binding, soluble 1
ENSMUST00000138032	0.0120535	1.3878	up	MERGE.2166	Dazap1	DAZ-associated protein 1 [Source:UniProtKB/Swiss-Prot;Acc:Q9JII5]
ENSMUST00000055619	0.0104088	1.28754	up	MERGE.3403	Hic1	HIC ZBTB transcriptional repressor 1 [Source:HGNC Symbol;Acc:HGNC:4909]
ENSMUST00000100215	0.0155681	5.37161	up	MERGE.10912	Sh3glb2	SH3-domain GRB2-like endophilin B2 [Source:MGI Symbol;Acc:MGI:2385131]
ENSMUST00000148822	0.0131699	-1.3046789555216	down	MERGE.918	Adipor1	adiponectin receptor 1 [Source:MGI Symbol;Acc:MGI:1919924]
ENSMUST00000016072	0.0143315	-9.83263627841125	down	MERGE.11800	Rrbp1	Ribosome-binding protein 1 [Source:UniProtKB/Swiss-Prot;Acc:Q99PL5]
MERGE.9292.1	0.0118819	-4.54084606250994	down	MERGE.9292	-	-
MERGE.7666.2	0.0170466	3.82724	up	MERGE.7666	-	-
MERGE.22485.1	0.00810435	1.05272	up	MERGE.22485	-	-
MERGE.9788.3	0.0125391	-1.68718882280629	down	MERGE.9788	-	-
ENSMUST00000178245	0.0167773	6.29276	up	MERGE.3347	Rabep1	rabaptin, RAB GTPase binding effector protein 1 [Source:MGI Symbol;Acc:MGI:1860236]
ENSMUST00000152943	0.0138349	-1.62406846456387	down	MERGE.14408	Snhg3	small nucleolar RNA host gene 3
ENSMUST00000099105	0.0135391	-1.43062495152075	down	MERGE.12013	Pkig	cAMP-dependent protein kinase inhibitor gamma [Source:UniProtKB/Swiss-Prot;Acc:O70139]
MERGE.21348.1	0.0140036	-6.30419975259271	down	MERGE.21348	-	-
ENSMUST00000209811	0.0137498	1.0963	up	MERGE.19869	Aga	N(4)-(beta-N-acetylglucosaminyl)-L-asparaginase Glycosylasparaginase alpha chain Glycosylasparaginase beta chain [Source:UniProtKB/Swiss-Prot;Acc:Q64191]
MERGE.19249.20	0.00945935	-2.62896527632927	down	MERGE.19249	-	-
ENSMUST00000139643	0.0118281	1.62125	up	MERGE.10769	Pnpla7	Patatin-like phospholipase domain-containing protein 7 [Source:UniProtKB/Swiss-Prot;Acc:A2AJ88]
ENSMUST00000229363	0.0171956	5.70445	up	MERGE.7298	Hsf1	heat shock factor 1
MERGE.20610.6	0.0172586	-6.14714439406139	down	MERGE.20610	-	-
ENSMUST00000214823	0.0143679	-1.67745853299826	down	MERGE.1625	Map7	microtubule associated protein 7 [Source:HGNC Symbol;Acc:HGNC:6869]
ENSMUST00000033994	0.0174639	5.2279	up	MERGE.19769	Rbpms	RNA-binding protein with multiple splicing [Source:UniProtKB/Swiss-Prot;Acc:Q9WVB0]
MERGE.9725.1	0.00926101	1.01606	up	MERGE.9725	-	-
ENSMUST00000146752	0.015997	-2.22970985013977	down	MERGE.22630	Phka2	Phosphorylase b kinase regulatory subunit alpha, liver isoform [Source:UniProtKB/Swiss-Prot;Acc:Q8BWJ3]
ENSMUST00000198605	0.0136317	-1.46744923480653	down	MERGE.15716	Gm43593	predicted gene 43593 [Source:MGI Symbol;Acc:MGI:5663730]
ENSMUST00000109024	0.00814447	2.83436	up	MERGE.7678	Lima1	LIM domain and actin-binding protein 1 [Source:UniProtKB/Swiss-Prot;Acc:Q9ERG0]
ENSMUST00000160113	0.0170486	-4.29640703319663	down	MERGE.4851	Alkbh1	neural regeneration protein
ENSMUST00000139722	0.0181431	3.5218	up	MERGE.2781	Egfr	Epidermal growth factor receptor [Source:UniProtKB/Swiss-Prot;Acc:Q01279]
ENSMUST00000160184	0.0141907	-1.87907520927513	down	MERGE.21835	Mst1	macrophage stimulating 1 (hepatocyte growth factor-like) [Source:MGI Symbol;Acc:MGI:96080]
MERGE.16299.1	0.0169909	4.98952	up	MERGE.16299	-	-
MERGE.1853.3	0.0134536	1.3919	up	MERGE.1853	-	-
ENSMUST00000159528	0.0188422	-2.74485491180516	down	MERGE.797	Insig2	Insulin-induced 2 protein [Source:UniProtKB/Swiss-Prot;Acc:Q91WG1]
MERGE.21713.1	0.0174171	-7.47258667141198	down	MERGE.21713	-	-
MERGE.19249.21	0.0096383	-2.70096564377104	down	MERGE.19249	-	-
ENSMUST00000146901	0.0128221	-4.17645281313184	down	MERGE.20655	Mtmr2	Myotubularin-related protein 2 [Source:UniProtKB/Swiss-Prot;Acc:Q9Z2D1]
ENSMUST00000065461	0.0102965	2.59102	up	MERGE.21101	Usp2	ubiquitin specific peptidase 2 [Source:MGI Symbol;Acc:MGI:1858178]
MERGE.12861.6	0.012387	7.72925	up	MERGE.12861	-	-
MERGE.3803.3	0.0170425	-6.73719595678117	down	MERGE.3803	-	-
ENSMUST00000131214	0.0155758	-1.5206672930535	down	MERGE.2989	Sqstm1	Sequestosome-1 [Source:UniProtKB/Swiss-Prot;Acc:Q64337]
ENSMUST00000095580	0.0154327	7.43145	up	MERGE.1984	Mypn	myopalladin
ENSMUST00000115808	0.00726808	1.01802	up	MERGE.9477	Ammecr1l	AMME chromosomal region gene 1-like
MERGE.2015.3	0.0128143	-2.27371151662765	down	MERGE.2015	-	-
ENSMUST00000203443	0.0166462	3.94209	up	MERGE.17713	Gm43909	predicted gene, 43909 [Source:MGI Symbol;Acc:MGI:5690301]
MERGE.5565.1	0.0162496	-2.05706743208855	down	MERGE.5565	-	-
ENSMUST00000044579	0.0114272	-1.08013413847301	down	MERGE.15733	Crlf2	cytokine receptor-like factor 2 isoform 1 [Source:RefSeq peptide;Acc:NP_001158207]
MERGE.18374.3	0.0137923	-3.92867263372687	down	MERGE.18374	-	-
MERGE.14140.2	0.0147482	-8.16083285602089	down	MERGE.14140	-	-
ENSMUST00000194350	0.0184879	3.63535	up	MERGE.5135	Ighv1-18	immunoglobulin heavy variable V1-18
ENSMUST00000042402	0.0182957	-5.90519541793646	down	MERGE.12865	Pogz	pogo transposable element with ZNF domain [Source:MGI Symbol;Acc:MGI:2442117]
MERGE.1011.2	0.0123706	-1.56345755113357	down	MERGE.1011	-	-
MERGE.15841.1	0.0106178	-1.55111026448491	down	MERGE.15841	-	-
ENSMUST00000142820	0.0148851	-5.2726668749883	down	MERGE.12124	Rab22a	RAB22A, member RAS oncogene family [Source:MGI Symbol;Acc:MGI:105072]
MERGE.20613.30	0.0125742	-2.15247501401121	down	MERGE.20613	-	-
ENSMUST00000201370	0.0192081	3.15965	up	MERGE.15561	Rassf6	Ras association domain-containing protein 6 [Source:UniProtKB/Swiss-Prot;Acc:Q80UQ2]
ENSMUST00000208510	0.0157192	-2.17449827790813	down	MERGE.3692	Gm21885	predicted gene, 21885
ENSMUST00000124836	0.0172098	-5.87577879342166	down	MERGE.11766	Crls1	Cardiolipin synthase (CMP-forming) [Source:UniProtKB/Swiss-Prot;Acc:Q80ZM8]
ENSMUST00000187960	0.0179909	4.77174	up	MERGE.18103	2310022A10Rik	uncharacterized isoform 2 [Source:RefSeq peptide;Acc:NP_001116239]
ENSMUST00000142867	0.0186164	-5.79603091320989	down	MERGE.4283	Ubxn2a	UBX domain protein 2A [Source:MGI Symbol;Acc:MGI:2442310]
ENSMUST00000117356	0.0120801	-1.03571328792819	down	MERGE.17677	Rpl38-ps2	ribosomal protein L38, pseudogene 2 [Source:MGI Symbol;Acc:MGI:3646625]
ENSMUST00000093402	0.0171683	5.03421	up	ENSMUSG00000020453	Patz1	POZ-, AT hook-, and zinc finger-containing protein 1 isoform 3 [Source:RefSeq peptide;Acc:NP_001240620]
MERGE.2594.4	0.0138107	-1.78137476187983	down	MERGE.2594	-	-
MERGE.17596.3	0.0143027	2.46214	up	MERGE.17596	-	-
ENSMUST00000194967	0.0192845	-3.95327365751906	down	MERGE.21790	Cyb561d2	cytochrome b-561 domain containing 2 [Source:MGI Symbol;Acc:MGI:1929280]
ENSMUST00000034742	0.0154574	-1.64900321143242	down	ENSMUSG00000032218	Ccnb2	G2/mitotic-specific cyclin-B2 [Source:UniProtKB/Swiss-Prot;Acc:P30276]
ENSMUST00000114783	0.0081541	-1.98850927802232	down	MERGE.15044	Hadhb	hydroxyacyl-Coenzyme A dehydrogenase/3-ketoacyl-Coenzyme A thiolase/enoyl-Coenzyme A hydratase (trifunctional protein), beta subunit [Source:MGI Symbol;Acc:MGI:2136381]
ENSMUST00000179353	0.0181817	8.06151	up	MERGE.694	Sept2	Septin-2 [Source:UniProtKB/Swiss-Prot;Acc:P42208]
ENSMUST00000131054	0.0103874	3.20003	up	MERGE.11907	Acss2	Acetyl-coenzyme A synthetase, cytoplasmic [Source:UniProtKB/Swiss-Prot;Acc:Q9QXG4]
MERGE.12194.1	0.0185072	-4.45835046241636	down	MERGE.12194	-	-
ENSMUST00000155505	0.0187398	-4.21489449675587	down	MERGE.4139	Gm11723	predicted gene 11723 [Source:MGI Symbol;Acc:MGI:3650120]
ENSMUST00000018816	0.0107031	-1.18127297938018	down	MERGE.3738	Copz2	Coatomer subunit zeta-2 [Source:UniProtKB/Swiss-Prot;Acc:Q9JHH9]
ENSMUST00000126509	0.0149452	-1.17282001607161	down	MERGE.13999	Cyp2j9	cytochrome P450, family 2, subfamily j, polypeptide 9 [Source:MGI Symbol;Acc:MGI:1921769]
MERGE.15632.11	0.0117396	-1.4471987361221	down	MERGE.15632	-	-
MERGE.10428.2	0.0127263	-2.60491050074002	down	MERGE.10428	-	-
ENSMUST00000106313	0.0199385	-4.8115731696439	down	MERGE.19212	Sept1	predicted gene 4532
ENSMUST00000206846	0.00990699	-1.98016067111435	down	MERGE.19144	Il4ra	Interleukin-4 receptor subunit alpha Soluble interleukin-4 receptor subunit alpha [Source:UniProtKB/Swiss-Prot;Acc:P16382]
ENSMUST00000130499	0.0178074	-1.81409037492452	down	MERGE.11297	Cerkl	ceramide kinase-like [Source:MGI Symbol;Acc:MGI:3037816]
ENSMUST00000078084	0.00943734	3.0615	up	MERGE.14480	Rsrp1	Arginine/serine-rich protein 1 [Source:UniProtKB/Swiss-Prot;Acc:Q3UC65]
ENSMUST00000114758	0.0144733	1.16535	up	MERGE.8728	Mapk14	Mitogen-activated protein kinase 14 [Source:UniProtKB/Swiss-Prot;Acc:P47811]
ENSMUST00000117123	0.0159259	-3.03859442960669	down	MERGE.12006	Sgk2	Serine/threonine-protein kinase Sgk2 [Source:UniProtKB/Swiss-Prot;Acc:Q9QZS5]
ENSMUST00000206637	0.0157561	2.06259	up	MERGE.4242	Fasn	Fatty acid synthase [Acyl-carrier-protein] S-acetyltransferase [Acyl-carrier-protein] S-malonyltransferase 3-oxoacyl-[acyl-carrier-protein] synthase 3-oxoacyl-[acyl-carrier-protein] reductase 3-hydroxyacyl-[acyl-carrier-protein] dehydratase Enoyl-[acyl-carrier-protein] reductase Oleoyl-[acyl-carrier-protein] hydrolase [Source:UniProtKB/Swiss-Prot;Acc:P19096]
ENSMUST00000111435	0.0127307	-1.09422430589166	down	MERGE.1181	Mpzl1	myelin protein zero-like 1 [Source:MGI Symbol;Acc:MGI:1915731]
ENSMUST00000198239	0.0106404	2.72301	up	MERGE.12728	Fdps	Farnesyl pyrophosphate synthase [Source:UniProtKB/Swiss-Prot;Acc:Q920E5]
MERGE.10317.1	0.0143237	-1.68560403787481	down	MERGE.10317	-	-
ENSMUST00000188995	0.0200479	-3.20881954853366	down	ENSMUSG00000101389	Ms4a4a	membrane-spanning 4-domains, subfamily A, member 4A
MERGE.13571.1	0.0203575	-4.86492921557306	down	MERGE.13571	-	-
ENSMUST00000001063	0.0195367	-5.59321178155652	down	MERGE.3187	Epn2	Epsin-2 [Source:UniProtKB/Swiss-Prot;Acc:Q8CHU3]
MERGE.9481.1	0.0129183	-1.01179308873341	down	MERGE.9481	-	-
ENSMUST00000030535	0.0123608	-1.87045145825202	down	MERGE.14533	Cda	Cytidine deaminase [Source:UniProtKB/Swiss-Prot;Acc:P56389]
MERGE.12258.3	0.0101774	-1.90731958995316	down	MERGE.12258	-	-
ENSMUST00000103365	0.020382	2.60127	up	MERGE.16940	Igkv12-46	immunoglobulin kappa variable 12-46
MERGE.5979.1	0.0139317	2.63509	up	MERGE.5979	-	-
MERGE.8625.1	0.0141887	-2.1453190767217	down	MERGE.8625	-	-
ENSMUST00000033715	0.0065397	1.34711	up	MERGE.22328	Nsdhl	Sterol-4-alpha-carboxylate 3-dehydrogenase, decarboxylating [Source:UniProtKB/Swiss-Prot;Acc:Q9R1J0]
ENSMUST00000053429	0.0186194	-6.78971056675624	down	MERGE.8817	Zbtb22	zinc finger and BTB domain containing 22 [Source:MGI Symbol;Acc:MGI:1931870]
ENSMUST00000224362	0.0178479	-5.02525581732156	down	MERGE.5311	Zkscan8	zinc finger with KRAB and SCAN domains 8 [Source:MGI Symbol;Acc:MGI:1913815]
ENSMUST00000162675	0.0116856	-1.49537992089282	down	MERGE.17680	Slco1b2	Solute carrier organic anion transporter family member 1B2 [Source:UniProtKB/Swiss-Prot;Acc:Q9JJL3]
ENSMUST00000170703	0.00885108	1.33268	up	MERGE.2347	Gm3571	predicted gene 3571 [Source:MGI Symbol;Acc:MGI:3781748]
ENSMUST00000217236	0.0178457	-1.52503661776356	down	MERGE.21217	Tex12	Testis-expressed protein 12 [Source:UniProtKB/Swiss-Prot;Acc:Q9CR81]
MERGE.20001.1	0.0109427	-1.17204633021561	down	MERGE.20001	-	-
ENSMUST00000161289	0.0141845	1.80737	up	MERGE.20376	Ces4a	Carboxylesterase 4A [Source:UniProtKB/Swiss-Prot;Acc:Q8R0W5]
ENSMUST00000137769	0.0151072	-1.623642627753	down	MERGE.14292	1110065P20Rik	RIKEN cDNA 1110065P20 gene [Source:MGI Symbol;Acc:MGI:1916170]
ENSMUST00000108859	0.0162397	-1.90771904588452	down	MERGE.12239	Arfgap1	ADP-ribosylation factor GTPase-activating protein 1 [Source:UniProtKB/Swiss-Prot;Acc:Q9EPJ9]
ENSMUST00000107385	0.0169574	4.28639	up	MERGE.3830	Acly	ATP citrate lyase [Source:MGI Symbol;Acc:MGI:103251]
ENSMUST00000125479	0.0196514	-3.99387521485289	down	MERGE.21551	Gsta2	Glutathione S-transferase A2 [Source:UniProtKB/Swiss-Prot;Acc:P10648]
ENSMUST00000227181	0.00905891	-2.41672297066392	down	MERGE.6328	Itih3	Inter-alpha-trypsin inhibitor heavy chain H3 [Source:UniProtKB/Swiss-Prot;Acc:Q61704]
ENSMUST00000127306	0.0116772	1.81718	up	MERGE.13683	Enho	Adropin [Source:UniProtKB/Swiss-Prot;Acc:Q8K1D8]
MERGE.14768.3	0.0203026	-5.28640566678676	down	MERGE.14768	-	-
ENSMUST00000091014	0.0133099	-1.04357719233215	down	ENSMUSG00000033900	Map9	Mus musculus microtubule-associated protein 9 (Map9), transcript variant 2, mRNA. [Source:RefSeq mRNA;Acc:NM_001356457]
MERGE.19551.1	0.0122545	-1.13708063124732	down	MERGE.19551	-	-
MERGE.21078.2	0.0201651	-5.1357272883092	down	MERGE.21078	-	-
ENSMUST00000117641	0.0180713	5.05018	up	MERGE.10112	Rab3il1	Mus musculus RAB3A interacting protein (rabin3)-like 1 (Rab3il1), transcript variant 2, mRNA. [Source:RefSeq mRNA;Acc:NM_001347429]
MERGE.21908.2	0.0134746	-1.60664025997567	down	MERGE.21908	-	-
MERGE.21388.4	0.0110474	1.22783	up	MERGE.21388	-	-
ENSMUST00000203265	0.0207557	-5.05144773229092	down	MERGE.16796	Tmem176b	Transmembrane protein 176B [Source:UniProtKB/Swiss-Prot;Acc:Q9R1Q6]
ENSMUST00000151597	0.0148831	-1.43652802311947	down	MERGE.8772	Cbs	Cystathionine beta-synthase [Source:UniProtKB/Swiss-Prot;Acc:Q91WT9]
ENSMUST00000160922	0.0149452	-1.98162468083045	down	MERGE.16693	Luc7l2	Mus musculus LUC7-like 2 (S. cerevisiae) (Luc7l2), transcript variant 6, mRNA. [Source:RefSeq mRNA;Acc:NM_001331222]
ENSMUST00000141917	0.016731	1.3724	up	MERGE.11583	Stard9	StAR-related lipid transfer protein 9 [Source:UniProtKB/Swiss-Prot;Acc:Q80TF6]
ENSMUST00000073772	0.00709346	-1.86414399736236	down	MERGE.620	Ugt1a9	UDP glucuronosyltransferase 1 family, polypeptide A9 [Source:MGI Symbol;Acc:MGI:3576092]
MERGE.4241.1	0.0176872	2.59345	up	MERGE.4241	-	-
ENSMUST00000005256	0.00984963	-1.13529393470613	down	MERGE.7204	Ndrg1	Protein NDRG1 [Source:UniProtKB/Swiss-Prot;Acc:Q62433]
MERGE.19793.4	0.0173675	-4.51429670142098	down	MERGE.19793	-	-
ENSMUST00000054591	0.0123107	1.08304	up	MERGE.10737	Thnsl1	threonine synthase-like 1 (bacterial) [Source:MGI Symbol;Acc:MGI:2139347]
ENSMUST00000003445	0.0119585	1.1977	up	MERGE.7634	Fkbp11	FK506 binding protein 11
ENSMUST00000112842	0.0140829	-1.22196378337333	down	MERGE.725	Gin1	Gypsy retrotransposon integrase-like protein 1 [Source:UniProtKB/Swiss-Prot;Acc:Q8K259]
MERGE.10055.1	0.0195992	-4.71799634075329	down	MERGE.10055	-	-
ENSMUST00000231065	0.0170951	2.99411	up	MERGE.7463	Srebf2	sterol regulatory element binding factor 2
ENSMUST00000063839	0.0150704	2.38416	up	MERGE.13558	Rbm12b2	Mus musculus RNA binding motif protein 12 B2 (Rbm12b2), transcript variant 3, mRNA. [Source:RefSeq mRNA;Acc:NM_001356563]
ENSMUST00000061508	0.0116929	-1.05488310441227	down	MERGE.19527	Zfp358	zinc finger protein 358 [Source:MGI Symbol;Acc:MGI:2153740]
MERGE.17603.4	0.0209842	3.54798	up	MERGE.17603	-	-
MERGE.1497.2	0.0198333	5.15968	up	MERGE.1497	-	-
ENSMUST00000155729	0.0120816	-1.11666947682115	down	MERGE.19408	Eps8l2	Epidermal growth factor receptor kinase substrate 8-like protein 2 [Source:UniProtKB/Swiss-Prot;Acc:Q99K30]
ENSMUST00000144923	0.0205419	2.44768	up	MERGE.3366	Mybbp1a	Myb-binding protein 1A [Source:UniProtKB/Swiss-Prot;Acc:Q7TPV4]
ENSMUST00000155378	0.0214396	-4.72258119247547	down	MERGE.17353	Thumpd3	Mus musculus THUMP domain containing 3 (Thumpd3), transcript variant 2, mRNA. [Source:RefSeq mRNA;Acc:NM_001355266]
MERGE.10666.3	0.0106625	1.25426	up	MERGE.10666	-	-
ENSMUST00000131811	0.019772	-2.84327577259205	down	MERGE.12319	Cp	Ceruloplasmin [Source:UniProtKB/Swiss-Prot;Acc:Q61147]
ENSMUST00000037341	0.0174954	-5.17224279087025	down	MERGE.1616	Nhsl1	NHS-like protein 1 [Source:UniProtKB/Swiss-Prot;Acc:Q8CAF4]
ENSMUST00000156838	0.0200263	-4.85820164104643	down	MERGE.501	Stk11ip	Serine/threonine-protein kinase 11-interacting protein [Source:UniProtKB/Swiss-Prot;Acc:Q3TAA7]
MERGE.11240.1	0.0216785	-4.07633678696673	down	MERGE.11240	-	-
ENSMUST00000038844	0.0149904	-2.00652683166513	down	MERGE.8976	Ubd	ubiquitin D [Source:MGI Symbol;Acc:MGI:1344410]
ENSMUST00000140905	0.0205519	-5.72718079779336	down	MERGE.1128	Klhl20	Kelch-like protein 20 [Source:UniProtKB/Swiss-Prot;Acc:Q8VCK5]
ENSMUST00000112007	0.0170836	3.33529	up	MERGE.11267	Atf2	Cyclic AMP-dependent transcription factor ATF-2 [Source:UniProtKB/Swiss-Prot;Acc:P16951]
ENSMUST00000185685	0.0160334	-1.66085751520479	down	MERGE.695	Bok	Bcl-2-related ovarian killer protein [Source:UniProtKB/Swiss-Prot;Acc:O35425]
ENSMUST00000142235	0.0195437	-1.4153077026591	down	MERGE.22485	Atrx	Transcriptional regulator ATRX [Source:UniProtKB/Swiss-Prot;Acc:Q61687]
MERGE.15549.1	0.0151802	14.9168	up	MERGE.15549	-	-
ENSMUST00000034012	0.0187355	-4.07329846703959	down	MERGE.19805	Cnot7	CCR4-NOT transcription complex subunit 7 [Source:UniProtKB/Swiss-Prot;Acc:Q60809]
ENSMUST00000223041	0.0152533	1.48512	up	MERGE.17440	Zfp637	zinc finger protein 637 [Source:MGI Symbol;Acc:MGI:2448537]
ENSMUST00000207106	0.0127206	-1.09124694320049	down	MERGE.18738	Picalm	Phosphatidylinositol-binding clathrin assembly protein [Source:UniProtKB/Swiss-Prot;Acc:Q7M6Y3]
MERGE.7005.3	0.0204094	-4.57864539284778	down	MERGE.7005	-	-
ENSMUST00000106697	0.0114781	-2.00512101211706	down	MERGE.4021	Arsg	Arylsulfatase G [Source:UniProtKB/Swiss-Prot;Acc:Q3TYD4]
ENSMUST00000040915	0.00924515	-1.01160349204337	down	MERGE.11200	Ppig	Peptidyl-prolyl cis-trans isomerase G [Source:UniProtKB/Swiss-Prot;Acc:A2AR02]
MERGE.10542.2	0.0162694	-6.06140116796128	down	MERGE.10542	-	-
ENSMUST00000102554	0.00929242	-1.85941775712377	down	MERGE.3344	Kif1c	Kinesin-like protein KIF1C [Source:UniProtKB/Swiss-Prot;Acc:O35071]
ENSMUST00000151591	0.019093	3.47625	up	MERGE.12730	Pklr	pyruvate kinase L/R [Source:HGNC Symbol;Acc:HGNC:9020]
ENSMUST00000220963	0.0155117	-2.29763999311572	down	MERGE.4759	Sipa1l1	signal-induced proliferation-associated 1 like 1
ENSMUST00000103378	0.0210525	4.11738	up	MERGE.16943	Igkv8-30	immunoglobulin kappa chain variable 8-30
ENSMUST00000021685	0.0142921	1.2195	up	ENSMUSG00000021260	Hhipl1	hedgehog interacting protein-like 1
ENSMUST00000103364	0.0215848	4.08178	up	MERGE.16938	Igkv5-48	Ig kappa chain V-V region L7 [Source:UniProtKB/Swiss-Prot;Acc:P01642]
ENSMUST00000166852	0.0179571	1.67428	up	MERGE.9034	Gm5093	predicted gene 5093
ENSMUST00000110301	0.0110344	-2.21020350323148	down	MERGE.19912	Clcn3	H(+)/Cl(-) exchange transporter 3 [Source:UniProtKB/Swiss-Prot;Acc:P51791]
MERGE.8951.1	0.0206325	-4.82737144515998	down	MERGE.8951	-	-
MERGE.5042.2	0.016135	2.9512	up	MERGE.5042	-	-
ENSMUST00000093121	0.0204064	-4.8176950862017	down	MERGE.3034	Skp1a	S-phase kinase-associated protein 1A [Source:MGI Symbol;Acc:MGI:103575]
ENSMUST00000139814	0.0160554	-3.06464818325393	down	MERGE.4178	Chmp6	Charged multivesicular body protein 6 [Source:UniProtKB/Swiss-Prot;Acc:P0C0A3]
MERGE.10358.1	0.0221745	-5.42986555113171	down	MERGE.10358	-	-
MERGE.6410.6	0.0170745	4.9943	up	MERGE.6410	-	-
ENSMUST00000038816	0.0140915	-1.13676403912712	down	MERGE.15584	Cxcl10	C-X-C motif chemokine 10 [Source:UniProtKB/Swiss-Prot;Acc:P17515]
MERGE.15080.4	0.0139877	-1.69928656688674	down	MERGE.15080	-	-
MERGE.19011.4	0.0191652	-6.10284319936808	down	MERGE.19011	-	-
ENSMUST00000208339	0.0172547	-1.37609436952728	down	ENSMUSG00000108822	Gm44787	predicted gene 44787 [Source:MGI Symbol;Acc:MGI:5753363]
ENSMUST00000149202	0.0161262	-1.48321797845134	down	MERGE.12913	Car14	Mus musculus carbonic anhydrase 14 (Car14), transcript variant 2, mRNA. [Source:RefSeq mRNA;Acc:NM_001355750]
ENSMUST00000026159	0.0219001	-3.22542458344312	down	ENSMUSG00000025163	Cd7	T-cell antigen CD7 [Source:UniProtKB/Swiss-Prot;Acc:P50283]
MERGE.8973.3	0.0169699	4.23063	up	MERGE.8973	-	-
ENSMUST00000058777	0.00899689	2.54875	up	MERGE.20742	Angptl8	Angiopoietin-like protein 8 [Source:UniProtKB/Swiss-Prot;Acc:Q8R1L8]
ENSMUST00000173242	0.021898	3.74698	up	MERGE.8851	Agpat1	1-acylglycerol-3-phosphate O-acyltransferase 1 (lysophosphatidic acid acyltransferase, alpha) [Source:MGI Symbol;Acc:MGI:1932075]
MERGE.22672.1	0.0221577	-3.79842589813498	down	MERGE.22672	-	-
ENSMUST00000207225	0.0137445	-2.71088938067678	down	MERGE.18738	Picalm	Phosphatidylinositol-binding clathrin assembly protein [Source:UniProtKB/Swiss-Prot;Acc:Q7M6Y3]
MERGE.4655.2	0.0162358	-2.21600521437214	down	MERGE.4655	-	-
MERGE.12979.6	0.0136195	2.16467	up	MERGE.12979	-	-
ENSMUST00000148482	0.0185657	2.21818	up	MERGE.8932	2310061I04Rik	RIKEN cDNA 2310061I04 gene [Source:MGI Symbol;Acc:MGI:1916912]
ENSMUST00000129987	0.0193432	1.43375	up	MERGE.20276	Ces1d	Carboxylesterase 1D [Source:UniProtKB/Swiss-Prot;Acc:Q8VCT4]
MERGE.2169.1	0.0139326	1.13724	up	MERGE.2169	-	-
ENSMUST00000168646	0.0169549	-1.3748648425529	down	MERGE.7575	C730034F03Rik	RIKEN cDNA C730034F03 gene [Source:MGI Symbol;Acc:MGI:2441921]
ENSMUST00000147001	0.0176383	3.5187	up	MERGE.7291	Sharpin	Sharpin [Source:UniProtKB/Swiss-Prot;Acc:Q91WA6]
ENSMUST00000044111	0.0117181	2.00794	up	MERGE.18376	Rras	related RAS viral (r-ras) oncogene [Source:MGI Symbol;Acc:MGI:98179]
MERGE.7146.1	0.0115054	1.39977	up	MERGE.7146	-	-
MERGE.14568.3	0.010062	-2.27972686282585	down	MERGE.14568	-	-
ENSMUST00000151118	0.0208254	-1.90746916220026	down	MERGE.3775	Rpl23	60S ribosomal protein L23 [Source:UniProtKB/Swiss-Prot;Acc:P62830]
ENSMUST00000149730	0.0205782	-1.71342333564019	down	MERGE.10897	Gle1	Nucleoporin GLE1 [Source:UniProtKB/Swiss-Prot;Acc:Q8R322]
ENSMUST00000035113	0.0125729	1.26499	up	MERGE.22004	Ss18l2	SS18, nBAF chromatin remodeling complex subunit like 2 [Source:MGI Symbol;Acc:MGI:1349474]
ENSMUST00000166768	0.0131305	-2.25615499114458	down	MERGE.20857	Spata2l	spermatogenesis associated 2-like [Source:MGI Symbol;Acc:MGI:1926029]
ENSMUST00000034463	0.0166995	1.153	up	MERGE.20587	Arv1	Protein ARV1 [Source:UniProtKB/Swiss-Prot;Acc:Q9D0U9]
MERGE.1186.4	0.0164397	-5.90143853207488	down	MERGE.1186	-	-
ENSMUST00000102762	0.0103917	1.05501	up	MERGE.14059	Acot11	acyl-CoA thioesterase 11 [Source:MGI Symbol;Acc:MGI:1913736]
MERGE.13571.2	0.0140047	-3.17757135329628	down	MERGE.13571	-	-
ENSMUST00000132277	0.013948	-1.03053237825048	down	MERGE.2487	Mdm2	E3 ubiquitin-protein ligase Mdm2 [Source:UniProtKB/Swiss-Prot;Acc:P23804]
ENSMUST00000107698	0.0229668	-7.50036103274582	down	MERGE.13788	Acnat2	acyl-coenzyme A amino acid N-acyltransferase 2 [Source:MGI Symbol;Acc:MGI:2444345]
ENSMUST00000134845	0.0136131	-1.30696700845929	down	MERGE.19409	B230206H07Rik	RIKEN cDNA B230206H07 gene
MERGE.14429.2	0.0211948	-5.11667407659269	down	MERGE.14429	-	-
MERGE.22132.3	0.0156179	-1.63855037731627	down	MERGE.22132	-	-
MERGE.7280.29	0.0175976	4.55636	up	MERGE.7280	-	-
MERGE.3634.15	0.0210361	-1.65452449700611	down	MERGE.3634	-	-
ENSMUST00000196709	0.00636229	1.33566	up	MERGE.12728	Fdps	Farnesyl pyrophosphate synthase [Source:UniProtKB/Swiss-Prot;Acc:Q920E5]
ENSMUST00000115637	0.0213902	5.72748	up	MERGE.22138	Suv39h1	suppressor of variegation 3-9 1 [Source:MGI Symbol;Acc:MGI:1099440]
ENSMUST00000146305	0.0220999	2.53932	up	MERGE.19470	Tspan4	tetraspanin 4 [Source:MGI Symbol;Acc:MGI:1928097]
ENSMUST00000079749	0.0128623	-1.91514833788969	down	MERGE.17422	Zfp422	zinc finger protein 422 [Source:MGI Symbol;Acc:MGI:1914505]
MERGE.5773.2	0.0114747	-1.48246260236164	down	MERGE.5773	-	-
MERGE.19249.22	0.0153416	-3.64551533161194	down	MERGE.19249	-	-
MERGE.17583.2	0.0238459	-3.58086656600131	down	MERGE.17583	-	-
MERGE.21804.1	0.0194691	1.83313	up	MERGE.21804	-	-
ENSMUST00000201431	0.0134627	1.91582	up	MERGE.16458	Hsph1	Mus musculus heat shock 105kDa/110kDa protein 1 (Hsph1), transcript variant 2, mRNA. [Source:RefSeq mRNA;Acc:NM_001347534]
MERGE.10338.2	0.0230621	-5.37585273063661	down	MERGE.10338	-	-
MERGE.13968.1	0.0215914	-5.10742446335105	down	MERGE.13968	-	-
ENSMUST00000111879	0.0130983	2.43509	up	MERGE.21906	Dclk3	Serine/threonine-protein kinase DCLK3 [Source:UniProtKB/Swiss-Prot;Acc:Q8BWQ5]
ENSMUST00000130750	0.0154681	-1.13454768494927	down	MERGE.9239	Lpin2	Mus musculus lipin 2 (Lpin2), transcript variant 3, mRNA. [Source:RefSeq mRNA;Acc:NM_001357791]
MERGE.7421.4	0.0155413	-1.65885772124984	down	MERGE.7421	-	-
ENSMUST00000169609	0.0064056	1.21285	up	MERGE.21082	Sc5d	sterol-C5-desaturase [Source:MGI Symbol;Acc:MGI:1353611]
MERGE.22009.1	0.013158	1.52199	up	MERGE.22009	-	-
ENSMUST00000022057	0.0112353	1.02585	up	MERGE.5812	Tppp	tubulin polymerization promoting protein [Source:MGI Symbol;Acc:MGI:1920198]
MERGE.16511.1	0.0220479	-4.97930213352277	down	MERGE.16511	-	-
ENSMUST00000156158	0.0159281	-1.20555538529663	down	MERGE.15945	Trafd1	TRAF-type zinc finger domain-containing protein 1 [Source:UniProtKB/Swiss-Prot;Acc:Q3UDK1]
ENSMUST00000077915	0.0168667	2.00869	up	MERGE.4046	Rpl38	ribosomal protein L38 [Source:MGI Symbol;Acc:MGI:1914921]
MERGE.7168.5	0.0195667	4.02464	up	MERGE.7168	-	-
MERGE.21124.1	0.023418	4.04074	up	MERGE.21124	-	-
ENSMUST00000128715	0.0228218	-5.73110096304791	down	MERGE.19709	Plekha2	Pleckstrin homology domain-containing family A member 2 [Source:UniProtKB/Swiss-Prot;Acc:Q9ERS5]
MERGE.12051.4	0.0233511	-6.39149281089771	down	MERGE.12051	-	-
ENSMUST00000023779	0.0167956	-1.63259940119437	down	MERGE.7713	Nr4a1	nuclear receptor subfamily 4, group A, member 1
ENSMUST00000119604	0.0246209	-4.45635799555257	down	MERGE.16113	Mrps17	28S ribosomal protein S17, mitochondrial [Source:UniProtKB/Swiss-Prot;Acc:Q9CQE3]
ENSMUST00000115073	0.0165318	2.78025	up	MERGE.22239	Stag2	stromal antigen 2 [Source:MGI Symbol;Acc:MGI:1098583]
MERGE.8159.1	0.0130071	-1.34085752573863	down	MERGE.8159	-	-
MERGE.21306.9	0.0232534	5.78655	up	MERGE.21306	-	-
ENSMUST00000230686	0.017904	-1.19449005076282	down	MERGE.7672	AC138177.2	-
ENSMUST00000132197	0.0247726	-3.64432657952179	down	MERGE.4178	Chmp6	Charged multivesicular body protein 6 [Source:UniProtKB/Swiss-Prot;Acc:P0C0A3]
ENSMUST00000128014	0.0196162	-1.20138146298518	down	MERGE.6358	Btd	biotinidase [Source:HGNC Symbol;Acc:HGNC:1122]
MERGE.1304.1	0.0233313	-2.67037187098607	down	MERGE.1304	-	-
MERGE.6306.1	0.0242081	-2.19564585646144	down	MERGE.6306	-	-
ENSMUST00000136426	0.0179524	1.77672	up	MERGE.3145	Srebf1	Mus musculus sterol regulatory element binding transcription factor 1 (Srebf1), transcript variant 4, mRNA. [Source:RefSeq mRNA;Acc:NM_001358315]
ENSMUST00000044730	0.0143209	-3.01722587516101	down	MERGE.3765	Mllt6	MLLT6, PHD finger containing [Source:HGNC Symbol;Acc:HGNC:7138]
ENSMUST00000207611	0.0253608	-2.26340619597963	down	MERGE.18804	Dgat2	Diacylglycerol O-acyltransferase 2 [Source:UniProtKB/Swiss-Prot;Acc:Q9DCV3]
ENSMUST00000159172	0.0229116	1.84386	up	MERGE.2076	Lss	lanosterol synthase [Source:MGI Symbol;Acc:MGI:1336155]
MERGE.10321.1	0.00996733	1.78117	up	MERGE.10321	-	-
ENSMUST00000030920	0.0169832	1.10591	up	MERGE.15032	Rbm33	RNA-binding protein 33 [Source:UniProtKB/Swiss-Prot;Acc:Q9CXK9]
MERGE.14409.2	0.0163423	-2.43106878497551	down	MERGE.14409	-	-
ENSMUST00000180638	0.0169221	1.67791	up	MERGE.1221	3110045C21Rik	RIKEN cDNA 3110045C21 gene
MERGE.10572.1	0.0223371	-5.4341744513871	down	MERGE.10572	-	-
ENSMUST00000049057	0.0167239	1.08405	up	MERGE.3902	Fam171a2	Protein FAM171A2 [Source:UniProtKB/Swiss-Prot;Acc:A2A699]
ENSMUST00000204550	0.0109231	2.04838	up	MERGE.17337	Bhlhe40	Class E basic helix-loop-helix protein 40 [Source:UniProtKB/Swiss-Prot;Acc:O35185]
MERGE.19736.9	0.0101244	-2.14580094088436	down	MERGE.19736	-	-
ENSMUST00000025311	0.0155778	2.16661	up	MERGE.9568	Pcdh12	Protocadherin-12 [Source:UniProtKB/Swiss-Prot;Acc:O55134]
MERGE.21508.7	0.0107441	3.39122	up	MERGE.21508	-	-
ENSMUST00000004208	0.0110942	1.00353	up	MERGE.10992	Angptl2	Angiopoietin-related protein 2 [Source:UniProtKB/Swiss-Prot;Acc:Q9R045]
MERGE.12717.2	0.0238377	4.35587	up	MERGE.12717	-	-
MERGE.4243.1	0.0239843	4.2534	up	MERGE.4243	-	-
ENSMUST00000100329	0.0143111	1.87858	up	MERGE.10791	Ndor1	NADPH-dependent diflavin oxidoreductase 1 [Source:UniProtKB/Swiss-Prot;Acc:A2AI05]
ENSMUST00000190066	0.0177061	-1.11934245199331	down	ENSMUSG00000078546	Zfp995	zinc finger protein 995 [Source:MGI Symbol;Acc:MGI:1917331]
ENSMUST00000004430	0.0133358	-2.36924840896294	down	MERGE.19912	Clcn3	H(+)/Cl(-) exchange transporter 3 [Source:UniProtKB/Swiss-Prot;Acc:P51791]
ENSMUST00000136925	0.0198388	-2.02205617640545	down	MERGE.2085	Slc19a1	solute carrier family 19 (folate transporter), member 1 [Source:MGI Symbol;Acc:MGI:103182]
ENSMUST00000050004	0.0149536	-1.61267256615059	down	MERGE.9443	Rnf125	ring finger protein 125
ENSMUST00000164598	0.00761209	-1.13467123560192	down	MERGE.6153	Acox2	Peroxisomal acyl-coenzyme A oxidase 2 [Source:UniProtKB/Swiss-Prot;Acc:Q9QXD1]
MERGE.14032.17	0.0169122	5.20494	up	MERGE.14032	-	-
ENSMUST00000032995	0.0221893	4.96022	up	MERGE.18816	Arrb1	Beta-arrestin-1 [Source:UniProtKB/Swiss-Prot;Acc:Q8BWG8]
MERGE.11859.12	0.0218527	-6.71707687665162	down	MERGE.11859	-	-
ENSMUST00000220055	0.0157191	-1.16300110501818	down	MERGE.2551	B4galnt1	beta-1,4-N-acetyl-galactosaminyl transferase 1
ENSMUST00000129722	0.0192699	-2.17197932975847	down	MERGE.22315	Mtm1	X-linked myotubular myopathy gene 1 [Source:MGI Symbol;Acc:MGI:1099452]
MERGE.10002.7	0.0144021	2.1288	up	MERGE.10002	-	-
ENSMUST00000084896	0.0247128	-5.28652618334803	down	MERGE.18868	Arap1	Arf-GAP with Rho-GAP domain, ANK repeat and PH domain-containing protein 1 [Source:UniProtKB/Swiss-Prot;Acc:Q4LDD4]
ENSMUST00000129514	0.024142	2.06833	up	MERGE.10867	Rxra	retinoid X receptor alpha [Source:MGI Symbol;Acc:MGI:98214]
ENSMUST00000220889	0.0205872	-1.36253542422175	down	MERGE.4928	D130020L05Rik	RIKEN cDNA D130020L05 gene
MERGE.15592.6	0.0177511	1.79637	up	MERGE.15592	-	-
ENSMUST00000167023	0.0238598	-6.65285874087781	down	MERGE.4238	Dus1l	tRNA-dihydrouridine(16/17) synthase [NAD(P)(+)]-like [Source:UniProtKB/Swiss-Prot;Acc:Q8C2P3]
ENSMUST00000095049	0.0122998	7.51996	up	MERGE.13937	Mup15	major urinary protein 15
MERGE.13999.1	0.0129789	-1.37091250453759	down	MERGE.13999	-	-
ENSMUST00000132525	0.0252945	4.01723	up	MERGE.16241	Gnb2	guanine nucleotide binding protein (G protein), beta 2 [Source:MGI Symbol;Acc:MGI:95784]
MERGE.10612.4	0.0158374	2.55435	up	MERGE.10612	-	-
ENSMUST00000040418	0.0170062	1.73709	up	MERGE.3697	Chad	Chondroadherin [Source:UniProtKB/Swiss-Prot;Acc:O55226]
ENSMUST00000148644	0.0259028	-4.4534326140834	down	MERGE.20170	Nfix	Nuclear factor 1 X-type [Source:UniProtKB/Swiss-Prot;Acc:P70257]
ENSMUST00000137085	0.0191261	-1.24957257903979	down	MERGE.11162	Grb14	Growth factor receptor-bound protein 14 [Source:UniProtKB/Swiss-Prot;Acc:Q9JLM9]
ENSMUST00000108328	0.00895681	-1.00330154615385	down	MERGE.12319	Cp	Ceruloplasmin [Source:UniProtKB/Swiss-Prot;Acc:Q61147]
ENSMUST00000110959	0.0227205	-4.03103016286419	down	MERGE.16267	Zscan21	zinc finger and SCAN domain containing 21 [Source:MGI Symbol;Acc:MGI:99182]
MERGE.4977.2	0.0262015	3.19796	up	MERGE.4977	-	-
ENSMUST00000071590	0.0145312	1.3708	up	MERGE.19133	Rbbp6	E3 ubiquitin-protein ligase RBBP6 [Source:UniProtKB/Swiss-Prot;Acc:P97868]
MERGE.1773.1	0.0166581	2.0527	up	MERGE.1773	-	-
MERGE.573.1	0.0157712	1.67792	up	MERGE.573	-	-
ENSMUST00000154725	0.0164454	1.31339	up	MERGE.20788	Zcchc14	zinc finger, CCHC domain containing 14 [Source:MGI Symbol;Acc:MGI:2159407]
ENSMUST00000120094	0.0233884	4.56399	up	MERGE.15351	Rpl9	ribosomal protein L9 [Source:MGI Symbol;Acc:MGI:1298373]
MERGE.20473.1	0.0261085	-3.06583818845412	down	MERGE.20473	-	-
ENSMUST00000117455	0.013203	1.06282	up	MERGE.15517	Sult1b1	Mus musculus sulfotransferase family 1B, member 1 (Sult1b1), transcript variant 1, mRNA. [Source:RefSeq mRNA;Acc:NM_001356943]
MERGE.5109.15	0.0247129	5.87938	up	MERGE.5109	-	-
MERGE.11342.1	0.0119908	-1.97325626047483	down	MERGE.11342	-	-
ENSMUST00000179605	0.0262642	-4.59705774911419	down	MERGE.20962	Zfp653	zinc finger protein 653 [Source:MGI Symbol;Acc:MGI:2442362]
ENSMUST00000195382	0.0189167	1.77844	up	MERGE.12435	Gm38357	predicted gene, 38357 [Source:MGI Symbol;Acc:MGI:5611585]
ENSMUST00000231059	0.0184935	-1.33494186102887	down	MERGE.7316	C030006K11Rik	UPF0598 [Source:UniProtKB/Swiss-Prot;Acc:Q8VE95]
ENSMUST00000112951	0.0228806	-6.6083500171984	down	MERGE.21668	Pxylp1	2-phosphoxylose phosphatase 1 [Source:UniProtKB/Swiss-Prot;Acc:Q8BHA9]
ENSMUST00000159084	0.0238687	4.68806	up	MERGE.10014	Tm7sf2	transmembrane 7 superfamily member 2 [Source:MGI Symbol;Acc:MGI:1920416]
MERGE.20537.1	0.0274071	-3.06499718577193	down	MERGE.20537	-	-
ENSMUST00000212285	0.018847	1.807	up	MERGE.20144	Tecr	trans-2,3-enoyl-CoA reductase [Source:MGI Symbol;Acc:MGI:1915408]
MERGE.21539.1	0.0176952	-1.23922627009626	down	MERGE.21539	-	-
ENSMUST00000211769	0.0266626	-6.20461595195557	down	MERGE.19309	Glrx3	Glutaredoxin-3 [Source:UniProtKB/Swiss-Prot;Acc:Q9CQM9]
ENSMUST00000156535	0.0269867	-2.75575916030824	down	MERGE.19923	Cbr4	Carbonyl reductase family member 4 [Source:UniProtKB/Swiss-Prot;Acc:Q91VT4]
MERGE.2257.4	0.026403	-4.18651499090508	down	MERGE.2257	-	-
MERGE.13866.3	0.0258067	-7.03719555933638	down	MERGE.13866	-	-
ENSMUST00000139526	0.0166028	1.48891	up	ENSMUSG00000021830	Txndc16	thioredoxin domain containing 16 [Source:MGI Symbol;Acc:MGI:1917811]
ENSMUST00000155739	0.0207168	4.2561	up	MERGE.2583	Rdh16	retinol dehydrogenase 16 [Source:MGI Symbol;Acc:MGI:1201375]
MERGE.10858.6	0.0241329	7.78749	up	MERGE.10858	-	-
MERGE.5353.1	0.0183853	1.49939	up	MERGE.5353	-	-
ENSMUST00000144617	0.0274911	-4.03512904627205	down	MERGE.205	Unc50	unc-50 homolog (C. elegans) [Source:MGI Symbol;Acc:MGI:1914637]
ENSMUST00000097671	0.0199495	-1.28133177352928	down	MERGE.546	Gm15433	predicted pseudogene 15433 [Source:MGI Symbol;Acc:MGI:3705860]
ENSMUST00000169723	0.0194379	-1.94230228205299	down	MERGE.19413	Pnpla2	patatin-like phospholipase domain containing 2 [Source:MGI Symbol;Acc:MGI:1914103]
MERGE.12434.4	0.0225153	-8.00277003847076	down	MERGE.12434	-	-
ENSMUST00000204301	0.0269306	-1.81181635613626	down	MERGE.16852	Ggct	Gamma-glutamylcyclotransferase [Source:UniProtKB/Swiss-Prot;Acc:Q9D7X8]
MERGE.8412.1	0.0184338	-1.10411881166938	down	MERGE.8412	-	-
ENSMUST00000132594	0.0199935	-1.08095106105344	down	MERGE.9426	Osbpl1a	Oxysterol-binding protein-related protein 1 [Source:UniProtKB/Swiss-Prot;Acc:Q91XL9]
ENSMUST00000226607	0.0193611	2.61329	up	MERGE.6782	Xpo7	exportin 7
MERGE.6451.4	0.0128615	-2.08525462837241	down	MERGE.6451	-	-
MERGE.7505.1	0.0279707	-3.48895156992414	down	MERGE.7505	-	-
ENSMUST00000136703	0.0154783	1.81804	up	MERGE.2958	Rack1	Receptor of activated protein C kinase 1 Receptor of activated protein C kinase 1, N-terminally processed [Source:UniProtKB/Swiss-Prot;Acc:P68040]
ENSMUST00000138037	0.024856	5.85396	up	MERGE.6594	Irf9	Interferon regulatory factor 9 [Source:UniProtKB/Swiss-Prot;Acc:Q61179]
MERGE.8098.1	0.0181437	-2.1539650102358	down	MERGE.8098	-	-
ENSMUST00000211421	0.0246693	2.10961	up	MERGE.20129	Gm31105	predicted gene, 31105 [Source:MGI Symbol;Acc:MGI:5590264]
MERGE.15616.1	0.0231786	1.8646	up	MERGE.15616	-	-
ENSMUST00000085272	0.0196603	-1.62746809989792	down	MERGE.18469	Htatip2	HIV-1 Tat interactive protein 2 [Source:MGI Symbol;Acc:MGI:1859271]
ENSMUST00000086851	0.0110326	1.42468	up	MERGE.656	Hes6	Transcription cofactor HES-6 [Source:UniProtKB/Swiss-Prot;Acc:Q9JHE6]
ENSMUST00000195686	0.0214657	-1.62550028898447	down	MERGE.1186	Dcaf6	DDB1- and CUL4-associated factor 6 [Source:UniProtKB/Swiss-Prot;Acc:Q9DC22]
MERGE.20196.7	0.0233349	1.36673	up	MERGE.20196	-	-
ENSMUST00000126159	0.0248388	-1.55484533154715	down	MERGE.7637	Lmbr1l	Protein LMBR1L [Source:UniProtKB/Swiss-Prot;Acc:Q9D1E5]
ENSMUST00000068063	0.0148193	1.19091	up	MERGE.2967	Tgtp1	T-cell-specific guanine nucleotide triphosphate-binding protein 1 [Source:UniProtKB/Swiss-Prot;Acc:Q62293]
MERGE.14992.4	0.0155366	1.63642	up	MERGE.14992	-	-
ENSMUST00000130521	0.0202123	1.3234	up	MERGE.2173	Pcsk4	Proprotein convertase subtilisin/kexin type 4 [Source:UniProtKB/Swiss-Prot;Acc:P29121]
MERGE.20682.1	0.0283412	-3.41941179479606	down	MERGE.20682	-	-
MERGE.18800.15	0.0165917	-2.25284918154124	down	MERGE.18800	-	-
ENSMUST00000212789	0.0263208	-4.96781139547392	down	MERGE.8690	Capn15	Mus musculus calpain 15 (Capn15), transcript variant 1, mRNA. [Source:RefSeq mRNA;Acc:NM_001347334]
MERGE.13868.4	0.0207076	-2.72690339258458	down	MERGE.13868	-	-
ENSMUST00000115249	0.0261388	4.62324	up	MERGE.22219	C330007P06Rik	UPF0428 [Source:UniProtKB/Swiss-Prot;Acc:Q8VDP2]
ENSMUST00000178241	0.0130069	-1.76853456670433	down	MERGE.17436	8430408G22Rik	Protein DEPP1 [Source:UniProtKB/Swiss-Prot;Acc:Q8K2F3]
ENSMUST00000040461	0.0176503	-1.33618890411936	down	MERGE.4829	Flvcr2	feline leukemia virus subgroup C cellular receptor 2
ENSMUST00000131456	0.0121344	-1.21233872909172	down	MERGE.11343	Serping1	serine (or cysteine) peptidase inhibitor, clade G, member 1 [Source:MGI Symbol;Acc:MGI:894696]
ENSMUST00000154691	0.0284906	-4.68485265439478	down	MERGE.21051	Foxred1	FAD-dependent oxidoreductase domain-containing protein 1 [Source:UniProtKB/Swiss-Prot;Acc:Q3TQB2]
ENSMUST00000132202	0.012565	-1.23770526595937	down	MERGE.10479	Wbp1l	WW domain binding protein 1 like [Source:MGI Symbol;Acc:MGI:107577]
ENSMUST00000045011	0.0257465	-3.22780097190337	down	MERGE.21869	Atrip	ATR-interacting protein [Source:UniProtKB/Swiss-Prot;Acc:Q8BMG1]
ENSMUST00000125375	0.00959015	-1.28551269975854	down	MERGE.15355	Ugdh	UDP-glucose dehydrogenase [Source:MGI Symbol;Acc:MGI:1306785]
ENSMUST00000178282	0.027662	-4.81504264517766	down	MERGE.5109	Igha	immunoglobulin heavy constant alpha
ENSMUST00000027394	0.016251	-1.59112248592483	down	MERGE.487	Zfand2b	zinc finger, AN1 type domain 2B [Source:MGI Symbol;Acc:MGI:1916068]
ENSMUST00000145454	0.0198146	-1.607603347618	down	MERGE.13266	Camk2d	Mus musculus calcium/calmodulin-dependent protein kinase II, delta (Camk2d), transcript variant 8, mRNA. [Source:RefSeq mRNA;Acc:NM_001346635]
ENSMUST00000067744	0.0118733	-1.60126331309786	down	MERGE.8258	Cggbp1	Mus musculus CGG triplet repeat binding protein 1 (Cggbp1), transcript variant 2, mRNA. [Source:RefSeq mRNA;Acc:NM_001357416]
ENSMUST00000037882	0.0199036	-2.26420329516943	down	MERGE.17096	Cd207	C-type lectin domain family 4 member K [Source:UniProtKB/Swiss-Prot;Acc:Q8VBX4]
MERGE.1800.1	0.0266767	4.45397	up	MERGE.1800	-	-
ENSMUST00000029564	0.0107873	1.17129	up	MERGE.12758	Pmvk	Phosphomevalonate kinase [Source:UniProtKB/Swiss-Prot;Acc:Q9D1G2]
ENSMUST00000126359	0.0198342	4.38006	up	MERGE.21718	Trf	Serotransferrin [Source:UniProtKB/Swiss-Prot;Acc:Q921I1]
ENSMUST00000149433	0.021428	1.95727	up	MERGE.22399	Dmd	Dystrophin [Source:UniProtKB/Swiss-Prot;Acc:P11531]
ENSMUST00000028228	0.017418	-1.13721346458474	down	MERGE.11010	Cutal	cutA divalent cation tolerance homolog-like [Source:MGI Symbol;Acc:MGI:1925246]
ENSMUST00000224361	0.0210262	2.55119	up	MERGE.6062	Smim15	small integral membrane protein 15
MERGE.15543.1	0.0226227	-1.63279507949219	down	MERGE.15543	-	-
ENSMUST00000070191	0.0283363	3.50681	up	MERGE.18272	Cebpg	CCAAT/enhancer-binding protein gamma [Source:UniProtKB/Swiss-Prot;Acc:P53568]
ENSMUST00000179939	0.00833495	-1.65971410312437	down	MERGE.15990	Atp2a2	Sarcoplasmic/endoplasmic reticulum calcium ATPase 2 [Source:UniProtKB/Swiss-Prot;Acc:O55143]
ENSMUST00000109991	0.0172209	-1.06284619961738	down	MERGE.2675	Tcn2	Transcobalamin-2 [Source:UniProtKB/Swiss-Prot;Acc:O88968]
ENSMUST00000022856	0.0217862	-1.41165099941846	down	MERGE.6998	Rad1	Cell cycle checkpoint protein RAD1 [Source:UniProtKB/Swiss-Prot;Acc:Q9QWZ1]
MERGE.5773.5	0.0108081	-1.32552804382511	down	MERGE.5773	-	-
MERGE.9088.8	0.0178395	-5.33266843324279	down	MERGE.9088	-	-
MERGE.11739.10	0.0257737	-5.4390916692127	down	MERGE.11739	-	-
ENSMUST00000230372	0.0217825	1.57653	up	MERGE.7316	C030006K11Rik	UPF0598 [Source:UniProtKB/Swiss-Prot;Acc:Q8VE95]
MERGE.9122.4	0.0277662	-5.41006144606841	down	MERGE.9122	-	-
ENSMUST00000132426	0.0248242	1.98537	up	MERGE.14730	Slc2a5	solute carrier family 2 (facilitated glucose transporter), member 5 [Source:MGI Symbol;Acc:MGI:1928369]
ENSMUST00000105413	0.0193739	2.19967	up	MERGE.2081	Col6a2	Mus musculus collagen, type VI, alpha 2 (Col6a2), transcript variant 2, mRNA. [Source:RefSeq mRNA;Acc:NM_001347207]
ENSMUST00000115414	0.017957	1.88638	up	MERGE.20725	Ilf3	Interleukin enhancer-binding factor 3 [Source:UniProtKB/Swiss-Prot;Acc:Q9Z1X4]
ENSMUST00000032988	0.0157357	1.71654	up	MERGE.19256	Prss8	protease, serine 8 (prostasin) [Source:MGI Symbol;Acc:MGI:1923810]
ENSMUST00000079652	0.0177526	1.26068	up	MERGE.6696	Sox7	SRY (sex determining region Y)-box 7
ENSMUST00000147236	0.0263151	-1.7387643210699	down	MERGE.14930	Pmpcb	peptidase (mitochondrial processing) beta [Source:MGI Symbol;Acc:MGI:1920328]
ENSMUST00000003066	0.0270893	-6.06602481455208	down	MERGE.18004	Apoe	Apolipoprotein E [Source:UniProtKB/Swiss-Prot;Acc:P08226]
ENSMUST00000130164	0.0115931	-1.14399532835255	down	MERGE.10973	Fpgs	Folylpolyglutamate synthase, mitochondrial [Source:UniProtKB/Swiss-Prot;Acc:P48760]
ENSMUST00000148750	0.00867722	-1.02069790777592	down	MERGE.15545	Slc4a4	solute carrier family 4 (anion exchanger), member 4 [Source:MGI Symbol;Acc:MGI:1927555]
ENSMUST00000135531	0.0197419	1.5167	up	MERGE.21273	Nrg4	Pro-neuregulin-4, membrane-bound isoform Neuregulin-4 [Source:UniProtKB/Swiss-Prot;Acc:Q9WTX4]
ENSMUST00000005825	0.0225681	-2.73365994706498	down	MERGE.2612	Pan2	PAN2 poly(A) specific ribonuclease subunit
ENSMUST00000075767	0.0193178	-2.4415507948747	down	MERGE.10591	Frmd4a	Mus musculus FERM domain containing 4A (Frmd4a), transcript variant 4, mRNA. [Source:RefSeq mRNA;Acc:NM_001347086]
ENSMUST00000028963	0.0130545	1.52724	up	MERGE.11858	Tbc1d20	TBC1 domain family member 20 [Source:UniProtKB/Swiss-Prot;Acc:Q9D9I4]
ENSMUST00000144784	0.0206127	1.72929	up	MERGE.16225	Plod3	Procollagen-lysine,2-oxoglutarate 5-dioxygenase 3 [Source:UniProtKB/Swiss-Prot;Acc:Q9R0E1]
ENSMUST00000174887	0.0197567	1.85269	up	MERGE.8881	Skiv2l	superkiller viralicidic activity 2-like (S. cerevisiae) [Source:MGI Symbol;Acc:MGI:1099835]
ENSMUST00000191439	0.0236232	-1.39089926514191	down	MERGE.7240	Ly6e	lymphocyte antigen 6 family member E [Source:HGNC Symbol;Acc:HGNC:6727]
ENSMUST00000140025	0.0150934	-1.01404075909784	down	MERGE.19408	Eps8l2	Epidermal growth factor receptor kinase substrate 8-like protein 2 [Source:UniProtKB/Swiss-Prot;Acc:Q99K30]
MERGE.14602.3	0.0303296	-3.52003073842747	down	MERGE.14602	-	-
ENSMUST00000075192	0.027301	4.24929	up	ENSMUSG00000058794	Nfe2	nuclear factor, erythroid 2 [Source:HGNC Symbol;Acc:HGNC:7780]
MERGE.10507.2	0.0231379	5.66211	up	MERGE.10507	-	-
ENSMUST00000053760	0.013588	1.37284	up	MERGE.510	Utp14b	UTP14B small subunit processome component [Source:MGI Symbol;Acc:MGI:2445092]
ENSMUST00000136081	0.0257567	-1.21660456281688	down	MERGE.2151	Gpx4	Phospholipid hydroperoxide glutathione peroxidase, mitochondrial [Source:UniProtKB/Swiss-Prot;Acc:O70325]
MERGE.6194.2	0.0142347	-2.32791695446177	down	MERGE.6194	-	-
ENSMUST00000035889	0.0211719	5.74291	up	MERGE.21570	Myo6	myosin VI [Source:HGNC Symbol;Acc:HGNC:7605]
MERGE.17277.1	0.0146453	-1.10274381885053	down	MERGE.17277	-	-
MERGE.11960.2	0.0271738	4.89582	up	MERGE.11960	-	-
ENSMUST00000164853	0.0185746	1.71625	up	MERGE.14197	Ccdc24	coiled-coil domain containing 24 [Source:MGI Symbol;Acc:MGI:2685874]
ENSMUST00000108161	0.0237308	-2.95067687518167	down	MERGE.18220	U2af1l4	Splicing factor U2AF 26 kDa subunit [Source:UniProtKB/Swiss-Prot;Acc:Q8BGJ9]
ENSMUST00000159837	0.0165339	-1.04685058740553	down	MERGE.9858	Cyb5a	Cytochrome b5 [Source:UniProtKB/Swiss-Prot;Acc:P56395]
ENSMUST00000216037	0.0283337	3.86449	up	MERGE.20665	Ankrd49	Ankyrin repeat domain-containing protein 49 [Source:UniProtKB/Swiss-Prot;Acc:Q8VE42]
ENSMUST00000149038	0.0229545	-1.32367483424992	down	MERGE.10901	Sptan1	Spectrin alpha chain, non-erythrocytic 1 [Source:UniProtKB/Swiss-Prot;Acc:P16546]
MERGE.20278.2	0.0175366	-1.04338848572748	down	MERGE.20278	-	-
ENSMUST00000108110	0.0202135	2.40238	up	MERGE.18243	Fxyd1	Phospholemman [Source:UniProtKB/Swiss-Prot;Acc:Q9Z239]
ENSMUST00000141642	0.0289592	4.1672	up	MERGE.16260	Zcwpw1	zinc finger, CW type with PWWP domain 1 [Source:MGI Symbol;Acc:MGI:2685899]
MERGE.18390.5	0.0173545	-2.82801421378727	down	MERGE.18390	-	-
MERGE.12324.1	0.0265547	-5.6834130098359	down	MERGE.12324	-	-
MERGE.20603.1	0.0307695	-3.41418806765014	down	MERGE.20603	-	-
MERGE.8907.2	0.0221046	-5.0084106550533	down	MERGE.8907	-	-
ENSMUST00000199954	0.0207902	-1.314404604469	down	MERGE.14888	Abcb4	Phosphatidylcholine translocator ABCB4 [Source:UniProtKB/Swiss-Prot;Acc:P21440]
MERGE.6498.2	0.0271115	5.15201	up	MERGE.6498	-	-
ENSMUST00000121799	0.0174688	-1.91062887471469	down	MERGE.3763	Arhgap23	Rho GTPase-activating protein 23 [Source:UniProtKB/Swiss-Prot;Acc:Q69ZH9]
MERGE.12631.2	0.0281927	-4.43669043489821	down	MERGE.12631	-	-
ENSMUST00000148022	0.0265156	4.56973	up	MERGE.6908	Uggt2	UDP-glucose glycoprotein glucosyltransferase 2 [Source:MGI Symbol;Acc:MGI:1913685]
ENSMUST00000170710	0.0284142	4.76318	up	MERGE.3431	Glod4	Glyoxalase domain-containing protein 4 [Source:UniProtKB/Swiss-Prot;Acc:Q9CPV4]
MERGE.15539.3	0.0252518	-7.76789780234869	down	MERGE.15539	-	-
MERGE.13937.2	0.0125711	10.1487	up	MERGE.13937	-	-
ENSMUST00000100414	0.0198559	1.86215	up	MERGE.3859	Vps25	vacuolar protein sorting 25 [Source:MGI Symbol;Acc:MGI:106354]
MERGE.15734.2	0.0299166	-3.54210752600052	down	MERGE.15734	-	-
ENSMUST00000156431	0.0297335	-5.27670277796173	down	MERGE.6356	Hacl1	2-hydroxyacyl-CoA lyase 1 [Source:UniProtKB/Swiss-Prot;Acc:Q9QXE0]
MERGE.17619.4	0.0194276	-1.98838471242284	down	MERGE.17619	-	-
ENSMUST00000124598	0.0213703	-1.02327862371567	down	MERGE.11471	Arl14ep	ARL14 effector protein [Source:UniProtKB/Swiss-Prot;Acc:Q8BIX3]
ENSMUST00000102667	0.018768	1.20917	up	MERGE.3172	Smcr8	Guanine nucleotide exchange protein SMCR8 [Source:UniProtKB/Swiss-Prot;Acc:Q3UMB5]
ENSMUST00000150569	0.0223105	-1.78264056437496	down	MERGE.18000	Gm44805	predicted gene 44805 [Source:MGI Symbol;Acc:MGI:5753381]
ENSMUST00000033201	0.00937107	1.04154	up	MERGE.19076	Anks4b	Ankyrin repeat and SAM domain-containing protein 4B [Source:UniProtKB/Swiss-Prot;Acc:Q8K3X6]
ENSMUST00000041920	0.0272484	-5.40745190616099	down	MERGE.12662	Cd1d2	Mus musculus CD1d2 antigen (Cd1d2), transcript variant 2, mRNA. [Source:RefSeq mRNA;Acc:NM_001289449]
MERGE.4721.5	0.0306164	-5.79965945577703	down	MERGE.4721	-	-
ENSMUST00000198026	0.0213939	2.24325	up	MERGE.21882	Dhx30	Putative ATP-dependent RNA helicase DHX30 [Source:UniProtKB/Swiss-Prot;Acc:Q99PU8]
ENSMUST00000006956	0.0190082	-1.22078251600378	down	MERGE.18448	Saa3	Serum amyloid A-3 protein [Source:UniProtKB/Swiss-Prot;Acc:P04918]
MERGE.1836.8	0.0237796	5.49026	up	MERGE.1836	-	-
MERGE.10611.1	0.0231369	5.84014	up	MERGE.10611	-	-
MERGE.201.5	0.0257581	-5.999449002439	down	MERGE.201	-	-
ENSMUST00000125120	0.0277507	4.77414	up	MERGE.15840	Mvk	Mevalonate kinase [Source:UniProtKB/Swiss-Prot;Acc:Q9R008]
ENSMUST00000227183	0.0291781	-1.49143218156522	down	MERGE.7270	Nrbp2	nuclear receptor binding protein 2
ENSMUST00000143933	0.0243925	1.29555	up	MERGE.5537	Dek	Protein DEK [Source:UniProtKB/Swiss-Prot;Acc:Q7TNV0]
ENSMUST00000169008	0.0277238	-1.30176881157685	down	MERGE.21269	Psma4	Proteasome subunit alpha type-4 [Source:UniProtKB/Swiss-Prot;Acc:Q9R1P0]
MERGE.20613.13	0.0148895	1.03464	up	MERGE.20613	-	-
MERGE.8120.5	0.0202393	-3.8946375303236	down	MERGE.8120	-	-
ENSMUST00000025236	0.00833744	1.09267	up	MERGE.9499	Stard4	StAR-related lipid transfer (START) domain containing 4 [Source:MGI Symbol;Acc:MGI:2156764]
MERGE.18709.1	0.0185836	-1.10969310726327	down	MERGE.18709	-	-
ENSMUST00000034868	0.0135599	1.28208	up	MERGE.317	Clk1	Dual specificity protein kinase CLK1 [Source:UniProtKB/Swiss-Prot;Acc:P22518]
ENSMUST00000159619	0.0202212	3.0741	up	MERGE.16130	Asl	Argininosuccinate lyase [Source:UniProtKB/Swiss-Prot;Acc:Q91YI0]
MERGE.12866.3	0.0295605	-7.38290636297857	down	MERGE.12866	-	-
ENSMUST00000019226	0.0156754	2.93151	up	MERGE.19467	Slc25a22	solute carrier family 25 (mitochondrial carrier, glutamate), member 22 [Source:MGI Symbol;Acc:MGI:1915517]
ENSMUST00000103233	0.0265844	4.78731	up	MERGE.3525	Crlf3	Cytokine receptor-like factor 3 [Source:UniProtKB/Swiss-Prot;Acc:Q9Z2L7]
ENSMUST00000057540	0.0254837	-4.27266228661147	down	MERGE.17422	Zfp422	zinc finger protein 422 [Source:MGI Symbol;Acc:MGI:1914505]
ENSMUST00000140221	0.0260249	-2.82482248046534	down	MERGE.11688	Mertk	Tyrosine-protein kinase Mer [Source:UniProtKB/Swiss-Prot;Acc:Q60805]
ENSMUST00000160977	0.0240938	-1.74918135723278	down	MERGE.10014	Zfpl1	zinc finger like protein 1 [Source:MGI Symbol;Acc:MGI:1891017]
MERGE.497.7	0.0275185	-3.85184704702443	down	MERGE.497	-	-
ENSMUST00000060645	0.0246553	-5.39829106666694	down	MERGE.12081	Ube2v1	ubiquitin-conjugating enzyme E2 variant 1 [Source:MGI Symbol;Acc:MGI:1913839]
ENSMUST00000090791	0.0289762	5.96179	up	MERGE.12903	Rprd2	regulation of nuclear pre-mRNA domain containing 2 [Source:MGI Symbol;Acc:MGI:1922387]
MERGE.13937.36	0.0259997	-10.4588926122161	down	MERGE.13937	-	-
ENSMUST00000143972	0.022342	2.58517	up	MERGE.19948	Tma16	Translation machinery-associated protein 16 [Source:UniProtKB/Swiss-Prot;Acc:Q9CR02]
MERGE.5889.4	0.0283213	5.21641	up	MERGE.5889	-	-
MERGE.22630.1	0.0312382	-6.80262554730687	down	MERGE.22630	-	-
ENSMUST00000132624	0.030971	-2.33889309785826	down	MERGE.2342	Hal	Histidine ammonia-lyase [Source:UniProtKB/Swiss-Prot;Acc:P35492]
ENSMUST00000199944	0.0193603	-1.79345853031151	down	MERGE.15688	Gbp6	guanylate binding protein 6
ENSMUST00000110849	0.0292256	-5.31046473309563	down	MERGE.1497	Rcor3	REST corepressor 3 [Source:UniProtKB/Swiss-Prot;Acc:Q6PGA0]
ENSMUST00000140436	0.0249285	-1.36032679696055	down	MERGE.11868	Bcl2l1	Mus musculus BCL2-like 1 (Bcl2l1), transcript variant 5, mRNA. [Source:RefSeq mRNA;Acc:NM_001355053]
MERGE.6352.5	0.0207831	-2.12599303653318	down	MERGE.6352	-	-
ENSMUST00000223931	0.0292293	4.7884	up	MERGE.6252	Rps24	ribosomal protein S24
ENSMUST00000217781	0.0247566	-1.45302969035829	down	MERGE.2196	Lsm7	LSM7 homolog, U6 small nuclear RNA and mRNA degradation associated
ENSMUST00000007799	0.0225743	1.79867	up	MERGE.16546	Cav1	Caveolin-1 [Source:UniProtKB/Swiss-Prot;Acc:P49817]
MERGE.3414.1	0.0330272	-2.91276845031539	down	MERGE.3414	-	-
MERGE.2380.1	0.0335787	-2.64411590533631	down	MERGE.2380	-	-
MERGE.7668.9	0.0227622	-2.05091436377751	down	MERGE.7668	-	-
ENSMUST00000136543	0.0301929	-2.10542654085623	down	MERGE.11214	Ubr3	ubiquitin protein ligase E3 component n-recognin 3 [Source:MGI Symbol;Acc:MGI:1861100]
MERGE.12424.1	0.0330473	-3.04484276251693	down	MERGE.12424	-	-
MERGE.5726.6	0.018554	-1.36571814734509	down	MERGE.5726	-	-
ENSMUST00000047816	0.0268003	-4.8312638745871	down	MERGE.7388	Pla2g6	phospholipase A2, group VI [Source:MGI Symbol;Acc:MGI:1859152]
ENSMUST00000144577	0.0254484	-2.3690363340946	down	MERGE.14209	Med8	mediator complex subunit 8 [Source:MGI Symbol;Acc:MGI:1915269]
ENSMUST00000118206	0.0277093	1.43852	up	ENSMUSG00000078439	Smim24	small integral membrane protein 24 [Source:MGI Symbol;Acc:MGI:1919523]
MERGE.16410.9	0.0153752	-3.23918328262506	down	MERGE.16410	-	-
ENSMUST00000122065	0.0286221	-4.25892288112738	down	MERGE.21461	Cgnl1	cingulin like 1 [Source:HGNC Symbol;Acc:HGNC:25931]
ENSMUST00000125049	0.0126035	1.06694	up	MERGE.11680	Stard7	START domain containing 7 [Source:MGI Symbol;Acc:MGI:2139090]
ENSMUST00000034902	0.0165433	-1.74191427611241	down	MERGE.21551	Gsta2	Glutathione S-transferase A2 [Source:UniProtKB/Swiss-Prot;Acc:P10648]
MERGE.13840.3	0.016637	-4.54900271918673	down	MERGE.13840	-	-
ENSMUST00000215370	0.0163089	-1.01517061360073	down	MERGE.21510	Fam214a	Protein FAM214A [Source:UniProtKB/Swiss-Prot;Acc:Q69ZK7]
ENSMUST00000112143	0.0160244	-1.31720036028006	down	MERGE.15844	Oasl1	2'-5'-oligoadenylate synthase-like protein 1 [Source:UniProtKB/Swiss-Prot;Acc:Q8VI94]
ENSMUST00000134404	0.022254	1.92144	up	MERGE.16081	Ncor2	Nuclear receptor corepressor 2 [Source:UniProtKB/Swiss-Prot;Acc:Q9WU42]
ENSMUST00000138268	0.0288533	-5.56465458001851	down	MERGE.12024	Sys1	SYS1 Golgi-localized integral membrane protein homolog (S. cerevisiae) [Source:MGI Symbol;Acc:MGI:1913710]
ENSMUST00000072725	0.0246031	1.6655	up	MERGE.18784	Aamdc	adipogenesis associated Mth938 domain containing [Source:MGI Symbol;Acc:MGI:1913523]
MERGE.5773.3	0.0146448	-1.03934795001822	down	MERGE.5773	-	-
MERGE.17524.6	0.0141086	-1.10000659523044	down	MERGE.17524	-	-
ENSMUST00000118421	0.0314904	-1.84894767899891	down	MERGE.11452	Gm13880	predicted gene 13880 [Source:MGI Symbol;Acc:MGI:3649539]
MERGE.17960.1	0.03319	-3.5665055566478	down	MERGE.17960	-	-
ENSMUST00000141283	0.0334691	-4.35781186318527	down	MERGE.14680	Mthfr	Methylenetetrahydrofolate reductase [Source:UniProtKB/Swiss-Prot;Acc:Q9WU20]
MERGE.19470.4	0.0286684	-4.51901788544082	down	MERGE.19470	-	-
ENSMUST00000036158	0.0221807	5.00943	up	MERGE.9553	Slc35a4	Probable UDP-sugar transporter protein SLC35A4 [Source:UniProtKB/Swiss-Prot;Acc:Q9D321]
ENSMUST00000167178	0.0289651	-5.74237809488046	down	MERGE.3618	Tubd1	tubulin, delta 1 [Source:MGI Symbol;Acc:MGI:1891826]
ENSMUST00000176994	0.0343824	-2.91139854225088	down	MERGE.18943	Gm4070	Interferon-induced very large GTPase 1 [Source:UniProtKB/Swiss-Prot;Acc:Q80SU7]
MERGE.13846.4	0.0234438	-1.5339596149935	down	MERGE.13846	-	-
ENSMUST00000119822	0.023281	-1.2170512363913	down	MERGE.11002	Gm13408	predicted gene 13408 [Source:MGI Symbol;Acc:MGI:3649613]
ENSMUST00000199261	0.0290801	5.46744	up	MERGE.15218	Ldb2	Mus musculus LIM domain binding 2 (Ldb2), transcript variant 5, mRNA. [Source:RefSeq mRNA;Acc:NM_001359070]
ENSMUST00000216260	0.0266233	1.38308	up	MERGE.21315	Ubl7	ubiquitin-like 7 (bone marrow stromal cell-derived) [Source:MGI Symbol;Acc:MGI:1916709]
ENSMUST00000220427	0.0331088	3.44431	up	MERGE.2627	Myl6	myosin, light polypeptide 6, alkali, smooth muscle and non-muscle
ENSMUST00000152447	0.0258331	1.62246	up	MERGE.16866	Nt5c3	5'-nucleotidase, cytosolic III [Source:MGI Symbol;Acc:MGI:1927186]
MERGE.2970.11	0.0290327	-5.88768455364126	down	MERGE.2970	-	-
ENSMUST00000124603	0.0335662	-4.41668729089005	down	MERGE.10671	Mindy3	Mus musculus MINDY lysine 48 deubiquitinase 3 (Mindy3), transcript variant 5, mRNA. [Source:RefSeq mRNA;Acc:NM_001355538]
ENSMUST00000068025	0.023879	-3.65418363552888	down	MERGE.21888	Klhl18	kelch like family member 18 [Source:HGNC Symbol;Acc:HGNC:29120]
ENSMUST00000186041	0.0317238	3.84849	up	MERGE.22067	2010315B03Rik	RIKEN cDNA 2010315B03 gene [Source:MGI Symbol;Acc:MGI:1919321]
ENSMUST00000188588	0.0268991	-1.41700837956688	down	MERGE.750	2310035C23Rik	KIAA1468 [Source:HGNC Symbol;Acc:HGNC:29289]
ENSMUST00000155752	0.0278455	1.38855	up	MERGE.656	Hes6	Transcription cofactor HES-6 [Source:UniProtKB/Swiss-Prot;Acc:Q9JHE6]
ENSMUST00000065086	0.0144156	1.32158	up	MERGE.5668	Gas1	Growth arrest-specific protein 1 [Source:UniProtKB/Swiss-Prot;Acc:Q01721]
ENSMUST00000220895	0.0174743	-1.65052166849286	down	MERGE.5734	Aaed1	AhpC/TSA antioxidant enzyme domain containing 1
ENSMUST00000124248	0.0176953	-1.30754814850732	down	MERGE.17818	Ppp1r12c	Protein phosphatase 1 regulatory subunit 12C [Source:UniProtKB/Swiss-Prot;Acc:Q3UMT1]
ENSMUST00000150319	0.0195298	-1.17303769594426	down	MERGE.16489	Bet1	BET1 homolog [Source:UniProtKB/Swiss-Prot;Acc:O35623]
ENSMUST00000173628	0.0301714	5.12421	up	MERGE.8926	Flot1	Flotillin-1 [Source:UniProtKB/Swiss-Prot;Acc:O08917]
MERGE.6957.1	0.0182625	1.79213	up	MERGE.6957	-	-
ENSMUST00000154950	0.0302124	2.88086	up	MERGE.7984	Eif4g1	Eukaryotic translation initiation factor 4 gamma 1 [Source:UniProtKB/Swiss-Prot;Acc:Q6NZJ6]
ENSMUST00000178812	0.0262985	5.41024	up	MERGE.21995	Ctnnb1	Catenin beta-1 [Source:UniProtKB/Swiss-Prot;Acc:Q02248]
MERGE.17522.1	0.0305711	4.99231	up	MERGE.17522	-	-
ENSMUST00000155360	0.0262376	2.42189	up	MERGE.11896	Itch	E3 ubiquitin-protein ligase Itchy [Source:UniProtKB/Swiss-Prot;Acc:Q8C863]
ENSMUST00000116440	0.0322974	-3.31886396105796	down	MERGE.7256	Eef1d	eukaryotic translation elongation factor 1 delta [Source:HGNC Symbol;Acc:HGNC:3211]
ENSMUST00000190544	0.0222014	-1.46298865440267	down	MERGE.1040	Dhx9	DExH-box helicase 9 [Source:HGNC Symbol;Acc:HGNC:2750]
ENSMUST00000066078	0.0329363	-5.53309848996573	down	MERGE.3753	Tbkbp1	TBK1 binding protein 1 [Source:MGI Symbol;Acc:MGI:1920424]
ENSMUST00000020970	0.0152558	-1.23905512662245	down	MERGE.4394	Rsad2	Radical S-adenosyl methionine domain-containing protein 2 [Source:UniProtKB/Swiss-Prot;Acc:Q8CBB9]
MERGE.19002.6	0.0252609	6.00876	up	MERGE.19002	-	-
MERGE.20247.4	0.0294937	-6.07783825201995	down	MERGE.20247	-	-
ENSMUST00000046916	0.03078	-3.73358626253675	down	ENSMUSG00000037725	Ckap2	Cytoskeleton-associated protein 2 [Source:UniProtKB/Swiss-Prot;Acc:Q3V1H1]
ENSMUST00000198606	0.0250371	1.42036	up	MERGE.13324	Cyp2u1	Cytochrome P450 2U1 [Source:UniProtKB/Swiss-Prot;Acc:Q9CX98]
ENSMUST00000215707	0.0283935	1.43719	up	MERGE.21292	Ptpn9	protein tyrosine phosphatase, non-receptor type 9 [Source:MGI Symbol;Acc:MGI:1928376]
ENSMUST00000138318	0.0289107	-3.92660349766274	down	MERGE.22591	Phf8	Histone lysine demethylase PHF8 [Source:UniProtKB/Swiss-Prot;Acc:Q80TJ7]
MERGE.4132.5	0.0301834	-5.5117279334619	down	MERGE.4132	-	-
ENSMUST00000159697	0.0127681	1.01641	up	MERGE.8507	Acat2	acetyl-Coenzyme A acetyltransferase 2 [Source:MGI Symbol;Acc:MGI:87871]
MERGE.14564.7	0.0221536	1.79342	up	MERGE.14564	-	-
ENSMUST00000143062	0.0327082	3.71271	up	MERGE.16051	Gm16001	predicted gene 16001
ENSMUST00000217554	0.0342527	-3.11580835236686	down	MERGE.21176	Cep164	centrosomal protein 164 [Source:HGNC Symbol;Acc:HGNC:29182]
MERGE.9733.2	0.0161626	-1.24809789097154	down	MERGE.9733	-	-
ENSMUST00000147976	0.0211307	3.38602	up	MERGE.11817	Rin2	Ras and Rab interactor 2 [Source:MGI Symbol;Acc:MGI:1921280]
ENSMUST00000098362	0.0241189	-2.45703130132589	down	MERGE.20573	Mbtps1	Membrane-bound transcription factor site-1 protease [Source:UniProtKB/Swiss-Prot;Acc:Q9WTZ2]
MERGE.13428.1	0.0320052	-5.67791650309041	down	MERGE.13428	-	-
ENSMUST00000026288	0.0237978	-1.04371472835094	down	MERGE.22594	Ribc1	RIB43A-like with coiled-coils protein 1 [Source:UniProtKB/Swiss-Prot;Acc:Q9D0B8]
ENSMUST00000055256	0.0235551	4.52367	up	MERGE.16081	Ncor2	Nuclear receptor corepressor 2 [Source:UniProtKB/Swiss-Prot;Acc:Q9WU42]
ENSMUST00000004136	0.0142455	-1.69607761669894	down	MERGE.13128	Gstm3	Glutathione S-transferase Mu 3 [Source:UniProtKB/Swiss-Prot;Acc:P19639]
ENSMUST00000231141	0.0300424	-6.03218699505073	down	MERGE.7766	Hnrnpa1	heterogeneous nuclear ribonucleoprotein A1
ENSMUST00000148100	0.0203547	-1.02082412060935	down	MERGE.19467	Slc25a22	solute carrier family 25 (mitochondrial carrier, glutamate), member 22 [Source:MGI Symbol;Acc:MGI:1915517]
MERGE.9868.1	0.027378	-4.85288088750407	down	MERGE.9868	-	-
ENSMUST00000128450	0.0264622	-1.21254453212704	down	MERGE.6995	Prlr	prolactin receptor [Source:MGI Symbol;Acc:MGI:97763]
ENSMUST00000045521	0.0171687	-1.15102842317965	down	MERGE.10159	Dtx4	deltex 4, E3 ubiquitin ligase
ENSMUST00000126020	0.0281593	1.45925	up	MERGE.13658	Dnaja1	DnaJ homolog subfamily A member 1 [Source:UniProtKB/Swiss-Prot;Acc:P63037]
MERGE.15173.1	0.014085	1.87214	up	MERGE.15173	-	-
ENSMUST00000159335	0.0287555	3.32798	up	MERGE.16519	Umad1	UMAP1-MVP12 associated (UMA) domain containing 1 [Source:MGI Symbol;Acc:MGI:3840148]
ENSMUST00000159807	0.0332927	5.49033	up	ENSMUSG00000020231	Dip2a	Disco-interacting A [Source:UniProtKB/Swiss-Prot;Acc:Q8BWT5]
ENSMUST00000174302	0.0168886	1.67449	up	MERGE.3897	Ubtf	upstream binding transcription factor, RNA polymerase I [Source:MGI Symbol;Acc:MGI:98512]
ENSMUST00000159192	0.0297897	-1.75451395273271	down	MERGE.797	Insig2	Insulin-induced 2 protein [Source:UniProtKB/Swiss-Prot;Acc:Q91WG1]
ENSMUST00000100686	0.0249203	-1.13341262685468	down	MERGE.3594	Ggnbp2	Gametotin-binding protein 2 [Source:UniProtKB/Swiss-Prot;Acc:Q5SV77]
MERGE.20207.1	0.0340864	-3.66305295108446	down	MERGE.20207	-	-
MERGE.5103.9	0.030734	5.53836	up	MERGE.5103	-	-
ENSMUST00000125685	0.0323335	4.52267	up	MERGE.18565	Fam169b	Protein FAM169B [Source:UniProtKB/Swiss-Prot;Acc:Q8CHT6]
MERGE.2739.5	0.0178325	-1.56476312513301	down	MERGE.2739	-	-
MERGE.14183.5	0.0305427	-6.03967873688202	down	MERGE.14183	-	-
ENSMUST00000105917	0.0147356	-2.4845220226857	down	MERGE.19501	Slc22a18	solute carrier family 22 (organic cation transporter), member 18 [Source:MGI Symbol;Acc:MGI:1336884]
ENSMUST00000123616	0.0305618	1.63156	up	MERGE.15818	Iscu	Iron-sulfur cluster assembly enzyme ISCU, mitochondrial [Source:UniProtKB/Swiss-Prot;Acc:Q9D7P6]
ENSMUST00000211109	0.0234362	-1.0963411246856	down	MERGE.20203	Zfp791	zinc finger protein 791 [Source:MGI Symbol;Acc:MGI:3648473]
MERGE.4840.3	0.021809	-5.7013504327597	down	MERGE.4840	-	-
ENSMUST00000097998	0.0237081	3.65613	up	MERGE.19396	Fam53b	Mus musculus family with sequence similarity 53, member B (Fam53b), transcript variant 3, mRNA. [Source:RefSeq mRNA;Acc:NM_001347630]
MERGE.8340.6	0.0178769	-1.04779545469691	down	MERGE.8340	-	-
ENSMUST00000178765	0.0330606	4.49069	up	MERGE.22080	Ccl21b	C-C motif chemokine 21c
ENSMUST00000034988	0.0272406	1.60343	up	MERGE.21604	Rwdd2a	RWD domain containing 2A [Source:HGNC Symbol;Acc:HGNC:21385]
ENSMUST00000114218	0.030927	5.55378	up	MERGE.8269	D16Ertd472e	chromosome 21 open reading frame 91 [Source:HGNC Symbol;Acc:HGNC:16459]
MERGE.11282.4	0.0325605	-8.42504088320347	down	MERGE.11282	-	-
ENSMUST00000033170	0.0215996	3.30676	up	MERGE.18939	Mrpl17	39S ribosomal protein L17, mitochondrial [Source:UniProtKB/Swiss-Prot;Acc:Q9D8P4]
MERGE.2170.1	0.0141246	2.0779	up	MERGE.2170	-	-
ENSMUST00000149390	0.0319398	-3.33182351209253	down	MERGE.11873	Tm9sf4	Transmembrane 9 superfamily member 4 [Source:UniProtKB/Swiss-Prot;Acc:Q8BH24]
MERGE.7149.5	0.0277145	5.32059	up	MERGE.7149	-	-
ENSMUST00000228576	0.030137	-1.42998048648675	down	MERGE.7172	Fam91a1	family with sequence similarity 91, member A1
ENSMUST00000225035	0.0321853	-3.53996389901215	down	MERGE.6101	Ndufs4	NADH dehydrogenase (ubiquinone) Fe-S protein 4
ENSMUST00000210167	0.0202523	-1.43906309015319	down	MERGE.19439	Sigirr	single immunoglobulin and toll-interleukin 1 receptor (TIR) domain [Source:MGI Symbol;Acc:MGI:1344402]
MERGE.8532.5	0.0268929	3.68615	up	MERGE.8532	-	-
MERGE.5179.6	0.0147049	-1.28195298134565	down	MERGE.5179	-	-
ENSMUST00000206974	0.0263934	-1.17164150788718	down	MERGE.17090	Dguok	Deoxyguanosine kinase, mitochondrial [Source:UniProtKB/Swiss-Prot;Acc:Q9QX60]
MERGE.11280.3	0.0292018	-8.51575445411008	down	MERGE.11280	-	-
ENSMUST00000098327	0.016566	-1.3335435619209	down	MERGE.20857	Spata2l	spermatogenesis associated 2-like [Source:MGI Symbol;Acc:MGI:1926029]
MERGE.15789.2	0.0281512	5.58088	up	MERGE.15789	-	-
ENSMUST00000132010	0.0116943	-1.76142254037865	down	MERGE.13543	Trp53inp1	transformation related protein 53 inducible nuclear protein 1 [Source:MGI Symbol;Acc:MGI:1926609]
ENSMUST00000164472	0.0235386	-1.6951391115763	down	MERGE.17440	Zfp637	zinc finger protein 637 [Source:MGI Symbol;Acc:MGI:2448537]
ENSMUST00000178238	0.0352735	3.7983	up	MERGE.14791	Tmem52	transmembrane protein 52 [Source:MGI Symbol;Acc:MGI:1916921]
MERGE.3159.3	0.0310783	-6.24102280033805	down	MERGE.3159	-	-
MERGE.468.5	0.0164557	4.85354	up	MERGE.468	-	-
ENSMUST00000204218	0.0329867	4.82036	up	MERGE.15298	Smim20	small integral membrane protein 20 [Source:HGNC Symbol;Acc:HGNC:37260]
ENSMUST00000197574	0.0350058	3.59986	up	MERGE.14907	Cd36	Platelet glycoprotein 4 [Source:UniProtKB/Swiss-Prot;Acc:Q08857]
ENSMUST00000161576	0.0216373	-1.57752782346839	down	MERGE.20297	Herpud1	Mus musculus homocysteine-inducible, endoplasmic reticulum stress-inducible, ubiquitin-like domain member 1 (Herpud1), transcript variant 2, mRNA. [Source:RefSeq mRNA;Acc:NM_001357205]
ENSMUST00000227258	0.0294693	-1.21571978128775	down	MERGE.6448	AC107711.1	-
ENSMUST00000103549	0.0368498	2.99114	up	MERGE.5145	Ighv1-82	immunoglobulin heavy variable 1-82
MERGE.2738.4	0.0234551	-5.79196900212004	down	MERGE.2738	-	-
MERGE.6542.2	0.0358323	-3.45216492323585	down	MERGE.6542	-	-
MERGE.21134.1	0.0169202	-2.53346714161938	down	MERGE.21134	-	-
MERGE.8118.10	0.0314778	4.82403	up	MERGE.8118	-	-
ENSMUST00000141712	0.0241779	1.02996	up	MERGE.3707	Pdk2	[Pyruvate dehydrogenase (acetyl-transferring)] kinase isozyme 2, mitochondrial [Source:UniProtKB/Swiss-Prot;Acc:Q9JK42]
MERGE.16295.19	0.0209248	-1.89553677772413	down	MERGE.16295	-	-
MERGE.6135.1	0.0360275	3.64429	up	MERGE.6135	-	-
MERGE.21267.3	0.0351984	-6.68237496413047	down	MERGE.21267	-	-
ENSMUST00000059349	0.0316572	-6.10779613799639	down	ENSMUSG00000044827	Tlr1	toll-like receptor 1 [Source:MGI Symbol;Acc:MGI:1341295]
ENSMUST00000159640	0.0309148	-2.09441184150632	down	MERGE.6652	Setdb2	SET domain, bifurcated 2 [Source:MGI Symbol;Acc:MGI:2685139]
ENSMUST00000191845	0.030746	-2.01459338442031	down	MERGE.21820	Gm37201	predicted gene, 37201 [Source:MGI Symbol;Acc:MGI:5610429]
MERGE.11940.15	0.0185561	-1.16658309650004	down	MERGE.11940	-	-
ENSMUST00000181273	0.0257592	-2.04390206321821	down	MERGE.1522	A330023F24Rik	RIKEN cDNA A330023F24 gene
MERGE.7101.2	0.0150643	1.57385	up	MERGE.7101	-	-
ENSMUST00000109522	0.0190911	1.93811	up	MERGE.11971	Tti1	TELO2 interacting protein 1 [Source:MGI Symbol;Acc:MGI:1922675]
MERGE.21205.1	0.0195623	-1.17002427600194	down	MERGE.21205	-	-
ENSMUST00000113027	0.0318767	5.72745	up	MERGE.22542	Rnf128	E3 ubiquitin-protein ligase RNF128 [Source:UniProtKB/Swiss-Prot;Acc:Q9D304]
ENSMUST00000018884	0.029716	3.70349	up	MERGE.3262	Slc25a35	Solute carrier family 25 member 35 [Source:UniProtKB/Swiss-Prot;Acc:Q5SWT3]
ENSMUST00000199592	0.0327829	-3.92105699837995	down	MERGE.21881	Elp6	Elongator complex protein 6 [Source:UniProtKB/Swiss-Prot;Acc:Q8BK75]
ENSMUST00000206803	0.025295	-1.03165333692386	down	MERGE.19141	Arhgap17	Rho GTPase-activating protein 17 [Source:UniProtKB/Swiss-Prot;Acc:Q3UIA2]
MERGE.19894.1	0.0378383	-4.16029537642516	down	MERGE.19894	-	-
ENSMUST00000200267	0.0210257	2.01352	up	MERGE.16356	Fam220a	Protein FAM220A [Source:UniProtKB/Swiss-Prot;Acc:Q3ZN08]
ENSMUST00000205711	0.0236731	1.73377	up	MERGE.18251	Uba2	ubiquitin-like modifier activating enzyme 2 [Source:MGI Symbol;Acc:MGI:1858313]
ENSMUST00000131305	0.0327127	-1.70181017709002	down	MERGE.13663	Nfx1	Transcriptional repressor NF-X1 [Source:UniProtKB/Swiss-Prot;Acc:B1AY10]
ENSMUST00000150308	0.0353815	-1.58269187406389	down	MERGE.11884	Cdk5rap1	CDK5 regulatory subunit-associated protein 1 [Source:UniProtKB/Swiss-Prot;Acc:Q8BTW8]
ENSMUST00000109838	0.030261	4.90496	up	MERGE.5651	Ntrk2	neurotrophic tyrosine kinase, receptor, type 2
ENSMUST00000150982	0.0342821	4.70737	up	MERGE.3898	Rundc3a	RUN domain-containing protein 3A [Source:UniProtKB/Swiss-Prot;Acc:O08576]
MERGE.4692.7	0.0370737	3.4654	up	MERGE.4692	-	-
ENSMUST00000214960	0.0347769	2.0922	up	MERGE.21459	Gm32511	predicted gene, 32511
MERGE.4390.1	0.026673	-1.25450252040938	down	MERGE.4390	-	-
ENSMUST00000145165	0.032104	-6.24404684057631	down	MERGE.19551	Map2k7	Dual specificity mitogen-activated protein kinase kinase 7 [Source:UniProtKB/Swiss-Prot;Acc:Q8CE90]
ENSMUST00000139564	0.0377026	-3.7554282358001	down	MERGE.13788	Acnat2	acyl-coenzyme A amino acid N-acyltransferase 2 [Source:MGI Symbol;Acc:MGI:2444345]
MERGE.4183.1	0.0334238	8.21839	up	MERGE.4183	-	-
ENSMUST00000210500	0.0323431	5.79773	up	MERGE.18378	Prrg2	proline-rich Gla (G-carboxyglutamic acid) polypeptide 2 [Source:MGI Symbol;Acc:MGI:1929596]
ENSMUST00000159148	0.0369367	4.08465	up	MERGE.9897	Cabp2	calcium binding protein 2 [Source:HGNC Symbol;Acc:HGNC:1385]
MERGE.5109.7	0.0333872	5.29278	up	MERGE.5109	-	-
ENSMUST00000099946	0.0141157	-1.84497057884445	down	MERGE.5168	Net1	neuroepithelial cell transforming gene 1
ENSMUST00000139056	0.0313031	-1.28138614412386	down	ENSMUSG00000073478	D730003I15Rik	RIKEN cDNA D730003I15 gene
ENSMUST00000223949	0.0326706	5.76304	up	ENSMUSG00000021725	Parp8	poly (ADP-ribose) polymerase family, member 8
ENSMUST00000165623	0.0246548	-1.0917934731188	down	MERGE.7574	Chkb	predicted readthrough transcript (NMD candidate), 44502
ENSMUST00000200323	0.0337651	3.0308	up	MERGE.5293	Stard3nl	Mus musculus STARD3 N-terminal like (Stard3nl), transcript variant 2, mRNA. [Source:RefSeq mRNA;Acc:NM_001347485]
ENSMUST00000181899	0.0327009	-1.74159354777377	down	MERGE.1895	Gm16998	predicted gene, 16998
ENSMUST00000110322	0.0328028	-6.15042493419133	down	MERGE.19891	Fbxo8	F-box only protein 8 [Source:UniProtKB/Swiss-Prot;Acc:Q9QZN3]
ENSMUST00000110999	0.0320917	4.65858	up	MERGE.19551	Map2k7	Dual specificity mitogen-activated protein kinase kinase 7 [Source:UniProtKB/Swiss-Prot;Acc:Q8CE90]
ENSMUST00000152427	0.0252959	1.81283	up	MERGE.13323	Hadh	Hydroxyacyl-coenzyme A dehydrogenase, mitochondrial [Source:UniProtKB/Swiss-Prot;Acc:Q61425]
ENSMUST00000122808	0.0216598	1.15651	up	MERGE.15585	Cxcl11	chemokine (C-X-C motif) ligand 11
ENSMUST00000105371	0.025637	2.08652	up	MERGE.2153	Stk11	Serine/threonine-protein kinase STK11 [Source:UniProtKB/Swiss-Prot;Acc:Q9WTK7]
ENSMUST00000058746	0.0347588	4.94906	up	MERGE.19464	Cd151	CD151 antigen [Source:UniProtKB/Swiss-Prot;Acc:O35566]
ENSMUST00000113925	0.0362165	2.929	up	MERGE.22409	Zfx	zinc finger protein X-linked [Source:MGI Symbol;Acc:MGI:99211]
ENSMUST00000188738	0.0330178	5.87991	up	MERGE.42	Sgk3	serum/glucocorticoid regulated kinase 3 [Source:MGI Symbol;Acc:MGI:2182368]
ENSMUST00000128157	0.0252637	-1.0290425865781	down	MERGE.19311	Ppp2r2d	protein phosphatase 2, regulatory subunit B, delta [Source:MGI Symbol;Acc:MGI:1289252]
ENSMUST00000205279	0.0312467	2.87364	up	MERGE.18542	Selenos	selenoprotein S [Source:MGI Symbol;Acc:MGI:95994]
MERGE.733.1	0.0341045	4.24395	up	MERGE.733	-	-
MERGE.7413.1	0.0271199	-2.75079051129895	down	MERGE.7413	-	-
MERGE.21345.9	0.0186656	-1.43701654205725	down	MERGE.21345	-	-
ENSMUST00000155351	0.0269942	-1.10228761384451	down	MERGE.6892	Ndfip2	Nedd4 family interacting protein 2 [Source:MGI Symbol;Acc:MGI:1923523]
MERGE.13487.6	0.0219114	1.33912	up	MERGE.13487	-	-
MERGE.8292.3	0.0247026	-2.1521419271847	down	MERGE.8292	-	-
MERGE.607.4	0.0212318	3.42977	up	MERGE.607	-	-
ENSMUST00000137298	0.0217848	-1.15617949708076	down	MERGE.1254	Nr1i3	Nuclear receptor subfamily 1 group I member 3 [Source:UniProtKB/Swiss-Prot;Acc:O35627]
ENSMUST00000032992	0.0160131	-2.30713742841824	down	MERGE.19164	Eif3c	Eukaryotic translation initiation factor 3 subunit C [Source:UniProtKB/Swiss-Prot;Acc:Q8R1B4]
ENSMUST00000111641	0.0259032	-1.90018384042211	down	MERGE.11343	Serping1	serine (or cysteine) peptidase inhibitor, clade G, member 1 [Source:MGI Symbol;Acc:MGI:894696]
MERGE.11165.1	0.0246481	1.11172	up	MERGE.11165	-	-
ENSMUST00000109176	0.0274663	1.78053	up	MERGE.12090	Atp9a	Mus musculus ATPase, class II, type 9A (Atp9a), transcript variant 4, mRNA. [Source:RefSeq mRNA;Acc:NM_001354977]
ENSMUST00000002152	0.0224986	-1.19867504733151	down	MERGE.17938	Bbc3	Bcl-2-binding component 3 [Source:UniProtKB/Swiss-Prot;Acc:Q99ML1]
ENSMUST00000156135	0.0363188	-1.95814986506729	down	MERGE.19251	Stx1b	Syntaxin-1B [Source:UniProtKB/Swiss-Prot;Acc:P61264]
ENSMUST00000170636	0.0345381	-1.2337461941762	down	MERGE.9189	Gm17133	predicted gene 17133 [Source:MGI Symbol;Acc:MGI:4937960]
MERGE.5025.5	0.0305149	-3.62583663150489	down	MERGE.5025	-	-
ENSMUST00000030198	0.0292527	5.49547	up	MERGE.13736	Reck	reversion-inducing-cysteine-rich protein with kazal motifs [Source:MGI Symbol;Acc:MGI:1855698]
ENSMUST00000231132	0.0264494	-1.10989374985375	down	MERGE.7814	Glyr1	glyoxylate reductase 1 homolog (Arabidopsis)
ENSMUST00000112494	0.022527	-1.17256397767571	down	MERGE.11147	Tank	Mus musculus TRAF family member-associated Nf-kappa B activator (Tank), transcript variant 4, mRNA. [Source:RefSeq mRNA;Acc:NM_001355267]
ENSMUST00000069284	0.0321026	3.31499	up	MERGE.7904	Fgd4	FYVE, RhoGEF and PH domain-containing protein 4 [Source:UniProtKB/Swiss-Prot;Acc:Q91ZT5]
ENSMUST00000133530	0.025971	-3.22025123250788	down	MERGE.14200	Atp6v0b	ATPase, H+ transporting, lysosomal V0 subunit B [Source:MGI Symbol;Acc:MGI:1890510]
MERGE.13527.3	0.038887	-6.08837076057168	down	MERGE.13527	-	-
MERGE.12757.5	0.0373884	3.18165	up	MERGE.12757	-	-
ENSMUST00000024270	0.0334667	-3.83867946318233	down	MERGE.17536	Cdca3	Cell division cycle-associated protein 3 [Source:UniProtKB/Swiss-Prot;Acc:Q99M54]
ENSMUST00000126076	0.037023	1.78659	up	MERGE.7020	Myo10	Mus musculus myosin X (Myo10), transcript variant 3, mRNA. [Source:RefSeq mRNA;Acc:NM_001353142]
ENSMUST00000150095	0.0352567	4.64524	up	MERGE.22138	Suv39h1	suppressor of variegation 3-9 1 [Source:MGI Symbol;Acc:MGI:1099440]
ENSMUST00000223718	0.0254059	-3.88015008441807	down	MERGE.6251	Polr3a	polymerase (RNA) III (DNA directed) polypeptide A
MERGE.9905.2	0.0287001	5.72318	up	MERGE.9905	-	-
MERGE.5564.1	0.0305105	-1.22110472089493	down	MERGE.5564	-	-
ENSMUST00000209581	0.031617	-4.62595282945055	down	MERGE.18390	Aldh16a1	aldehyde dehydrogenase 16 family, member A1 [Source:MGI Symbol;Acc:MGI:1916998]
ENSMUST00000121638	0.0229803	1.66907	up	MERGE.2929	Pttg1	Securin [Source:UniProtKB/Swiss-Prot;Acc:Q9CQJ7]
MERGE.5656.3	0.0250152	1.14013	up	MERGE.5656	-	-
ENSMUST00000149862	0.0335674	-1.84574680707477	down	MERGE.13800	Rnf20	ring finger protein 20 [Source:MGI Symbol;Acc:MGI:1925927]
ENSMUST00000169729	0.0264375	-1.10747308633782	down	MERGE.9012	Slc29a1	solute carrier family 29 (nucleoside transporters), member 1 [Source:MGI Symbol;Acc:MGI:1927073]
ENSMUST00000136610	0.0253042	1.25946	up	MERGE.14730	Slc2a5	solute carrier family 2 (facilitated glucose transporter), member 5 [Source:MGI Symbol;Acc:MGI:1928369]
ENSMUST00000152701	0.030959	1.77736	up	MERGE.14695	Srm	spermidine synthase [Source:MGI Symbol;Acc:MGI:102690]
ENSMUST00000108830	0.0337478	-7.01377188106013	down	MERGE.20866	Def8	Differentially expressed in FDCP 8 [Source:UniProtKB/Swiss-Prot;Acc:Q99J78]
ENSMUST00000085102	0.0217097	2.29653	up	MERGE.21774	Cish	Cytokine-inducible SH2-containing protein [Source:UniProtKB/Swiss-Prot;Acc:Q62225]
ENSMUST00000129446	0.0399347	3.44836	up	MERGE.17542	Cops7a	Mus musculus COP9 signalosome subunit 7A (Cops7a), transcript variant 4, mRNA. [Source:RefSeq mRNA;Acc:NM_001355542]
ENSMUST00000203193	0.0131799	2.16235	up	MERGE.17429	March8	E3 ubiquitin-protein ligase MARCH8 [Source:UniProtKB/Swiss-Prot;Acc:Q9DBD2]
ENSMUST00000163336	0.0163731	1.34889	up	MERGE.6370	Ncoa4	nuclear receptor coactivator 4 isoform b [Source:RefSeq peptide;Acc:NP_001271248]
ENSMUST00000145531	0.0405315	3.28638	up	MERGE.14461	Cep85	Centrosomal protein of 85 kDa [Source:UniProtKB/Swiss-Prot;Acc:Q8BMK0]
ENSMUST00000107424	0.0330982	4.83642	up	MERGE.13858	Rgs3	regulator of G-protein signaling 3 [Source:MGI Symbol;Acc:MGI:1354734]
MERGE.2694.1	0.0290556	2.22701	up	MERGE.2694	-	-
MERGE.15370.9	0.0271632	6.29043	up	MERGE.15370	-	-
ENSMUST00000040607	0.0327387	2.04625	up	MERGE.17263	Lsm3	U6 snRNA-associated Sm-like protein LSm3 [Source:UniProtKB/Swiss-Prot;Acc:P62311]
ENSMUST00000125710	0.0345251	-2.78773907794389	down	MERGE.10805	Paxx	Protein PAXX [Source:UniProtKB/Swiss-Prot;Acc:Q8K0Y7]
ENSMUST00000032749	0.0269799	2.61847	up	MERGE.18641	Vps33b	vacuolar protein sorting 33B [Source:MGI Symbol;Acc:MGI:2446237]
ENSMUST00000162693	0.0291361	1.74206	up	MERGE.12560	Rsrc1	arginine/serine-rich coiled-coil 1 [Source:MGI Symbol;Acc:MGI:1914130]
ENSMUST00000029968	0.031252	-3.22811236414705	down	MERGE.13635	Rars2	Probable arginine--tRNA ligase, mitochondrial [Source:UniProtKB/Swiss-Prot;Acc:Q3U186]
ENSMUST00000211698	0.0388288	-3.17664130154489	down	ENSMUSG00000110035	Gm30931	predicted gene, 30931
ENSMUST00000069483	0.033151	4.89492	up	MERGE.15764	Fbrsl1	fibrosin-1-like protein isoform 3 [Source:RefSeq peptide;Acc:NP_001303971]
MERGE.5580.7	0.0351149	-6.36644828994226	down	MERGE.5580	-	-
MERGE.1012.1	0.0348874	-6.59369761011112	down	MERGE.1012	-	-
MERGE.9873.1	0.0161818	-1.95531738999335	down	MERGE.9873	-	-
ENSMUST00000137527	0.038534	1.72991	up	MERGE.17123	Dusp11	RNA/RNP complex-1-interacting phosphatase [Source:UniProtKB/Swiss-Prot;Acc:Q6NXK5]
MERGE.5168.5	0.0274733	-1.77653199566888	down	MERGE.5168	-	-
MERGE.10069.1	0.0425463	-2.9901528310959	down	MERGE.10069	-	-
MERGE.16411.2	0.0300932	-5.13963824281068	down	MERGE.16411	-	-
ENSMUST00000106233	0.0244124	-1.26856339022883	down	MERGE.4188	Baiap2	Brain-specific angiosis inhibitor 1-associated protein 2 [Source:UniProtKB/Swiss-Prot;Acc:Q8BKX1]
ENSMUST00000072093	0.024001	4.12137	up	MERGE.21871	Plxnb1	plexin B1 [Source:MGI Symbol;Acc:MGI:2154238]
ENSMUST00000110663	0.0314593	5.25731	up	MERGE.6970	Dab2	DAB2, clathrin adaptor protein [Source:HGNC Symbol;Acc:HGNC:2662]
ENSMUST00000161163	0.0325778	1.11884	up	MERGE.21869	Atrip	ATR-interacting protein [Source:UniProtKB/Swiss-Prot;Acc:Q8BMG1]
MERGE.21898.2	0.0252403	-1.18374763462718	down	MERGE.21898	-	-
ENSMUST00000209908	0.0302275	2.25474	up	MERGE.19324	Paox	Mus musculus polyamine oxidase (exo-N4-amino) (Paox), transcript variant 2, mRNA. [Source:RefSeq mRNA;Acc:NM_001346725]
MERGE.14032.25	0.0296732	5.57355	up	MERGE.14032	-	-
ENSMUST00000216474	0.0363289	-1.61165153871401	down	MERGE.1625	Map7	microtubule associated protein 7 [Source:HGNC Symbol;Acc:HGNC:6869]
ENSMUST00000128921	0.0237978	-1.0974278309952	down	MERGE.6995	Prlr	prolactin receptor [Source:MGI Symbol;Acc:MGI:97763]
ENSMUST00000058790	0.0205081	1.0459	up	MERGE.11436	Ldlrad3	low density lipoprotein receptor class A domain containing 3 [Source:MGI Symbol;Acc:MGI:2138856]
ENSMUST00000094218	0.02474	1.57103	up	MERGE.12235	Slc17a9	solute carrier family 17, member 9 [Source:MGI Symbol;Acc:MGI:1919107]
ENSMUST00000160189	0.0285696	1.48356	up	MERGE.6313	Tkt	Transketolase [Source:UniProtKB/Swiss-Prot;Acc:P40142]
ENSMUST00000229589	0.0321485	3.93547	up	MERGE.7739	Aaas	achalasia, adrenocortical insufficiency, alacrimia
ENSMUST00000125675	0.0331467	4.96947	up	MERGE.3616	Rnft1	E3 ubiquitin-protein ligase RNFT1 [Source:UniProtKB/Swiss-Prot;Acc:Q9DCN7]
ENSMUST00000207747	0.0286298	2.32086	up	MERGE.18219	Psenen	Gamma-secretase subunit PEN-2 [Source:UniProtKB/Swiss-Prot;Acc:Q9CQR7]
MERGE.11505.6	0.0188443	1.48723	up	MERGE.11505	-	-
MERGE.9870.1	0.0300237	-2.96680035940404	down	MERGE.9870	-	-
MERGE.8386.12	0.0285386	6.23412	up	MERGE.8386	-	-
ENSMUST00000099224	0.0360221	5.84719	up	MERGE.11859	Csnk2a1	Casein kinase II subunit alpha [Source:UniProtKB/Swiss-Prot;Acc:Q60737]
MERGE.7082.2	0.0168509	1.21218	up	MERGE.7082	-	-
MERGE.17489.2	0.0185394	-1.38279837416393	down	MERGE.17489	-	-
ENSMUST00000150637	0.0377166	-1.4699807272599	down	MERGE.12764	Adar	Mus musculus adenosine deaminase, RNA-specific (Adar), transcript variant 4, mRNA. [Source:RefSeq mRNA;Acc:NM_001357958]
MERGE.21831.1	0.0359162	-6.5426810009061	down	MERGE.21831	-	-
ENSMUST00000105327	0.0334814	4.06047	up	MERGE.2221	Pip5k1c	Phosphatidylinositol 4-phosphate 5-kinase type-1 gamma [Source:UniProtKB/Swiss-Prot;Acc:O70161]
ENSMUST00000227011	0.0267469	-1.66608805487493	down	MERGE.7567	Ppp6r2	protein phosphatase 6, regulatory subunit 2
ENSMUST00000174647	0.035694	6.15984	up	MERGE.9088	Mocs1	Molybdenum cofactor biosynthesis protein 1 GTP 3',8-cyclase Cyclic pyranopterin monophosphate synthase [Source:UniProtKB/Swiss-Prot;Acc:Q5RKZ7]
ENSMUST00000197730	0.0386585	-4.8402438557085	down	MERGE.15972	Ppp1cc	Serine/threonine-protein phosphatase PP1-gamma catalytic subunit [Source:UniProtKB/Swiss-Prot;Acc:P63087]
MERGE.9857.1	0.0260396	2.00726	up	MERGE.9857	-	-
ENSMUST00000121574	0.0204337	1.353	up	MERGE.11113	Gm13502	predicted gene 13502 [Source:MGI Symbol;Acc:MGI:3649894]
MERGE.3159.1	0.0206549	-4.33097247805317	down	MERGE.3159	-	-
MERGE.5024.1	0.034683	-2.13319959649236	down	MERGE.5024	-	-
ENSMUST00000145320	0.0399838	-5.50644863249817	down	MERGE.9393	Esco1	N-acetyltransferase ESCO1 [Source:UniProtKB/Swiss-Prot;Acc:Q69Z69]
ENSMUST00000225793	0.0405885	-1.5685515346982	down	MERGE.6316	Actr8	ARP8 actin-related protein 8
MERGE.6475.1	0.0292473	2.73741	up	MERGE.6475	-	-
ENSMUST00000101295	0.0289847	4.12235	up	MERGE.2972	9930111J21Rik2	RIKEN cDNA 9930111J21 gene 2 [Source:MGI Symbol;Acc:MGI:3711310]
MERGE.4939.1	0.0375243	-3.50678060913	down	MERGE.4939	-	-
ENSMUST00000139775	0.0437897	3.03196	up	MERGE.10024	Pygm	Glycogen phosphorylase, muscle form [Source:UniProtKB/Swiss-Prot;Acc:Q9WUB3]
ENSMUST00000207013	0.0408527	-1.72443848786621	down	MERGE.18273	Gm45094	predicted gene 45094 [Source:MGI Symbol;Acc:MGI:5753670]
ENSMUST00000033674	0.0362626	6.16963	up	MERGE.22452	Itgb1bp2	Integrin beta-1-binding protein 2 [Source:UniProtKB/Swiss-Prot;Acc:Q9R000]
ENSMUST00000202137	0.04207	2.73636	up	MERGE.16458	Hsph1	Mus musculus heat shock 105kDa/110kDa protein 1 (Hsph1), transcript variant 2, mRNA. [Source:RefSeq mRNA;Acc:NM_001347534]
ENSMUST00000123046	0.0364187	-1.2106626441344	down	MERGE.11145	Rbms1	RNA-binding motif, single-stranded-interacting protein 1 [Source:UniProtKB/Swiss-Prot;Acc:Q91W59]
ENSMUST00000198509	0.0315234	-1.09080680946603	down	MERGE.13258	Snhg8	small nucleolar RNA host gene 8
ENSMUST00000130003	0.0314418	-1.02493104009616	down	MERGE.5427	Gm16984	predicted gene, 16984 [Source:MGI Symbol;Acc:MGI:4439908]
ENSMUST00000112587	0.0332024	4.08204	up	MERGE.17496	Apobec1	apolipoprotein B mRNA editing enzyme, catalytic polypeptide 1 [Source:MGI Symbol;Acc:MGI:103298]
ENSMUST00000069620	0.019649	2.03791	up	MERGE.657	Per2	period circadian regulator 2 [Source:HGNC Symbol;Acc:HGNC:8846]
MERGE.8641.5	0.0223411	-1.05837080863651	down	MERGE.8641	-	-
MERGE.2645.1	0.0362448	6.26093	up	MERGE.2645	-	-
ENSMUST00000140593	0.0363915	6.18725	up	MERGE.19293	Dhx32	Putative pre-mRNA-splicing factor ATP-dependent RNA helicase DHX32 [Source:UniProtKB/Swiss-Prot;Acc:Q8BZS9]
ENSMUST00000124047	0.0440664	3.27529	up	ENSMUSG00000085888	Gm12224	predicted gene 12224 [Source:MGI Symbol;Acc:MGI:3651369]
ENSMUST00000174418	0.0258897	-2.09475185800834	down	MERGE.7010	Mtmr12	Mus musculus myotubularin related protein 12 (Mtmr12), transcript variant 2, mRNA. [Source:RefSeq mRNA;Acc:NM_001356498]
ENSMUST00000090973	0.0245284	2.27034	up	MERGE.12688	Nes	Nestin [Source:UniProtKB/Swiss-Prot;Acc:Q6P5H2]
ENSMUST00000225197	0.0349732	4.83253	up	ENSMUSG00000032846	Zswim6	zinc finger SWIM-type containing 6 [Source:MGI Symbol;Acc:MGI:1914513]
MERGE.91.4	0.036696	6.15863	up	MERGE.91	-	-
MERGE.5691.1	0.00977957	1.28628	up	MERGE.5691	-	-
ENSMUST00000019605	0.0245119	-1.0182776354245	down	MERGE.3299	Plscr3	Phospholipid scramblase 3 [Source:UniProtKB/Swiss-Prot;Acc:Q9JIZ9]
ENSMUST00000149490	0.0336945	-2.78952006190641	down	MERGE.20858	Vps9d1	VPS9 domain containing 1 [Source:MGI Symbol;Acc:MGI:1914143]
ENSMUST00000199608	0.0346576	-3.14232599713891	down	MERGE.12390	8430422M14Rik	RIKEN cDNA 8430422M14 gene [Source:MGI Symbol;Acc:MGI:1925753]
MERGE.6782.8	0.0254349	3.80245	up	MERGE.6782	-	-
MERGE.7802.4	0.0181893	-1.80068589972375	down	MERGE.7802	-	-
ENSMUST00000030375	0.0327869	-2.5251897861078	down	MERGE.14239	Exo5	Exonuclease V [Source:UniProtKB/Swiss-Prot;Acc:Q9CXP9]
ENSMUST00000121331	0.0397025	2.56371	up	MERGE.3859	Vps25	vacuolar protein sorting 25 [Source:MGI Symbol;Acc:MGI:106354]
ENSMUST00000163421	0.0233428	1.72016	up	MERGE.8661	Axin1	axin 1 [Source:HGNC Symbol;Acc:HGNC:903]
ENSMUST00000186331	0.0339792	3.5759	up	MERGE.125	Fam135a	Protein FAM135A [Source:UniProtKB/Swiss-Prot;Acc:Q6NS59]
MERGE.1239.1	0.0378319	-6.10525553135605	down	MERGE.1239	-	-
MERGE.14312.2	0.0431703	4.01771	up	MERGE.14312	-	-
ENSMUST00000014647	0.0275266	-1.0820515020414	down	MERGE.9509	Pkd2l2	polycystic kidney disease 2-like 2
MERGE.13741.6	0.0231763	-1.82650743110218	down	MERGE.13741	-	-
MERGE.9199.3	0.0424391	-5.61461775171021	down	MERGE.9199	-	-
ENSMUST00000141781	0.0315062	1.14652	up	MERGE.19717	Nsd3	Histone-lysine N-methyltransferase NSD3 [Source:UniProtKB/Swiss-Prot;Acc:Q6P2L6]
ENSMUST00000091201	0.036924	4.79383	up	MERGE.6098	Arl15	ADP-ribosylation factor-like protein 15 [Source:UniProtKB/Swiss-Prot;Acc:Q8BGR6]
ENSMUST00000146525	0.043361	1.75309	up	MERGE.12042	Ctsa	cathepsin A [Source:MGI Symbol;Acc:MGI:97748]
ENSMUST00000183817	0.0396626	3.07329	up	MERGE.18517	Klf13	Krueppel-like factor 13 [Source:UniProtKB/Swiss-Prot;Acc:Q9JJZ6]
ENSMUST00000162301	0.0182305	1.79338	up	MERGE.9350	Cul2	Cullin-2 [Source:UniProtKB/Swiss-Prot;Acc:Q9D4H8]
ENSMUST00000197205	0.0396024	-4.64361446601071	down	MERGE.12493	Rnf13	ring finger protein 13 [Source:MGI Symbol;Acc:MGI:1346341]
ENSMUST00000143173	0.0352807	1.52535	up	MERGE.5588	4833439L19Rik	RIKEN cDNA 4833439L19 gene [Source:MGI Symbol;Acc:MGI:1921162]
ENSMUST00000212452	0.0346545	-1.09569199416743	down	ENSMUSG00000110644	Gm7390	predicted gene 7390 [Source:MGI Symbol;Acc:MGI:3645154]
MERGE.22562.1	0.0239383	-1.19226512134878	down	MERGE.22562	-	-
MERGE.11296.6	0.0344475	-4.16818297619782	down	MERGE.11296	-	-
ENSMUST00000171247	0.0305755	3.1863	up	MERGE.3281	Trp53	transformation related protein 53 [Source:MGI Symbol;Acc:MGI:98834]
ENSMUST00000116641	0.0410715	7.25981	up	MERGE.8650	Lmf1	Lipase maturation factor 1 [Source:UniProtKB/Swiss-Prot;Acc:Q3U3R4]
ENSMUST00000126675	0.0325467	-1.59089834393635	down	MERGE.13800	Rnf20	ring finger protein 20 [Source:MGI Symbol;Acc:MGI:1925927]
ENSMUST00000078690	0.0370394	6.32907	up	MERGE.16295	Sun1	Sad1 and UNC84 domain containing 1 [Source:MGI Symbol;Acc:MGI:1924303]
ENSMUST00000138709	0.0321927	-1.11560541037978	down	MERGE.8506	Tcp1	T-complex protein 1 subunit alpha [Source:UniProtKB/Swiss-Prot;Acc:P11983]
ENSMUST00000125453	0.0365825	-1.3175328294278	down	MERGE.14330	Sfpq	Splicing factor, proline- and glutamine-rich [Source:UniProtKB/Swiss-Prot;Acc:Q8VIJ6]
ENSMUST00000100962	0.0359672	4.75831	up	MERGE.15687	Gbp4	Mus musculus guanylate binding protein 4 (Gbp4), transcript variant 6, mRNA. [Source:RefSeq mRNA;Acc:NM_001359082]
MERGE.9817.1	0.0296908	-5.23692437389802	down	MERGE.9817	-	-
ENSMUST00000076352	0.024706	-1.82644992615764	down	MERGE.5393	Serpinb1a	serine (or cysteine) peptidase inhibitor, clade B, member 1a [Source:MGI Symbol;Acc:MGI:1913472]
ENSMUST00000184973	0.0210999	1.04193	up	MERGE.6742	Entpd4	Ectonucleoside triphosphate diphosphohydrolase 4 [Source:UniProtKB/Swiss-Prot;Acc:Q9DBT4]
ENSMUST00000054564	0.0385587	5.76546	up	MERGE.16251	Pcolce	Procollagen C-endopeptidase enhancer 1 [Source:UniProtKB/Swiss-Prot;Acc:Q61398]
ENSMUST00000216380	0.0479783	-2.59704066039981	down	MERGE.21147	Atp5l	ATP synthase subunit g, mitochondrial [Source:UniProtKB/Swiss-Prot;Acc:Q9CPQ8]
ENSMUST00000171376	0.0254863	2.62433	up	MERGE.8852	Ppt2	Lysosomal thioesterase PPT2 [Source:UniProtKB/Swiss-Prot;Acc:O35448]
ENSMUST00000161304	0.0444498	-5.02970199844091	down	MERGE.6877	Tbc1d4	TBC1 domain family member 4 [Source:HGNC Symbol;Acc:HGNC:19165]
ENSMUST00000029865	0.0180273	-1.68850973058651	down	MERGE.13543	Trp53inp1	transformation related protein 53 inducible nuclear protein 1 [Source:MGI Symbol;Acc:MGI:1926609]
ENSMUST00000221694	0.0375664	-1.38552255216073	down	MERGE.5494	Tmem170b	transmembrane protein 170B
ENSMUST00000199256	0.0392856	-3.14415167064736	down	MERGE.15218	Ldb2	Mus musculus LIM domain binding 2 (Ldb2), transcript variant 5, mRNA. [Source:RefSeq mRNA;Acc:NM_001359070]
ENSMUST00000132131	0.033347	-1.49833916109334	down	MERGE.12673	Cd1d1	CD1d1 antigen
ENSMUST00000139292	0.0397458	2.73317	up	MERGE.10666	Fbxo18	Mus musculus F-box protein 18 (Fbxo18), transcript variant 5, mRNA. [Source:RefSeq mRNA;Acc:NM_001348237]
MERGE.11359.2	0.0279762	-1.32377599365032	down	MERGE.11359	-	-
ENSMUST00000027036	0.0133174	1.81313	up	MERGE.5	Lypla1	Acyl-protein thioesterase 1 [Source:UniProtKB/Swiss-Prot;Acc:P97823]
ENSMUST00000076715	0.0423053	4.02058	up	MERGE.20170	Nfix	Nuclear factor 1 X-type [Source:UniProtKB/Swiss-Prot;Acc:P70257]
ENSMUST00000135773	0.0346033	1.78491	up	MERGE.19996	Rex1bd	Uncharacterized [Source:UniProtKB/Swiss-Prot;Acc:Q9CYZ6]
MERGE.21548.1	0.0263675	-1.8738046085054	down	MERGE.21548	-	-
ENSMUST00000155825	0.0265263	-1.01174258101587	down	MERGE.6771	Slc39a14	solute carrier family 39 (zinc transporter), member 14 [Source:MGI Symbol;Acc:MGI:2384851]
MERGE.13567.1	0.0349077	-4.43230939039786	down	MERGE.13567	-	-
ENSMUST00000227506	0.0377532	-4.84549622423909	down	MERGE.7001	Rai14	retinoic acid induced 14
ENSMUST00000154627	0.0481333	-2.84866160142887	down	MERGE.11148	Psmd14	26S proteasome non-ATPase regulatory subunit 14 [Source:UniProtKB/Swiss-Prot;Acc:O35593]
ENSMUST00000206824	0.0335556	1.33287	up	MERGE.18059	B3gnt8	UDP-GlcNAc:betaGal beta-1,3-N-acetylglucosaminyltransferase 8 [Source:UniProtKB/Swiss-Prot;Acc:Q8R3I9]
ENSMUST00000035785	0.0240615	1.55476	up	MERGE.12705	Ssr2	signal sequence receptor, beta [Source:MGI Symbol;Acc:MGI:1913506]
MERGE.19163.1	0.0262617	1.83215	up	MERGE.19163	-	-
MERGE.12876.2	0.0423261	3.71032	up	MERGE.12876	-	-
MERGE.21225.4	0.0382568	6.16089	up	MERGE.21225	-	-
MERGE.8507.2	0.0147162	-1.26826180682135	down	MERGE.8507	-	-
ENSMUST00000224410	0.0215059	-1.78257021084502	down	MERGE.6218	Anxa7	annexin A7
MERGE.7262.7	0.0304984	-3.33180118777358	down	MERGE.7262	-	-
MERGE.14983.1	0.026753	-3.30059776365022	down	MERGE.14983	-	-
ENSMUST00000151863	0.0446703	3.33592	up	MERGE.1259	B4galt3	Beta-1,4-galactosyltransferase 3 N-acetyllactosamine synthase Beta-N-acetylglucosaminylglycopeptide beta-1,4-galactosyltransferase Beta-N-acetylglucosaminyl-glycolipid beta-1,4-galactosyltransferase [Source:UniProtKB/Swiss-Prot;Acc:Q91YY2]
ENSMUST00000166352	0.0302169	-1.10324889098706	down	MERGE.7946	Ufd1	ubiquitin recognition factor in ER-associated degradation 1 [Source:MGI Symbol;Acc:MGI:109353]
MERGE.10536.2	0.0379016	-6.28214381749586	down	MERGE.10536	-	-
MERGE.7974.1	0.0440338	-5.72901692525923	down	MERGE.7974	-	-
ENSMUST00000191865	0.0402694	-2.01221350412385	down	MERGE.230	Map4k4	mitogen-activated protein kinase kinase kinase kinase 4 [Source:MGI Symbol;Acc:MGI:1349394]
ENSMUST00000211014	0.0454465	-3.15458675742286	down	MERGE.18378	Prrg2	proline-rich Gla (G-carboxyglutamic acid) polypeptide 2 [Source:MGI Symbol;Acc:MGI:1929596]
MERGE.12432.1	0.046177	-2.07985912419648	down	MERGE.12432	-	-
MERGE.5042.5	0.0271862	1.48493	up	MERGE.5042	-	-
MERGE.9338.1	0.0305603	4.6168	up	MERGE.9338	-	-
ENSMUST00000148966	0.0439829	4.86146	up	MERGE.7876	Mpv17l	Mpv17-like protein [Source:UniProtKB/Swiss-Prot;Acc:Q99MS3]
ENSMUST00000139939	0.0343399	-1.36594467779084	down	MERGE.3870	Rpl27	60S ribosomal protein L27 [Source:UniProtKB/Swiss-Prot;Acc:P61358]
MERGE.10896.6	0.0379527	4.58907	up	MERGE.10896	-	-
ENSMUST00000134100	0.0367511	-1.25495366341162	down	MERGE.16281	Ap4m1	AP-4 complex subunit mu-1 [Source:UniProtKB/Swiss-Prot;Acc:Q9JKC7]
ENSMUST00000196700	0.0261806	-4.88082568808291	down	MERGE.12385	Atp11b	ATPase, class VI, type 11B [Source:MGI Symbol;Acc:MGI:1923545]
MERGE.4067.4	0.0260347	-1.91889503536248	down	MERGE.4067	-	-
ENSMUST00000095412	0.0429027	3.70843	up	ENSMUSG00000030149	Klrk1	NKG2-D type II integral membrane protein [Source:UniProtKB/Swiss-Prot;Acc:O54709]
ENSMUST00000033506	0.0282203	-1.62972187099795	down	MERGE.22139	Wdr13	WD repeat domain 13 [Source:MGI Symbol;Acc:MGI:1914661]
ENSMUST00000102914	0.0201862	1.20824	up	MERGE.2743	Zmiz2	zinc finger, MIZ-type containing 2 [Source:MGI Symbol;Acc:MGI:106374]
MERGE.19101.1	0.047259	2.54917	up	MERGE.19101	-	-
ENSMUST00000124978	0.0226224	-1.00415344882098	down	MERGE.15925	Sds	serine dehydratase [Source:MGI Symbol;Acc:MGI:98270]
ENSMUST00000036300	0.0298061	6.49126	up	MERGE.13862	Col27a1	Collagen alpha-1(XXVII) chain [Source:UniProtKB/Swiss-Prot;Acc:Q5QNQ9]
ENSMUST00000077776	0.0249752	1.29323	up	MERGE.1686	Gm10145	predicted gene 10145 [Source:MGI Symbol;Acc:MGI:3704353]
MERGE.12560.6	0.0296815	-2.06995374456074	down	MERGE.12560	-	-
ENSMUST00000173034	0.0456452	3.26059	up	MERGE.14613	Miip	Migration and invasion-inhibitory protein [Source:UniProtKB/Swiss-Prot;Acc:A2A7Y5]
MERGE.12967.5	0.034021	4.42364	up	MERGE.12967	-	-
ENSMUST00000141175	0.02376	-3.80226261497113	down	MERGE.468	Ctdsp1	Carboxy-terminal domain RNA polymerase II polypeptide A small phosphatase 1 [Source:UniProtKB/Swiss-Prot;Acc:P58466]
ENSMUST00000149015	0.0337757	1.24811	up	MERGE.13527	Nsmaf	neutral sphingomyelinase (N-SMase) activation associated factor [Source:MGI Symbol;Acc:MGI:1341864]
MERGE.8857.5	0.0302295	1.91621	up	MERGE.8857	-	-
MERGE.18465.1	0.0419082	-3.99029946110159	down	MERGE.18465	-	-
ENSMUST00000200203	0.0350689	-1.25157378139339	down	MERGE.13346	Tet2	Mus musculus tet methylcytosine dioxygenase 2 (Tet2), transcript variant 2, mRNA. [Source:RefSeq mRNA;Acc:NM_001346736]
ENSMUST00000153312	0.0376984	1.22329	up	MERGE.11460	Cd59a	CD59A glycoprotein [Source:UniProtKB/Swiss-Prot;Acc:O55186]
ENSMUST00000149854	0.0203436	1.1814	up	MERGE.11760	Gpcpd1	glycerophosphocholine phosphodiesterase 1 [Source:MGI Symbol;Acc:MGI:104898]
ENSMUST00000203371	0.0414632	5.18324	up	MERGE.16772	Krba1	Mus musculus KRAB-A domain containing 1 (Krba1), transcript variant 1, mRNA. [Source:RefSeq mRNA;Acc:NM_001347152]
ENSMUST00000146213	0.0454714	-2.79227097851786	down	MERGE.22316	Mtmr1	Myotubularin-related protein 1 [Source:UniProtKB/Swiss-Prot;Acc:Q9Z2C4]
ENSMUST00000210052	0.036802	4.91834	up	MERGE.15742	Gm35315	predicted gene, 35315
ENSMUST00000111155	0.0274405	3.35815	up	MERGE.16192	Hspb1	Heat shock protein beta-1 [Source:UniProtKB/Swiss-Prot;Acc:P14602]
ENSMUST00000113235	0.033658	3.76943	up	MERGE.602	Eif4e2	Mus musculus eukaryotic translation initiation factor 4E member 2 (Eif4e2), transcript variant 4, mRNA. [Source:RefSeq mRNA;Acc:NM_001347083]
ENSMUST00000077451	0.0304094	-1.39896537473273	down	MERGE.3531	Rhot1	ras homolog family member T1 [Source:MGI Symbol;Acc:MGI:1926078]
MERGE.7471.3	0.0399314	4.57122	up	MERGE.7471	-	-
ENSMUST00000015456	0.0333921	-1.90659742806178	down	MERGE.2198	Gadd45b	growth arrest and DNA-damage-inducible 45 beta
ENSMUST00000170102	0.0413284	5.74099	up	MERGE.14511	Luzp1	Leucine zipper protein 1 [Source:UniProtKB/Swiss-Prot;Acc:Q8R4U7]
ENSMUST00000213811	0.042772	-1.43149039219759	down	MERGE.1869	Gm48275	predicted gene, 48275 [Source:MGI Symbol;Acc:MGI:6097702]
MERGE.20145.1	0.0462976	3.8302	up	MERGE.20145	-	-
ENSMUST00000020704	0.0179196	-4.24455722662829	down	MERGE.2759	Igfbp1	Insulin-like growth factor-binding protein 1 [Source:UniProtKB/Swiss-Prot;Acc:P47876]
ENSMUST00000151263	0.0420378	-1.11579605094601	down	MERGE.13102	Wdr77	WD repeat domain 77 [Source:MGI Symbol;Acc:MGI:1917715]
ENSMUST00000030486	0.0295928	-2.50804696086956	down	MERGE.14140	Cyp4a31	cytochrome P450, family 4, subfamily a, polypeptide 31 [Source:MGI Symbol;Acc:MGI:3028580]
MERGE.22033.2	0.0450236	-4.08162597868385	down	MERGE.22033	-	-
MERGE.6720.1	0.0499657	2.40547	up	MERGE.6720	-	-
MERGE.9302.2	0.0281051	-1.41538102459928	down	MERGE.9302	-	-
ENSMUST00000151464	0.0400434	2.7792	up	MERGE.19025	Insc	INSC, spindle orientation adaptor protein [Source:HGNC Symbol;Acc:HGNC:33116]
ENSMUST00000123275	0.0396045	3.48753	up	MERGE.10826	Ubac1	ubiquitin associated domain containing 1 [Source:MGI Symbol;Acc:MGI:1920995]
ENSMUST00000172659	0.0475343	2.58215	up	MERGE.3173	Shmt1	serine hydroxymethyltransferase 1 (soluble) [Source:MGI Symbol;Acc:MGI:98299]
ENSMUST00000135058	0.0360999	-1.6506385028308	down	MERGE.12612	Etfdh	Electron transfer flavoprotein-ubiquinone oxidoreductase, mitochondrial [Source:UniProtKB/Swiss-Prot;Acc:Q921G7]
ENSMUST00000025802	0.0466535	3.54682	up	MERGE.9894	Nudt8	Nucleoside diphosphate-linked moiety X motif 8 [Source:UniProtKB/Swiss-Prot;Acc:Q9CR24]
ENSMUST00000043409	0.026743	1.25788	up	MERGE.6245	Zfp503	zinc finger protein 503 [Source:MGI Symbol;Acc:MGI:1353644]
ENSMUST00000193893	0.048439	2.31937	up	MERGE.5134	Ighv1-9	immunoglobulin heavy variable V1-9
ENSMUST00000060752	0.0432973	-4.89674359995348	down	MERGE.9041	Mrps10	mitochondrial ribosomal protein S10 [Source:HGNC Symbol;Acc:HGNC:14502]
ENSMUST00000163257	0.0454302	4.9427	up	MERGE.5856	Fam172a	family with sequence similarity 172, member A
ENSMUST00000193705	0.0411517	-1.52385853054127	down	ENSMUSG00000104520	Gm37336	predicted gene, 37336 [Source:MGI Symbol;Acc:MGI:5610564]
MERGE.5779.4	0.0405337	-6.51761767189405	down	MERGE.5779	-	-
ENSMUST00000137604	0.0372674	-1.38474578047713	down	MERGE.16114	Nipsnap2	nipsnap homolog 2 [Source:HGNC Symbol;Acc:HGNC:4179]
ENSMUST00000114680	0.0326947	-1.40453438499781	down	MERGE.10708	Mllt10	myeloid/lymphoid or mixed-lineage leukemia; translocated to, 10 [Source:MGI Symbol;Acc:MGI:1329038]
ENSMUST00000159125	0.0423169	-1.82782712871963	down	MERGE.797	Insig2	Insulin-induced 2 protein [Source:UniProtKB/Swiss-Prot;Acc:Q91WG1]
MERGE.12784.1	0.0384595	4.33688	up	MERGE.12784	-	-
MERGE.8761.5	0.0276661	1.27653	up	MERGE.8761	-	-
ENSMUST00000222093	0.031313	1.04852	up	MERGE.4628	Pygl	Glycogen phosphorylase, liver form [Source:UniProtKB/Swiss-Prot;Acc:Q9ET01]
ENSMUST00000219097	0.0457245	2.5996	up	MERGE.4530	AC165349.2	-
ENSMUST00000140513	0.0402987	-6.84717295270513	down	MERGE.4131	Jmjd6	Bifunctional arginine demethylase and lysyl-hydroxylase JMJD6 [Source:UniProtKB/Swiss-Prot;Acc:Q9ERI5]
ENSMUST00000165549	0.0395259	6.61695	up	MERGE.325	Casp8	Caspase-8 Caspase-8 subunit p18 Caspase-8 subunit p10 [Source:UniProtKB/Swiss-Prot;Acc:O89110]
ENSMUST00000093458	0.0374185	4.98025	up	MERGE.19986	Sugp2	SURP and G-patch domain-containing protein 2 [Source:UniProtKB/Swiss-Prot;Acc:Q8CH09]
ENSMUST00000209117	0.0174287	-1.2824573321906	down	MERGE.18712	Zfand6	zinc finger, AN1-type domain 6 [Source:MGI Symbol;Acc:MGI:1929510]
MERGE.11394.9	0.0342433	5.58545	up	MERGE.11394	-	-
ENSMUST00000124288	0.0343356	3.6082	up	MERGE.9395	Mib1	E3 ubiquitin-protein ligase MIB1 [Source:UniProtKB/Swiss-Prot;Acc:Q80SY4]
ENSMUST00000212851	0.0341497	-1.0503434026109	down	MERGE.19981	Nr2c2ap	Nuclear receptor 2C2-associated protein [Source:UniProtKB/Swiss-Prot;Acc:Q3TV70]
ENSMUST00000130098	0.0348131	-1.21921013467323	down	MERGE.20035	Dda1	DET1- and DDB1-associated protein 1 [Source:UniProtKB/Swiss-Prot;Acc:Q9D9Z5]
MERGE.8464.2	0.035089	-3.34765543802132	down	MERGE.8464	-	-
ENSMUST00000160116	0.0399887	4.58295	up	MERGE.8227	Impg2	Interphotoreceptor matrix proteoglycan 2 [Source:UniProtKB/Swiss-Prot;Acc:Q80XH2]
ENSMUST00000100737	0.0353759	3.81365	up	MERGE.15994	P2rx7	P2X purinoceptor 7 [Source:UniProtKB/Swiss-Prot;Acc:Q9Z1M0]
ENSMUST00000126299	0.0267988	2.1619	up	MERGE.3833	Kat2a	K(lysine) acetyltransferase 2A [Source:MGI Symbol;Acc:MGI:1343101]
MERGE.22448.2	0.0485316	-4.5385522202508	down	MERGE.22448	-	-
ENSMUST00000227218	0.0406306	1.51488	up	MERGE.6907	AC154760.1	-
ENSMUST00000133020	0.0427075	-1.20329815727097	down	MERGE.3483	Sdf2	stromal cell derived factor 2 [Source:HGNC Symbol;Acc:HGNC:10675]
ENSMUST00000020856	0.0233524	1.24973	up	MERGE.4462	Bzw2	basic leucine zipper and W2 domains 2
MERGE.6587.16	0.0416703	5.78064	up	MERGE.6587	-	-
ENSMUST00000139773	0.0389148	1.88033	up	MERGE.8761	Gm15318	uncharacterized LOC102631757
ENSMUST00000146244	0.037017	-1.02876763914723	down	MERGE.4082	Mif4gd	MIF4G domain-containing protein [Source:UniProtKB/Swiss-Prot;Acc:Q3UBZ5]
ENSMUST00000206717	0.0268832	-1.05366628170072	down	MERGE.18053	Ceacam1	Carcinoembryonic antigen-related cell adhesion molecule 1 [Source:UniProtKB/Swiss-Prot;Acc:P31809]
ENSMUST00000109764	0.0192124	2.72155	up	MERGE.20170	Nfix	Nuclear factor 1 X-type [Source:UniProtKB/Swiss-Prot;Acc:P70257]
MERGE.16468.2	0.0207269	-1.00968849527926	down	MERGE.16468	-	-
ENSMUST00000173270	0.0397262	5.00622	up	MERGE.18864	Stard10	START domain containing 10 [Source:MGI Symbol;Acc:MGI:1860093]
MERGE.18060.1	0.0433604	6.12213	up	MERGE.18060	-	-
ENSMUST00000108386	0.0473782	3.67466	up	MERGE.13515	Chchd7	Coiled-coil-helix-coiled-coil-helix domain-containing protein 7 [Source:UniProtKB/Swiss-Prot;Acc:Q8K2Q5]
ENSMUST00000106231	0.0258848	-1.21931754474304	down	MERGE.4188	Baiap2	Brain-specific angiosis inhibitor 1-associated protein 2 [Source:UniProtKB/Swiss-Prot;Acc:Q8BKX1]
ENSMUST00000227153	0.032981	5.42778	up	MERGE.6911	Mbnl2	muscleblind like splicing factor 2
ENSMUST00000204991	0.0392482	4.73775	up	MERGE.22261	Firre	functional intergenic repeating RNA element
ENSMUST00000209931	0.0329937	-1.11683425005329	down	MERGE.19838	Gm45457	predicted gene 45457 [Source:MGI Symbol;Acc:MGI:5791293]
ENSMUST00000111238	0.0246103	-1.88898449895958	down	MERGE.11425	Ttc17	tetratricopeptide repeat domain 17 [Source:MGI Symbol;Acc:MGI:1921819]
ENSMUST00000066509	0.0350365	5.55015	up	MERGE.10724	Etl4	Sickle tail protein [Source:UniProtKB/Swiss-Prot;Acc:A2AQ25]
ENSMUST00000225948	0.0492787	3.11875	up	MERGE.5443	Fars2	phenylalanine-tRNA synthetase 2 (mitochondrial)
MERGE.12238.3	0.0210307	2.79789	up	MERGE.12238	-	-
ENSMUST00000197196	0.0433088	-1.56181164150166	down	MERGE.15617	Anxa3	Annexin A3 [Source:UniProtKB/Swiss-Prot;Acc:O35639]
ENSMUST00000068071	0.0353817	1.27492	up	MERGE.21881	Elp6	Elongator complex protein 6 [Source:UniProtKB/Swiss-Prot;Acc:Q8BK75]
MERGE.12979.4	0.0263837	1.61291	up	MERGE.12979	-	-
MERGE.10443.8	0.0377444	4.80497	up	MERGE.10443	-	-
ENSMUST00000110838	0.0390616	3.62629	up	MERGE.19614	Dcun1d2	DCN1-like protein 2 [Source:UniProtKB/Swiss-Prot;Acc:Q8BZJ7]
MERGE.13392.7	0.0347881	5.63987	up	MERGE.13392	-	-
ENSMUST00000154979	0.042317	-1.37151927729753	down	MERGE.14560	Arhgef10l	Rho guanine nucleotide exchange factor 10-like protein [Source:UniProtKB/Swiss-Prot;Acc:A2AWP8]
ENSMUST00000187171	0.0408038	6.62627	up	MERGE.7239	Ly6a	Lymphocyte antigen 6A-2/6E-1 [Source:UniProtKB/Swiss-Prot;Acc:P05533]
ENSMUST00000160417	0.0384511	1.10046	up	MERGE.10014	Tm7sf2	transmembrane 7 superfamily member 2 [Source:MGI Symbol;Acc:MGI:1920416]
ENSMUST00000122856	0.0440026	1.7532	up	MERGE.7840	Clec16a	Protein CLEC16A [Source:UniProtKB/Swiss-Prot;Acc:Q80U30]
ENSMUST00000150524	0.0355898	-1.84639742021076	down	MERGE.21720	1300017J02Rik	RIKEN cDNA 1300017J02 gene [Source:MGI Symbol;Acc:MGI:1919025]
ENSMUST00000031167	0.0193465	1.02448	up	MERGE.15486	Polr2b	DNA-directed RNA polymerase II subunit RPB2 [Source:UniProtKB/Swiss-Prot;Acc:Q8CFI7]
ENSMUST00000124831	0.0481179	4.29474	up	MERGE.4131	Jmjd6	Bifunctional arginine demethylase and lysyl-hydroxylase JMJD6 [Source:UniProtKB/Swiss-Prot;Acc:Q9ERI5]
ENSMUST00000060837	0.0439346	4.39412	up	MERGE.17113	Rab11fip5	Rab11 family-interacting protein 5 [Source:UniProtKB/Swiss-Prot;Acc:Q8R361]
MERGE.9970.1	0.045824	2.10151	up	MERGE.9970	-	-
MERGE.7514.2	0.0468382	5.90915	up	MERGE.7514	-	-
ENSMUST00000135886	0.0371059	-1.79246681536012	down	ENSMUSG00000045251	Zfp688	zinc finger protein 688 [Source:MGI Symbol;Acc:MGI:1916484]
ENSMUST00000219890	0.0293868	-6.35713715703808	down	MERGE.2457	Tmem19	transmembrane protein 19
ENSMUST00000005669	0.0490408	-6.0951078263445	down	MERGE.18070	Cyp2b13	cytochrome P450, family 2, subfamily b, polypeptide 13 [Source:MGI Symbol;Acc:MGI:88599]
ENSMUST00000160961	0.0421539	7.37106	up	MERGE.8639	Clcn7	H(+)/Cl(-) exchange transporter 7 [Source:UniProtKB/Swiss-Prot;Acc:O70496]
MERGE.12235.3	0.0422895	-6.78087007193434	down	MERGE.12235	-	-
ENSMUST00000014911	0.0372817	-1.59019785462502	down	MERGE.8538	Tbp	TATA box binding protein [Source:MGI Symbol;Acc:MGI:101838]
ENSMUST00000202836	0.046239	-1.49113964335668	down	MERGE.15068	Mpv17	Protein Mpv17 [Source:UniProtKB/Swiss-Prot;Acc:P19258]
ENSMUST00000146408	0.0376167	-1.14076915463916	down	MERGE.4025	Fam20a	Pseudokinase FAM20A [Source:UniProtKB/Swiss-Prot;Acc:Q8CID3]
MERGE.8714.2	0.0416699	-4.14135462299886	down	MERGE.8714	-	-
ENSMUST00000191124	0.0331637	1.92604	up	MERGE.8484	Park2	E3 ubiquitin-protein ligase parkin [Source:UniProtKB/Swiss-Prot;Acc:Q9WVS6]
ENSMUST00000215822	0.0420977	-7.0681397049249	down	MERGE.21974	Xylb	xylulokinase homolog (H. influenzae) [Source:MGI Symbol;Acc:MGI:2142985]
ENSMUST00000133061	0.0299832	-1.09098114952059	down	MERGE.17606	Clec1b	C-type lectin domain family 1 member B [Source:UniProtKB/Swiss-Prot;Acc:Q9JL99]
ENSMUST00000166997	0.0333463	-1.18094743153291	down	MERGE.1902	Serinc1	Serine incorporator 1 [Source:UniProtKB/Swiss-Prot;Acc:Q9QZI8]
ENSMUST00000123171	0.0408455	-1.06252856547639	down	MERGE.10973	Fpgs	Folylpolyglutamate synthase, mitochondrial [Source:UniProtKB/Swiss-Prot;Acc:P48760]
ENSMUST00000119475	0.0364502	-1.93194286353581	down	MERGE.13373	Emcn	Endomucin [Source:UniProtKB/Swiss-Prot;Acc:Q9R0H2]
ENSMUST00000133777	0.0431332	-1.27602644179099	down	MERGE.11033	Ptgs1	prostaglandin-endoperoxide synthase 1 [Source:MGI Symbol;Acc:MGI:97797]
ENSMUST00000171683	0.0322097	-2.21055699514616	down	MERGE.6655	Cdadc1	cytidine and dCMP deaminase domain containing 1
ENSMUST00000140174	0.0357271	-3.18127925499544	down	MERGE.4091	Recql5	ATP-dependent DNA helicase Q5 [Source:UniProtKB/Swiss-Prot;Acc:Q8VID5]
ENSMUST00000144805	0.0371817	-2.20018665597104	down	MERGE.14010	Alg6	Dolichyl pyrophosphate Man9GlcNAc2 alpha-1,3-glucosyltransferase [Source:UniProtKB/Swiss-Prot;Acc:Q3TAE8]
ENSMUST00000148206	0.0238708	3.18916	up	MERGE.13937	Mup11	major urinary protein 11 [Source:MGI Symbol;Acc:MGI:3709617]
ENSMUST00000060226	0.0135002	-1.08246734222096	down	MERGE.16069	Tmed2	transmembrane p24 trafficking protein 2 [Source:MGI Symbol;Acc:MGI:1929269]
MERGE.6905.1	0.0325977	1.57387	up	MERGE.6905	-	-
ENSMUST00000162549	0.0323948	1.14236	up	MERGE.10014	Tm7sf2	transmembrane 7 superfamily member 2 [Source:MGI Symbol;Acc:MGI:1920416]
ENSMUST00000149023	0.0371531	-1.4738533909622	down	MERGE.17056	Eva1a	A [Source:UniProtKB/Swiss-Prot;Acc:Q91WM6]
ENSMUST00000141161	0.0315133	1.50576	up	MERGE.3145	Srebf1	Mus musculus sterol regulatory element binding transcription factor 1 (Srebf1), transcript variant 4, mRNA. [Source:RefSeq mRNA;Acc:NM_001358315]
ENSMUST00000223616	0.0324054	-1.58742647882609	down	MERGE.9131	Dpp9	dipeptidylpeptidase 9
ENSMUST00000022612	0.0433654	-2.36024077028956	down	ENSMUSG00000022033	Pbk	Lymphokine-activated killer T-cell-originated protein kinase [Source:UniProtKB/Swiss-Prot;Acc:Q9JJ78]
MERGE.8857.12	0.0319271	1.52489	up	MERGE.8857	-	-
ENSMUST00000124412	0.0496145	-5.16114328468715	down	MERGE.14138	Cyp4a14	Cytochrome P450 4A14 [Source:UniProtKB/Swiss-Prot;Acc:O35728]
ENSMUST00000220378	0.0450126	1.19379	up	ENSMUSG00000112237	AC153911.1	-
ENSMUST00000162178	0.0308687	1.10241	up	MERGE.7507	Cyb5r3	NADH-cytochrome b5 reductase 3 NADH-cytochrome b5 reductase 3 membrane-bound form NADH-cytochrome b5 reductase 3 soluble form [Source:UniProtKB/Swiss-Prot;Acc:Q9DCN2]
ENSMUST00000187468	0.0433884	-1.49237968743222	down	MERGE.137	Lmbrd1	Probable lysosomal cobalamin transporter [Source:UniProtKB/Swiss-Prot;Acc:Q8K0B2]
MERGE.20654.3	0.0265963	-1.03896798123329	down	MERGE.20654	-	-
ENSMUST00000108089	0.0375246	2.91485	up	MERGE.13661	Bag1	BAG family molecular chaperone regulator 1 [Source:UniProtKB/Swiss-Prot;Acc:Q60739]
ENSMUST00000105968	0.0460978	3.94657	up	MERGE.19479	Lsp1	Lymphocyte-specific protein 1 [Source:UniProtKB/Swiss-Prot;Acc:P19973]
MERGE.20085.7	0.0463804	-5.02822776727135	down	MERGE.20085	-	-
ENSMUST00000205271	0.0403835	3.36031	up	MERGE.18035	Dedd2	DNA-binding death effector domain-containing protein 2 [Source:UniProtKB/Swiss-Prot;Acc:Q8QZV0]
ENSMUST00000135525	0.0429422	-1.21656218171436	down	MERGE.15007	Prkag2	protein kinase, AMP-activated, gamma 2 non-catalytic subunit [Source:MGI Symbol;Acc:MGI:1336153]
ENSMUST00000123744	0.0363653	1.35208	up	MERGE.12282	Fabp5	Fatty acid-binding protein, epidermal [Source:UniProtKB/Swiss-Prot;Acc:Q05816]
ENSMUST00000198271	0.0459552	4.38551	up	MERGE.15963	Fam109a	Sesquipedalian-1 [Source:UniProtKB/Swiss-Prot;Acc:Q8BH49]
ENSMUST00000106516	0.0426953	-1.73616430596084	down	MERGE.19079	Lyrm1	LYR motif-containing protein 1 [Source:UniProtKB/Swiss-Prot;Acc:Q9CQB7]
ENSMUST00000154568	0.0373499	-1.12499131019743	down	MERGE.7872	Bfar	Bifunctional apoptosis regulator [Source:UniProtKB/Swiss-Prot;Acc:Q8R079]
ENSMUST00000072383	0.0369536	5.44698	up	MERGE.9199	Washc1	WASH complex subunit 1
ENSMUST00000182393	0.0305461	-1.88200863025847	down	MERGE.1146	Prrc2c	Protein PRRC2C [Source:UniProtKB/Swiss-Prot;Acc:Q3TLH4]
ENSMUST00000036070	0.0434362	-6.83925658132414	down	MERGE.6151	Fam107a	family with sequence similarity 107 member A [Source:HGNC Symbol;Acc:HGNC:30827]
MERGE.14186.3	0.0407251	-1.44483070855319	down	MERGE.14186	-	-
ENSMUST00000214221	0.035266	-1.39142906821281	down	MERGE.20674	Taf1d	TATA box-binding protein-associated factor RNA polymerase I subunit D [Source:UniProtKB/Swiss-Prot;Acc:Q9D4V4]
MERGE.6709.2	0.0421889	6.75827	up	MERGE.6709	-	-
ENSMUST00000099139	0.0454547	4.33609	up	MERGE.2602	Rbms2	RNA binding motif, single stranded interacting protein 2
ENSMUST00000164127	0.0340799	1.44353	up	MERGE.5889	Ccnh	Cyclin-H [Source:UniProtKB/Swiss-Prot;Acc:Q61458]
ENSMUST00000133167	0.0457277	-1.92861287941392	down	MERGE.21146	Ift46	Intraflagellar transport [Source:UniProtKB/Swiss-Prot;Acc:Q9DB07]
ENSMUST00000031477	0.0257079	-1.82181968215598	down	MERGE.15752	Golga3	golgi autoantigen, golgin subfamily a, 3 [Source:MGI Symbol;Acc:MGI:96958]
MERGE.20219.6	0.0421825	6.82529	up	MERGE.20219	-	-
ENSMUST00000137758	0.0283396	-1.14931090637689	down	MERGE.724	Ppip5k2	Inositol hexakisphosphate and diphosphoinositol-pentakisphosphate kinase 2 [Source:UniProtKB/Swiss-Prot;Acc:Q6ZQB6]
ENSMUST00000127100	0.0434926	1.48103	up	MERGE.16225	Plod3	Procollagen-lysine,2-oxoglutarate 5-dioxygenase 3 [Source:UniProtKB/Swiss-Prot;Acc:Q9R0E1]
MERGE.15929.3	0.0200175	-1.2154188085135	down	MERGE.15929	-	-
MERGE.91.3	0.0437686	6.1833	up	MERGE.91	-	-
ENSMUST00000084433	0.0435421	-7.05919268839645	down	MERGE.13933	Acer2	alkaline ceramidase 2 [Source:MGI Symbol;Acc:MGI:1920932]
ENSMUST00000086153	0.0349946	6.03359	up	MERGE.1074	Fam20b	Glycosaminoglycan xylosylkinase [Source:UniProtKB/Swiss-Prot;Acc:Q8VCS3]
ENSMUST00000228627	0.0369548	-2.8224290191953	down	MERGE.10791	AL732309.1	-
ENSMUST00000193287	0.0440201	3.08011	up	MERGE.12361	Zfp639	zinc finger protein 639 [Source:MGI Symbol;Acc:MGI:1915028]
[truncated: 453 more rows]
