# Supplementary material for: Polyene Phosphatidylcholine Ameliorates High Fat Diet-Induced Non-alcoholic Fatty Liver Disease via Remodeling Metabolism and Inflammation
Source: Front Physiol. 2022 Feb 28;13:810143. doi: 10.3389/fphys.2022.810143 (PMC8918669; doi:10.3389/fphys.2022.810143)
Supplement: Supplementary file 4 [file Table_3.XLSX]

## Sheet: Sheet1
TABLE S3 Differentially expressed genes in the livers of mice fed by high fat diet and low chow diets.
ID	P value	Regulation	Log (Fold changw)	Track_gene	Symbol	Description
MERGE.8119.1	2.29238e-09	down	-9.79730249898342	MERGE.8119	-
ENSMUST00000169854	1.41786e-08	up	10.0593	MERGE.9976	Sipa1	signal-induced proliferation associated gene 1
MERGE.11741.2	2.1169e-08	up	10.2456	MERGE.11741	-	-
MERGE.14036.3	5.55321e-08	down	-12.3522434435806	MERGE.14036	-	-
MERGE.13190.8	1.56709e-08	down	-11.0916935318865	MERGE.13190	-	-
MERGE.13406.2	3.34454e-08	up	9.29704	MERGE.13406	-	-
MERGE.1836.2	3.18738e-07	down	-11.8361008647483	MERGE.1836	-	-
MERGE.16537.4	4.52592e-07	up	10.9582	MERGE.16537	-	-
ENSMUST00000174294	2.17779e-07	down	-8.55208015717316	MERGE.21599	Cyb5r4	Cytochrome b5 reductase 4 [Source:UniProtKB/Swiss-Prot;Acc:Q3TDX8]
ENSMUST00000136703	4.35881e-06	down	-3.12377925201689	MERGE.2958	Rack1	Receptor of activated protein C kinase 1 Receptor of activated protein C kinase 1, N-terminally processed [Source:UniProtKB/Swiss-Prot;Acc:P68040]
ENSMUST00000086961	3.1619e-07	up	8.09525	MERGE.10485	Nt5c2	5'-nucleotidase, cytosolic II [Source:MGI Symbol;Acc:MGI:2178563]
ENSMUST00000156933	1.93439e-06	up	9.70522	MERGE.11016	Cntrl	Centriolin [Source:UniProtKB/Swiss-Prot;Acc:A2AL36]
MERGE.10002.2	1.31644e-05	down	-2.35263470595189	MERGE.10002	-	-
ENSMUST00000230742	5.28167e-07	up	6.49019	MERGE.7349	Apol9b	apolipoprotein L 9b
ENSMUST00000148304	4.46509e-07	up	6.05947	MERGE.13593	Usp45	ubiquitin specific petidase 45 [Source:MGI Symbol;Acc:MGI:101850]
ENSMUST00000189359	9.28848e-06	down	-3.5305093600442	MERGE.16537	Mdfic	MyoD family inhibitor domain-containing protein [Source:UniProtKB/Swiss-Prot;Acc:Q8BX65]
ENSMUST00000081093	1.43382e-05	up	3.6316	MERGE.8405	Igsf5	immunoglobulin superfamily, member 5
ENSMUST00000225925	3.17773e-06	up	7.59691	MERGE.5614	Grk6	G protein-coupled receptor kinase 6
ENSMUST00000170715	9.7004e-06	down	-12.8000011246977	MERGE.8621	Rps2	ribosomal protein S2 [Source:MGI Symbol;Acc:MGI:105110]
MERGE.16612.1	2.49775e-05	down	-9.36611398528816	MERGE.16612	-	-
MERGE.1386.3	5.62958e-05	up	1.41276	MERGE.1386	-	-
MERGE.19470.4	2.09538e-05	up	8.2189	MERGE.19470	-	-
ENSMUST00000091190	2.00262e-05	up	4.25908	MERGE.22678	Ddx3y	ATP-dependent RNA helicase DDX3Y [Source:UniProtKB/Swiss-Prot;Acc:Q62095]
ENSMUST00000180013	1.67583e-05	down	-4.84312557186212	ENSMUSG00000095565	Ighv2-9-1	immunoglobulin heavy variable 2-9-1
MERGE.10002.7	9.60179e-05	down	-2.4033942893326	MERGE.10002	-	-
MERGE.13527.3	5.80888e-05	up	8.77145	MERGE.13527	-	-
MERGE.15290.3	4.42172e-05	up	7.32855	MERGE.15290	-	-
ENSMUST00000055941	5.96932e-05	up	7.85176	MERGE.22490	Atp7a	Copper-transporting ATPase 1 [Source:UniProtKB/Swiss-Prot;Acc:Q64430]
MERGE.14277.4	0.000138037	down	-2.63009980905392	MERGE.14277	-	-
ENSMUST00000053298	0.000169861	down	-1.78997117720418	MERGE.18965	Rpl27a	60S ribosomal protein L27a [Source:UniProtKB/Swiss-Prot;Acc:P14115]
ENSMUST00000209920	0.000112965	up	4.54819	MERGE.18378	Prrg2	proline-rich Gla (G-carboxyglutamic acid) polypeptide 2 [Source:MGI Symbol;Acc:MGI:1929596]
MERGE.11147.8	0.000178212	down	-3.02607908610612	MERGE.11147	-	-
ENSMUST00000163499	0.000208523	up	1.51228	MERGE.6890	Rbm26	RNA-binding protein 26 [Source:UniProtKB/Swiss-Prot;Acc:Q6NZN0]
ENSMUST00000023805	0.000195892	down	-2.00411974781374	MERGE.7735	Csad	cysteine sulfinic acid decarboxylase
ENSMUST00000122809	0.000227614	down	-2.67523016987382	MERGE.8621	Rps2	ribosomal protein S2 [Source:MGI Symbol;Acc:MGI:105110]
ENSMUST00000146053	0.000182152	up	3.32318	MERGE.3550	Rad51d	RAD51 paralog D [Source:MGI Symbol;Acc:MGI:1261809]
MERGE.10419.1	0.000248304	up	1.51378	MERGE.10419	-	-
ENSMUST00000165407	0.000292194	down	-1.75070976924092	MERGE.10528	Habp2	Mus musculus hyaluronic acid binding protein 2 (Habp2), transcript variant 1, mRNA. [Source:RefSeq mRNA;Acc:NM_001329935]
ENSMUST00000225023	0.000250276	down	-1.07783133307723	MERGE.6252	Rps24	ribosomal protein S24
ENSMUST00000102608	0.000211576	up	7.55343	MERGE.14325	AU040320	Dyslexia-associated protein KIAA0319-like protein [Source:UniProtKB/Swiss-Prot;Acc:Q8K135]
ENSMUST00000220459	0.000288696	up	3.03564	MERGE.4396	Kidins220	kinase D-interacting substrate 220
MERGE.17149.1	0.000272597	up	9.4596	MERGE.17149	-	-
MERGE.3277.1	0.000232153	up	8.01248	MERGE.3277	-	-
ENSMUST00000129580	0.000363212	down	-2.43985967127947	MERGE.8621	Rps2	ribosomal protein S2 [Source:MGI Symbol;Acc:MGI:105110]
ENSMUST00000144222	0.000338074	up	2.27985	MERGE.14466	E130218I03Rik	RIKEN cDNA E130218I03 gene
MERGE.5434.3	0.000303089	down	-4.81140445926188	MERGE.5434	-	-
ENSMUST00000113684	0.000334101	down	-6.87665823463293	MERGE.21429	Tpm1	tropomyosin 1, alpha [Source:MGI Symbol;Acc:MGI:98809]
ENSMUST00000108161	0.000203519	up	5.26407	MERGE.18220	U2af1l4	Splicing factor U2AF 26 kDa subunit [Source:UniProtKB/Swiss-Prot;Acc:Q8BGJ9]
MERGE.18800.9	0.00050877	up	2.88611	MERGE.18800	-	-
ENSMUST00000009550	0.00051721	down	-1.22884153530116	MERGE.22201	Elk1	ETS domain-containing protein Elk-1 [Source:UniProtKB/Swiss-Prot;Acc:P41969]
ENSMUST00000079085	0.000277755	down	-10.2076754522121	MERGE.13319	Rpl34	60S ribosomal protein L34 [Source:UniProtKB/Swiss-Prot;Acc:Q9D1R9]
ENSMUST00000002926	0.000470026	down	-1.1703704029497	MERGE.8161	Pla1a	phospholipase A1 member A
ENSMUST00000042119	0.000560262	down	-3.83529331921598	MERGE.17689	Slco1a1	solute carrier organic anion transporter family, member 1a1 [Source:MGI Symbol;Acc:MGI:1351891]
ENSMUST00000106435	0.000336507	up	7.76293	MERGE.4105	Fbf1	Fas-binding factor 1 [Source:UniProtKB/Swiss-Prot;Acc:A2A870]
ENSMUST00000074267	0.000553037	down	-1.51068368410331	MERGE.4401	Rps7	ribosomal protein S7
ENSMUST00000118097	0.000652097	down	-1.80987910229654	MERGE.15230	Qdpr	quinoid dihydropteridine reductase [Source:MGI Symbol;Acc:MGI:97836]
ENSMUST00000154371	0.000692423	down	-7.24297193450544	MERGE.20639	Tmem123	transmembrane protein 123 [Source:MGI Symbol;Acc:MGI:1919179]
ENSMUST00000022082	0.000750226	down	-1.99386264668926	MERGE.5839	Glrx	Glutaredoxin-1 [Source:UniProtKB/Swiss-Prot;Acc:Q9QUH0]
MERGE.13293.7	0.000536258	down	-6.0008404090257	MERGE.13293	-	-
ENSMUST00000130054	0.000601713	down	-1.02032828329897	MERGE.4970	B430119L08Rik	RIKEN cDNA B430119L08 gene [Source:MGI Symbol;Acc:MGI:2441857]
ENSMUST00000081840	0.000602932	down	-1.00827931161402	MERGE.17407	Rpl32	60S ribosomal protein L32 [Source:UniProtKB/Swiss-Prot;Acc:P62911]
ENSMUST00000153292	0.00050867	up	6.86789	MERGE.7941	Trmt2a	TRM2 tRNA methyltransferase 2A [Source:MGI Symbol;Acc:MGI:96270]
MERGE.21939.1	0.000590308	up	4.91731	MERGE.21939	-	-
ENSMUST00000080861	0.000683781	down	-1.0636752454919	MERGE.11070	Rpl35	60S ribosomal protein L35 [Source:UniProtKB/Swiss-Prot;Acc:Q6ZWV7]
MERGE.10353.1	0.000843468	up	2.01543	MERGE.10353	-	-
ENSMUST00000128479	0.000928557	down	-1.25330164386722	MERGE.3494	Vtn	vitronectin [Source:MGI Symbol;Acc:MGI:98940]
ENSMUST00000099371	0.00093106	down	-1.63782076746115	MERGE.5835	Gm4149	predicted pseudogene 4149 [Source:MGI Symbol;Acc:MGI:3782325]
ENSMUST00000197458	0.000976354	up	1.48611	MERGE.14888	Abcb4	Phosphatidylcholine translocator ABCB4 [Source:UniProtKB/Swiss-Prot;Acc:P21440]
ENSMUST00000208510	0.000817488	up	2.95323	MERGE.3692	Gm21885	predicted gene, 21885
ENSMUST00000114484	0.00100193	down	-2.22196710813714	MERGE.291	Osgepl1	Probable tRNA N6-adenosine threonylcarbamoyltransferase, mitochondrial [Source:UniProtKB/Swiss-Prot;Acc:Q6PEB4]
ENSMUST00000111338	0.000991569	up	1.86919	MERGE.11386	Ckap5	cytoskeleton associated protein 5 [Source:HGNC Symbol;Acc:HGNC:28959]
ENSMUST00000082134	0.000723678	down	-1.11256560096293	MERGE.18123	Rps16	ribosomal protein S16 [Source:MGI Symbol;Acc:MGI:98118]
ENSMUST00000086535	0.000788147	down	-1.04470058763149	MERGE.221	Rpl31	ribosomal protein L31 [Source:MGI Symbol;Acc:MGI:2149632]
ENSMUST00000078804	0.000918324	down	-1.5830798848166	MERGE.8107	Rpl35a	ribosomal protein L35A [Source:MGI Symbol;Acc:MGI:1928894]
ENSMUST00000028499	0.00104061	down	-2.45232172341948	MERGE.11315	Itgav	Integrin alpha-V Integrin alpha-V heavy chain Integrin alpha-V light chain [Source:UniProtKB/Swiss-Prot;Acc:P43406]
ENSMUST00000046186	0.00103301	up	2.16144	MERGE.15109	Spon2	Spondin-2 [Source:UniProtKB/Swiss-Prot;Acc:Q8BMS2]
ENSMUST00000127986	0.00107734	down	-1.4120897088908	MERGE.19419	Urah	urate (5-hydroxyiso-) hydrolase [Source:MGI Symbol;Acc:MGI:1916142]
ENSMUST00000067744	0.000936699	up	1.85495	MERGE.8258	Cggbp1	Mus musculus CGG triplet repeat binding protein 1 (Cggbp1), transcript variant 2, mRNA. [Source:RefSeq mRNA;Acc:NM_001357416]
ENSMUST00000077128	0.000700931	up	8.02161	MERGE.9364	Arhgap12	Rho GTPase activating protein 12 [Source:MGI Symbol;Acc:MGI:1922665]
MERGE.6042.1	0.00104039	up	1.51512	MERGE.6042	-	-
ENSMUST00000230979	0.000913739	up	1.41747	MERGE.7349	Apol9b	apolipoprotein L 9b
ENSMUST00000102515	0.000916848	up	1.93408	MERGE.13443	Prkacb	protein kinase, cAMP dependent, catalytic, beta [Source:MGI Symbol;Acc:MGI:97594]
ENSMUST00000142796	0.000787841	up	5.3528	MERGE.1962	Fam241b	Mus musculus family with sequence similarity 241, member B (Fam241b), transcript variant 2, mRNA. [Source:RefSeq mRNA;Acc:NM_001358252]
ENSMUST00000052865	0.00101329	up	1.80922	MERGE.20639	Tmem123	transmembrane protein 123 [Source:MGI Symbol;Acc:MGI:1919179]
ENSMUST00000221295	0.000950662	down	-1.16782127612591	MERGE.4590	Rpl17-ps3	ribosomal protein L17, pseudogene 3 [Source:MGI Symbol;Acc:MGI:3642206]
ENSMUST00000198249	0.000814485	down	-6.87802383646173	MERGE.12493	Rnf13	ring finger protein 13 [Source:MGI Symbol;Acc:MGI:1346341]
ENSMUST00000023840	0.00125517	down	-2.3531949402427	MERGE.15610	Cxcl13	C-X-C motif chemokine 13 [Source:UniProtKB/Swiss-Prot;Acc:O55038]
ENSMUST00000166791	0.00113663	up	1.22928	MERGE.19205	Cd2bp2	Mus musculus CD2 antigen (cytoplasmic tail) binding protein 2 (Cd2bp2), transcript variant 5, mRNA. [Source:RefSeq mRNA;Acc:NM_001357817]
ENSMUST00000126853	0.00122728	down	-2.36557184293053	MERGE.14915	Ptpn12	protein tyrosine phosphatase, non-receptor type 12 [Source:MGI Symbol;Acc:MGI:104673]
ENSMUST00000110974	0.00130525	up	3.02472	MERGE.1423	Iars2	Isoleucine--tRNA ligase, mitochondrial [Source:UniProtKB/Swiss-Prot;Acc:Q8BIJ6]
ENSMUST00000140155	0.00126824	down	-1.14421301338271	MERGE.16108	Rps16-ps2	ribosomal protein S16, pseudogene 2 [Source:MGI Symbol;Acc:MGI:3704259]
ENSMUST00000172533	0.00104648	down	-1.85269637867574	MERGE.13739	Gne	glucosamine (UDP-N-acetyl)-2-epimerase/N-acetylmannosamine kinase [Source:MGI Symbol;Acc:MGI:1354951]
MERGE.18616.3	0.00104648	up	5.4441	MERGE.18616	-	-
ENSMUST00000140687	0.00136015	down	-1.40412006938955	MERGE.18756	Gm15501	predicted pseudogene 15501 [Source:MGI Symbol;Acc:MGI:3704296]
ENSMUST00000055294	0.00144755	down	-1.91456538069964	MERGE.1313	Grem2	Gremlin-2 [Source:UniProtKB/Swiss-Prot;Acc:O88273]
ENSMUST00000113782	0.00106728	down	-4.86206925144322	MERGE.8935	Mrps18b	mitochondrial ribosomal protein S18B [Source:MGI Symbol;Acc:MGI:1914223]
ENSMUST00000078766	0.00121227	down	-1.05217136400836	MERGE.21580	Rps27a-ps2	ribosomal protein S27A, pseudogene 2 [Source:MGI Symbol;Acc:MGI:3643614]
ENSMUST00000033098	0.00152034	down	-3.81074693157492	MERGE.18418	Bcat2	Branched-chain-amino-acid aminotransferase, mitochondrial [Source:UniProtKB/Swiss-Prot;Acc:O35855]
MERGE.5102.6	0.00153857	up	3.09358	MERGE.5102	-	-
ENSMUST00000173844	0.00139847	down	-1.17332613451914	MERGE.8813	Rps28	ribosomal protein S28 [Source:MGI Symbol;Acc:MGI:1859516]
ENSMUST00000150161	0.0010409	down	-5.19705370706658	MERGE.22456	Ogt	UDP-N-acetylglucosamine--peptide N-acetylglucosaminyltransferase 110 kDa subunit [Source:UniProtKB/Swiss-Prot;Acc:Q8CGY8]
ENSMUST00000185633	0.00154284	down	-2.87249865911519	MERGE.21660	Xrn1	5'-3' exoribonuclease 1 [Source:MGI Symbol;Acc:MGI:891964]
ENSMUST00000153512	0.00144816	down	-1.21665173329932	MERGE.7079	Cox6c	Cytochrome c oxidase subunit 6C [Source:UniProtKB/Swiss-Prot;Acc:Q9CPQ1]
MERGE.10138.6	0.00145264	up	8.34633	MERGE.10138	-	-
ENSMUST00000131374	0.00113643	down	-1.03004392523623	MERGE.19043	Rps15a	40S ribosomal protein S15a [Source:UniProtKB/Swiss-Prot;Acc:P62245]
ENSMUST00000166636	0.00115956	down	-6.1308492119231	MERGE.5020	Meg3	maternally expressed 3
ENSMUST00000032073	0.00134061	down	-1.91953333399134	MERGE.17133	Nat8	N-acetyltransferase 8 [Source:UniProtKB/Swiss-Prot;Acc:Q9JIY7]
ENSMUST00000225763	0.00158442	up	1.53774	MERGE.5347	Slc17a4	Probable small intestine urate exporter [Source:UniProtKB/Swiss-Prot;Acc:Q5NCM1]
ENSMUST00000047399	0.00124151	down	-6.48546496915172	MERGE.8985	Adgrf1	Adhesion G-protein coupled receptor F1 [Source:UniProtKB/Swiss-Prot;Acc:Q8VEC3]
ENSMUST00000030939	0.00140981	down	-10.3251433866304	MERGE.14794	Nadk	NAD kinase [Source:UniProtKB/Swiss-Prot;Acc:P58058]
MERGE.9899.1	0.000999751	down	-2.06142111540138	MERGE.9899	-	-
ENSMUST00000022992	0.00161488	up	1.67357	MERGE.7161	Tbc1d31	TBC1 domain family member 31 [Source:UniProtKB/Swiss-Prot;Acc:Q6NXY1]
ENSMUST00000211260	0.00166188	up	1.26791	MERGE.19691	Gpat4	glycerol-3-phosphate acyltransferase 4 [Source:MGI Symbol;Acc:MGI:2142716]
ENSMUST00000111140	0.00172682	down	-2.08751937703555	MERGE.11456	Lmo2	Rhombotin-2 [Source:UniProtKB/Swiss-Prot;Acc:P25801]
ENSMUST00000050958	0.00163788	up	1.20135	MERGE.21898	Tmie	transmembrane inner ear [Source:MGI Symbol;Acc:MGI:2159400]
ENSMUST00000115231	0.00140177	down	-1.18302136132913	MERGE.22217	Rpl39	ribosomal protein L39 [Source:MGI Symbol;Acc:MGI:1914498]
ENSMUST00000128157	0.00185424	up	1.34075	MERGE.19311	Ppp2r2d	protein phosphatase 2, regulatory subunit B, delta [Source:MGI Symbol;Acc:MGI:1289252]
ENSMUST00000184461	0.00188314	up	2.09239	MERGE.16484	Vps50	VPS50 EARP/GARPII complex subunit [Source:MGI Symbol;Acc:MGI:1920538]
ENSMUST00000182383	0.00136776	up	5.95842	MERGE.9364	Arhgap12	Rho GTPase activating protein 12 [Source:MGI Symbol;Acc:MGI:1922665]
ENSMUST00000102936	0.00147438	down	-1.03180517015669	MERGE.13739	Gne	glucosamine (UDP-N-acetyl)-2-epimerase/N-acetylmannosamine kinase [Source:MGI Symbol;Acc:MGI:1354951]
ENSMUST00000126289	0.00155086	down	-5.69538360387054	MERGE.5020	Meg3	maternally expressed 3
ENSMUST00000114411	0.00188164	up	5.11637	MERGE.15128	Fgfr3	Mus musculus fibroblast growth factor receptor 3 (Fgfr3), transcript variant 6, mRNA. [Source:RefSeq mRNA;Acc:NM_001359036]
MERGE.8470.1	0.00199007	down	-7.81363543971346	MERGE.8470	-	-
MERGE.985.1	0.00141817	up	3.73614	MERGE.985	-	-
ENSMUST00000170122	0.00164255	down	-1.37162382968319	MERGE.12774	Rps27	40S ribosomal protein S27 [Source:UniProtKB/Swiss-Prot;Acc:Q6ZWU9]
ENSMUST00000218686	0.00158972	down	-5.28671229403882	MERGE.4579	Trappc6b	trafficking protein particle complex 6B
ENSMUST00000214995	0.00200984	down	-2.44447162259631	MERGE.21451	Lipc	Hepatic triacylglycerol lipase [Source:UniProtKB/Swiss-Prot;Acc:P27656]
ENSMUST00000106669	0.00173795	up	8.43238	MERGE.4026	Abca8b	ATP-binding cassette, sub-family A (ABC1), member 8b [Source:MGI Symbol;Acc:MGI:1351668]
MERGE.5730.7	0.00194499	down	-6.19713032036351	MERGE.5730	-	-
MERGE.19696.2	0.00176303	up	5.81996	MERGE.19696	-	-
ENSMUST00000205297	0.00209412	up	1.34204	MERGE.18616	Pex11a	Peroxisomal membrane protein 11A [Source:UniProtKB/Swiss-Prot;Acc:Q9Z211]
MERGE.9705.12	0.00195019	up	10.39	MERGE.9705	-	-
ENSMUST00000224360	0.00198316	up	1.64404	MERGE.5347	Slc17a4	Probable small intestine urate exporter [Source:UniProtKB/Swiss-Prot;Acc:Q5NCM1]
ENSMUST00000175916	0.00209903	up	2.62351	MERGE.1465	Prox1	Prospero homeobox protein 1 [Source:UniProtKB/Swiss-Prot;Acc:P48437]
ENSMUST00000137872	0.00190463	up	1.83268	MERGE.15736	Gak	cyclin-G-associated kinase isoform 3 [Source:RefSeq peptide;Acc:NP_001268981]
ENSMUST00000111861	0.00192115	up	9.59152	MERGE.21912	Pdcd6ip	Programmed cell death 6-interacting protein [Source:UniProtKB/Swiss-Prot;Acc:Q9WU78]
ENSMUST00000067190	0.00223156	down	-4.27359118544519	MERGE.6980	Lifr	leukemia inhibitory factor receptor
ENSMUST00000195526	0.00159596	down	-1.57170274065261	MERGE.1495	Gstp-ps	glutathione S-transferase, pi, pseudogene [Source:MGI Symbol;Acc:MGI:3782108]
MERGE.18800.15	0.00224542	up	2.85975	MERGE.18800	-	-
ENSMUST00000055195	0.00178149	down	-7.23370702303435	ENSMUSG00000010721	Lmbr1	Limb region 1 protein [Source:UniProtKB/Swiss-Prot;Acc:Q9JIT0]
ENSMUST00000022682	0.00200673	down	-1.27954828860498	MERGE.6764	Sorbs3	sorbin and SH3 domain containing 3
MERGE.3215.9	0.0017757	up	7.20557	MERGE.3215	-	-
ENSMUST00000130495	0.00228986	up	2.54932	MERGE.19923	Cbr4	Carbonyl reductase family member 4 [Source:UniProtKB/Swiss-Prot;Acc:Q91VT4]
ENSMUST00000127204	0.00177988	down	-6.71925793527108	MERGE.6356	Hacl1	2-hydroxyacyl-CoA lyase 1 [Source:UniProtKB/Swiss-Prot;Acc:Q9QXE0]
ENSMUST00000144759	0.00177698	down	-6.49150633180827	MERGE.8320	Usp16	ubiquitin specific peptidase 16 [Source:MGI Symbol;Acc:MGI:1921362]
ENSMUST00000091354	0.00182836	up	6.66904	MERGE.12275	Tpd52	tumor protein D52 [Source:MGI Symbol;Acc:MGI:107749]
ENSMUST00000231065	0.00230707	down	-2.87347478832065	MERGE.7463	Srebf2	sterol regulatory element binding factor 2
ENSMUST00000108625	0.00218061	down	-1.51164672446139	MERGE.17793	Rps9	40S ribosomal protein S9 [Source:UniProtKB/Swiss-Prot;Acc:Q6ZWN5]
ENSMUST00000115228	0.00196403	up	7.36071	MERGE.8637	Mapk8ip3	C-Jun-amino-terminal kinase-interacting protein 3 [Source:UniProtKB/Swiss-Prot;Acc:Q9ESN9]
ENSMUST00000212845	0.00196819	down	-6.43191167654857	MERGE.19978	Mau2	MAU2 chromatid cohesion factor homolog [Source:UniProtKB/Swiss-Prot;Acc:Q9D2X5]
MERGE.12424.1	0.00200635	up	4.50166	MERGE.12424	-	-
ENSMUST00000151338	0.00200124	up	6.49129	MERGE.317	Clk1	Dual specificity protein kinase CLK1 [Source:UniProtKB/Swiss-Prot;Acc:P22518]
MERGE.16796.5	0.00172971	down	-1.19947324222917	MERGE.16796	-	-
ENSMUST00000163394	0.00255868	up	2.3978	MERGE.8497	Pnldc1	poly(A)-specific ribonuclease (PARN)-like domain containing 1
MERGE.5597.4	0.00260984	down	-3.94156196198169	MERGE.5597	-	-
ENSMUST00000114911	0.00204506	up	6.33819	MERGE.22255	Enox2	Ecto-NOX disulfide-thiol exchanger 2 Hydroquinone [NADH] oxidase Protein disulfide-thiol oxidoreductase [Source:UniProtKB/Swiss-Prot;Acc:Q8R0Z2]
ENSMUST00000211654	0.00193125	up	5.12307	MERGE.19410	Taldo1	Transaldolase [Source:UniProtKB/Swiss-Prot;Acc:Q93092]
ENSMUST00000115195	0.00204859	up	6.94176	MERGE.14932	Dnajc2	DnaJ homolog subfamily C member 2 [Source:UniProtKB/Swiss-Prot;Acc:P54103]
ENSMUST00000042824	0.00221332	up	8.15282	MERGE.21423	Herc1	HECT and RLD domain containing E3 ubiquitin protein ligase family member 1 [Source:HGNC Symbol;Acc:HGNC:4867]
ENSMUST00000060956	0.00209332	down	-4.6344805000641	MERGE.3271	Trappc1	trafficking protein particle complex 1 [Source:MGI Symbol;Acc:MGI:1098727]
ENSMUST00000027446	0.00258481	up	5.59264	MERGE.585	Cops7b	COP9 signalosome complex subunit 7b [Source:UniProtKB/Swiss-Prot;Acc:Q8BV13]
ENSMUST00000112934	0.00214146	up	7.58671	MERGE.11038	Rc3h2	Roquin-2 [Source:UniProtKB/Swiss-Prot;Acc:P0C090]
ENSMUST00000159282	0.00259806	down	-2.23177122667253	MERGE.6593	Psme2	Proteasome activator complex subunit 2 [Source:UniProtKB/Swiss-Prot;Acc:P97372]
ENSMUST00000102582	0.00270654	up	2.25489	MERGE.15831	Acacb	acetyl-Coenzyme A carboxylase beta [Source:MGI Symbol;Acc:MGI:2140940]
ENSMUST00000218107	0.00207661	down	-1.17757195911396	MERGE.1655	Rps12	ribosomal protein S12
ENSMUST00000094175	0.00275011	up	1.37686	MERGE.12599	Gm10291	predicted pseudogene 10291 [Source:MGI Symbol;Acc:MGI:3641638]
ENSMUST00000113211	0.00206148	down	-1.14744730513995	MERGE.22522	Rpl36a	60S ribosomal protein L36a [Source:UniProtKB/Swiss-Prot;Acc:P83882]
MERGE.22182.1	0.00268106	up	2.10356	MERGE.22182	-	-
ENSMUST00000090219	0.0024768	down	-1.25121825940155	MERGE.11541	Bmf	Mus musculus BCL2 modifying factor (Bmf), transcript variant 3, mRNA. [Source:RefSeq mRNA;Acc:NM_001331221]
ENSMUST00000126563	0.00274039	up	1.74321	MERGE.21608	Snx14	Sorting nexin-14 [Source:UniProtKB/Swiss-Prot;Acc:Q8BHY8]
ENSMUST00000117288	0.00218052	down	-1.09624576803787	MERGE.716	Gm15427	predicted pseudogene 15427 [Source:MGI Symbol;Acc:MGI:3642341]
MERGE.8907.2	0.00271424	up	6.23257	MERGE.8907	-	-
ENSMUST00000147714	0.00265349	up	1.12905	MERGE.6566	Acin1	apoptotic chromatin condensation inducer 1 [Source:MGI Symbol;Acc:MGI:1891824]
ENSMUST00000022311	0.00284681	up	1.87426	MERGE.6184	Oxsm	3-oxoacyl-[acyl-carrier-protein] synthase, mitochondrial [Source:UniProtKB/Swiss-Prot;Acc:Q9D404]
ENSMUST00000076317	0.00280133	up	1.14604	MERGE.12460	Gm10293	predicted pseudogene 10293 [Source:MGI Symbol;Acc:MGI:3704216]
MERGE.5109.1	0.00272487	down	-4.42827135813848	MERGE.5109	-	-
ENSMUST00000085116	0.00253411	down	-8.10107961108994	MERGE.4872	Ptpn21	protein tyrosine phosphatase, non-receptor type 21
ENSMUST00000068408	0.00180222	down	-1.05021623538116	MERGE.2170	Rps15	40S ribosomal protein S15 [Source:UniProtKB/Swiss-Prot;Acc:P62843]
ENSMUST00000080813	0.00197048	down	-1.17468565583755	MERGE.18672	Rps17	ribosomal protein S17 [Source:MGI Symbol;Acc:MGI:1309526]
MERGE.4796.3	0.00274974	down	-5.67258982710363	MERGE.4796	-	-
MERGE.21085.3	0.00273718	down	-6.51145736045999	MERGE.21085	-	-
ENSMUST00000116432	0.00242245	down	-5.96006492183146	MERGE.11614	Ell3	RNA polymerase II elongation factor ELL3 [Source:UniProtKB/Swiss-Prot;Acc:Q80VR2]
MERGE.18507.3	0.00248828	up	7.17082	MERGE.18507	-	-
ENSMUST00000200876	0.00301566	up	1.29785	MERGE.17498	Gm4482	predicted gene 4482 [Source:MGI Symbol;Acc:MGI:3782666]
ENSMUST00000206288	0.00265751	down	-1.11950957986955	MERGE.18498	Gm44510	predicted gene 44510 [Source:MGI Symbol;Acc:MGI:5753086]
ENSMUST00000107646	0.00291261	down	-5.78986634497047	MERGE.13804	Slc44a1	solute carrier family 44, member 1 [Source:MGI Symbol;Acc:MGI:2140592]
ENSMUST00000150285	0.00261339	down	-2.3743753653897	MERGE.14036	Slc35d1	solute carrier family 35 (UDP-glucuronic acid/UDP-N-acetylgalactosamine dual transporter), member D1 [Source:MGI Symbol;Acc:MGI:2140361]
MERGE.3280.3	0.00273132	down	-5.72398828170662	MERGE.3280	-	-
MERGE.2655.1	0.00243425	up	3.61891	MERGE.2655	-	-
ENSMUST00000195766	0.00275379	down	-4.62222549806327	ENSMUSG00000095789	Nupr1l	Mus musculus nuclear protein transcriptional regulator 1 like (Nupr1l), transcript variant 1, mRNA. [Source:RefSeq mRNA;Acc:NM_001359308]
ENSMUST00000207736	0.00268479	down	-5.81394687279292	MERGE.19371	Bub3	Mitotic checkpoint protein BUB3 [Source:UniProtKB/Swiss-Prot;Acc:Q9WVA3]
ENSMUST00000028916	0.00244149	up	1.02899	MERGE.11814	Sec23b	Mus musculus SEC23 homolog B, COPII coat complex component (Sec23b), transcript variant 7, mRNA. [Source:RefSeq mRNA;Acc:NM_001355380]
ENSMUST00000142506	0.00283059	down	-6.39096408268214	MERGE.7315	Lrrc14	Mus musculus leucine rich repeat containing 14 (Lrrc14), transcript variant 4, mRNA. [Source:RefSeq mRNA;Acc:NM_001358893]
MERGE.11282.7	0.00245334	up	2.05995	MERGE.11282	-	-
ENSMUST00000197973	0.00327569	down	-1.22607783258096	MERGE.13433	Rpl36a-ps2	ribosomal protein L36A, pseudogene 2 [Source:MGI Symbol;Acc:MGI:3780887]
ENSMUST00000103378	0.00291926	down	-4.53379063225227	MERGE.16943	Igkv8-30	immunoglobulin kappa chain variable 8-30
ENSMUST00000226515	0.00299367	down	-1.07319731934803	MERGE.6879	AC154477.1	predicted gene 5854
ENSMUST00000201136	0.00350853	down	-1.25569262204182	MERGE.15067	Atraid	All-trans retinoic acid-induced differentiation factor [Source:UniProtKB/Swiss-Prot;Acc:Q6PGD0]
ENSMUST00000101429	0.00232981	up	1.08601	MERGE.16796	Tmem176b	Transmembrane protein 176B [Source:UniProtKB/Swiss-Prot;Acc:Q9R1Q6]
ENSMUST00000089402	0.00297008	down	-6.21745875693062	MERGE.22144	Porcn	Protein-serine O-palmitoleoyltransferase porcupine [Source:UniProtKB/Swiss-Prot;Acc:Q9JJJ7]
MERGE.18874.3	0.00325992	up	4.93917	MERGE.18874	-	-
MERGE.19975.7	0.00311567	down	-5.62470231590048	MERGE.19975	-	-
ENSMUST00000200132	0.00313162	down	-7.07953216580176	MERGE.13090	St7l	Suppressor of tumorigenicity 7 protein-like [Source:UniProtKB/Swiss-Prot;Acc:Q8K4P7]
ENSMUST00000037839	0.0031201	down	-6.99076022746877	MERGE.12289	Zfand1	zinc finger, AN1-type domain 1 [Source:MGI Symbol;Acc:MGI:1913611]
ENSMUST00000069195	0.00370624	down	-3.13109939830442	MERGE.14506	Zfp46	zinc finger protein 46 [Source:MGI Symbol;Acc:MGI:99192]
ENSMUST00000069548	0.00319125	up	5.16111	MERGE.2564	Arhgap9	Rho GTPase activating protein 9
ENSMUST00000109785	0.00340487	up	7.88221	MERGE.2743	Zmiz2	zinc finger, MIZ-type containing 2 [Source:MGI Symbol;Acc:MGI:106374]
MERGE.12031.4	0.00335701	down	-5.18265284274591	MERGE.12031	-	-
MERGE.14064.5	0.00339268	down	-6.80458463708634	MERGE.14064	-	-
ENSMUST00000150371	0.00384569	down	-5.41364363269911	MERGE.6566	Acin1	apoptotic chromatin condensation inducer 1 [Source:MGI Symbol;Acc:MGI:1891824]
MERGE.3344.6	0.00271062	up	2.22632	MERGE.3344	-	-
ENSMUST00000176621	0.00386162	down	-1.9681819562173	MERGE.15592	Fam47e	family with sequence similarity 47, member E
MERGE.4067.4	0.00363409	up	1.77917	MERGE.4067	-	-
ENSMUST00000162918	0.00337828	up	4.086	MERGE.8150	Hgd	Homogentisate 1,2-dioxygenase [Source:UniProtKB/Swiss-Prot;Acc:O09173]
MERGE.19103.2	0.00313879	up	1.71605	MERGE.19103	-	-
ENSMUST00000169088	0.00391018	up	7.05957	MERGE.4421	Lamb1	Laminin subunit beta-1 [Source:UniProtKB/Swiss-Prot;Acc:P02469]
ENSMUST00000005164	0.00404824	down	-6.35459927346563	MERGE.13443	Prkacb	protein kinase, cAMP dependent, catalytic, beta [Source:MGI Symbol;Acc:MGI:97594]
ENSMUST00000134603	0.00384848	down	-1.21675797141163	MERGE.612	Atg16l1	autophagy related 16-like 1 (S. cerevisiae) [Source:MGI Symbol;Acc:MGI:1924290]
ENSMUST00000049483	0.00353061	up	1.09882	MERGE.11110	Fmnl2	Formin-like protein 2 [Source:UniProtKB/Swiss-Prot;Acc:A2APV2]
ENSMUST00000116552	0.00355262	up	5.53143	MERGE.21443	Gtf2a2	Transcription initiation factor IIA subunit 2 [Source:UniProtKB/Swiss-Prot;Acc:Q80ZM7]
ENSMUST00000187223	0.0041249	up	1.49828	MERGE.17673	Pik3c2g	phosphatidylinositol-4-phosphate 3-kinase catalytic subunit type 2 gamma
ENSMUST00000084891	0.00344485	up	1.4521	MERGE.5100	Pacs2	phosphofurin acidic cluster sorting protein 2
ENSMUST00000212620	0.00406887	up	1.27724	MERGE.21952	Golga4	golgi autoantigen, golgin subfamily a, 4 [Source:MGI Symbol;Acc:MGI:1859646]
ENSMUST00000155530	0.00375451	up	6.97734	MERGE.10671	Mindy3	Mus musculus MINDY lysine 48 deubiquitinase 3 (Mindy3), transcript variant 5, mRNA. [Source:RefSeq mRNA;Acc:NM_001355538]
ENSMUST00000114259	0.0038274	down	-4.56544858994861	ENSMUSG00000015090	Ptgds	Prostaglandin-H2 D-isomerase [Source:UniProtKB/Swiss-Prot;Acc:O09114]
ENSMUST00000155417	0.00432975	up	2.59028	MERGE.21222	Dlat	Dihydrolipoyllysine-residue acetyltransferase component of pyruvate dehydrogenase complex, mitochondrial [Source:UniProtKB/Swiss-Prot;Acc:Q8BMF4]
MERGE.5354.10	0.00318096	down	-2.42088012972877	MERGE.5354	-	-
ENSMUST00000198878	0.00435254	down	-2.35000537537867	MERGE.13500	Wls	wntless WNT ligand secretion mediator [Source:MGI Symbol;Acc:MGI:1915401]
ENSMUST00000049060	0.00381597	up	6.66929	ENSMUSG00000036403	Cep135	Centrosomal protein of 135 kDa [Source:UniProtKB/Swiss-Prot;Acc:Q6P5D4]
MERGE.5085.7	0.0040716	down	-8.09183868827204	MERGE.5085	-	-
ENSMUST00000092648	0.00383626	down	-5.95021849275558	ENSMUSG00000029687	Ezh2	Histone-lysine N-methyltransferase EZH2 [Source:UniProtKB/Swiss-Prot;Acc:Q61188]
ENSMUST00000176750	0.0039063	up	4.28832	MERGE.8321	Cct8	chaperonin containing Tcp1, subunit 8 (theta) [Source:MGI Symbol;Acc:MGI:107183]
ENSMUST00000181173	0.00415934	down	-5.83998986871373	MERGE.6157	Gm3839	glyceraldehyde-3-phosphate dehydrogenase pseudogene
ENSMUST00000130750	0.00435438	up	1.25901	MERGE.9239	Lpin2	Mus musculus lipin 2 (Lpin2), transcript variant 3, mRNA. [Source:RefSeq mRNA;Acc:NM_001357791]
ENSMUST00000181253	0.00455159	down	-3.71015729427972	MERGE.5026	Rian	RNA imprinted and accumulated in nucleus [Source:MGI Symbol;Acc:MGI:1922995]
MERGE.8985.2	0.00441217	down	-4.79255737024376	MERGE.8985	-	-
MERGE.8188.2	0.00413573	up	7.08104	MERGE.8188	-	-
ENSMUST00000078845	0.00452925	down	-1.42998099879194	MERGE.18135	Gmfg	glia maturation factor, gamma [Source:MGI Symbol;Acc:MGI:1927135]
ENSMUST00000110856	0.00364621	down	-2.21669318173667	MERGE.1484	Lpgat1	Acyl-CoA:lysophosphatidylglycerol acyltransferase 1 [Source:UniProtKB/Swiss-Prot;Acc:Q91YX5]
ENSMUST00000074231	0.00466206	down	-1.19571566925304	MERGE.17025	Vamp5	vesicle-associated membrane protein 5 [Source:MGI Symbol;Acc:MGI:1858622]
ENSMUST00000219254	0.00448699	up	3.31368	MERGE.1657	Vnn1	vanin 1 [Source:MGI Symbol;Acc:MGI:108395]
ENSMUST00000206882	0.00449466	down	-2.86486149915294	MERGE.18525	Mcee	Methylmalonyl-CoA epimerase, mitochondrial [Source:UniProtKB/Swiss-Prot;Acc:Q9D1I5]
MERGE.17603.4	0.00396444	down	-4.16598259764443	MERGE.17603	-	-
ENSMUST00000002756	0.00436693	down	-1.24150816236259	MERGE.4746	Med6	Mus musculus mediator complex subunit 6 (Med6), transcript variant 1, mRNA. [Source:RefSeq mRNA;Acc:NM_001347384]
ENSMUST00000081326	0.00298131	down	-1.04345096408682	MERGE.5174	Akr1c19	aldo-keto reductase family 1, member C19 [Source:MGI Symbol;Acc:MGI:2653678]
ENSMUST00000176637	0.00366002	up	1.38315	MERGE.14792	Gnb1	guanine nucleotide binding protein (G protein), beta 1 [Source:MGI Symbol;Acc:MGI:95781]
MERGE.3590.13	0.004375	up	7.97341	MERGE.3590	-	-
ENSMUST00000144436	0.00487584	up	2.88424	MERGE.13743	Zcchc7	zinc finger, CCHC domain containing 7 [Source:MGI Symbol;Acc:MGI:2442912]
ENSMUST00000045730	0.00431559	down	-6.6955147694456	MERGE.1536	Akap12	A-kinase anchor protein 12 [Source:UniProtKB/Swiss-Prot;Acc:Q9WTQ5]
ENSMUST00000188931	0.00456722	up	2.06691	MERGE.486	Dnajb2	DnaJ homolog subfamily B member 2 [Source:UniProtKB/Swiss-Prot;Acc:Q9QYI5]
MERGE.16089.33	0.00397631	up	1.21596	MERGE.16089	-	-
ENSMUST00000091459	0.00419618	down	-1.91610170533936	MERGE.5856	Fam172a	family with sequence similarity 172, member A
ENSMUST00000210375	0.00452113	up	6.75276	MERGE.18404	Ftl1	ferritin light polypeptide 1
ENSMUST00000124394	0.00421183	down	-3.66020823042279	MERGE.15699	Gm28050	predicted gene, 28050 [Source:MGI Symbol;Acc:MGI:5547786]
ENSMUST00000129984	0.00386658	down	-1.13336763847198	MERGE.8621	Rps2	ribosomal protein S2 [Source:MGI Symbol;Acc:MGI:105110]
ENSMUST00000019266	0.00330808	down	-1.18178142982666	MERGE.3568	Ccl9	C-C motif chemokine 9 CCL9(29-101) CCL9(30-101) CCL9(31-101) [Source:UniProtKB/Swiss-Prot;Acc:P51670]
ENSMUST00000122894	0.0050956	down	-1.35540166857127	MERGE.22370	Fam3a	Protein FAM3A [Source:UniProtKB/Swiss-Prot;Acc:Q9D8T0]
MERGE.8906.1	0.00307933	up	1.11697	MERGE.8906	-	-
ENSMUST00000106050	0.00351127	down	-1.43918596223941	MERGE.19419	Urah	urate (5-hydroxyiso-) hydrolase [Source:MGI Symbol;Acc:MGI:1916142]
ENSMUST00000190785	0.00476851	up	5.77061	MERGE.17773	2810474O19Rik	RIKEN cDNA 2810474O19 gene [Source:MGI Symbol;Acc:MGI:1914496]
ENSMUST00000197805	0.00467618	up	1.01569	MERGE.13155	Prpf38b	Pre-mRNA-splicing factor 38B [Source:UniProtKB/Swiss-Prot;Acc:Q80SY5]
ENSMUST00000182559	0.004058	down	-1.24517340784259	MERGE.9364	Arhgap12	Rho GTPase activating protein 12 [Source:MGI Symbol;Acc:MGI:1922665]
ENSMUST00000100770	0.00355126	up	2.37015	MERGE.15940	Ptpn11	Tyrosine-protein phosphatase non-receptor type 11 [Source:UniProtKB/Swiss-Prot;Acc:P35235]
MERGE.13565.1	0.00320771	up	1.34792	MERGE.13565	-	-
ENSMUST00000027941	0.00514093	up	1.58129	MERGE.1472	Atf3	Cyclic AMP-dependent transcription factor ATF-3 [Source:UniProtKB/Swiss-Prot;Acc:Q60765]
MERGE.10129.1	0.00480803	up	6.41963	MERGE.10129	-	-
ENSMUST00000082382	0.0051325	down	-1.70090175025301	MERGE.15592	Fam47e	family with sequence similarity 47, member E
ENSMUST00000151013	0.00513907	up	5.38024	MERGE.3323	Med11	Mediator of RNA polymerase II transcription subunit 11 [Source:UniProtKB/Swiss-Prot;Acc:Q9D8C6]
ENSMUST00000051087	0.00503482	down	-1.49071941061084	MERGE.9500	Nrep	neuronal regeneration related protein
ENSMUST00000149444	0.00550313	up	7.00709	MERGE.18620	Polg	polymerase (DNA directed), gamma [Source:MGI Symbol;Acc:MGI:1196389]
ENSMUST00000168697	0.00405159	down	-1.04281709489797	MERGE.1713	Gm10275	predicted pseudogene 10275 [Source:MGI Symbol;Acc:MGI:3704354]
ENSMUST00000121863	0.00411138	down	-1.75195171321461	MERGE.14999	Chpf2	chondroitin polymerizing factor 2 [Source:MGI Symbol;Acc:MGI:1917522]
ENSMUST00000231029	0.00480979	down	-4.19202835785853	MERGE.7735	Csad	cysteine sulfinic acid decarboxylase
ENSMUST00000133802	0.00509169	down	-4.98053027887524	MERGE.13319	Rpl34	60S ribosomal protein L34 [Source:UniProtKB/Swiss-Prot;Acc:Q9D1R9]
ENSMUST00000080492	0.00350562	down	-1.15329248555285	MERGE.9139	Rpl36	ribosomal protein L36
MERGE.9659.2	0.00468018	down	-1.82620230747515	MERGE.9659	-	-
ENSMUST00000142994	0.00502624	up	6.46586	MERGE.10470	Mfsd13a	Transmembrane protein 180 [Source:UniProtKB/Swiss-Prot;Acc:Q6PDE8]
ENSMUST00000055485	0.00498373	down	-1.54607754905165	MERGE.12197	Lsm14b	B [Source:UniProtKB/Swiss-Prot;Acc:Q8CGC4]
ENSMUST00000113089	0.00524351	up	8.14135	MERGE.17366	Cidec	Cell death activator CIDE-3 [Source:UniProtKB/Swiss-Prot;Acc:P56198]
ENSMUST00000003569	0.00214627	down	-1.04489978732456	MERGE.16857	Inmt	Indolethylamine N-methyltransferase [Source:UniProtKB/Swiss-Prot;Acc:P40936]
ENSMUST00000219108	0.00525479	up	5.02207	MERGE.2289	Ttc41	tetratricopeptide repeat domain 41
ENSMUST00000140621	0.00523617	down	-6.11123396892736	MERGE.20200	Wdr83os	WD repeat domain 83 opposite strand [Source:MGI Symbol;Acc:MGI:3041257]
ENSMUST00000142046	0.00545825	down	-1.34066894064425	MERGE.4416	Sntg2	Gamma-2-syntrophin [Source:UniProtKB/Swiss-Prot;Acc:Q925E0]
MERGE.10352.1	0.00554618	up	1.92895	MERGE.10352	-	-
ENSMUST00000059980	0.00363803	down	-1.11970244713245	MERGE.453	Rpl37a	ribosomal protein L37a [Source:MGI Symbol;Acc:MGI:98068]
ENSMUST00000124101	0.00591062	up	1.67667	MERGE.3141	Cops3	COP9 signalosome complex subunit 3 [Source:UniProtKB/Swiss-Prot;Acc:O88543]
ENSMUST00000143836	0.00586269	down	-5.99249027938779	MERGE.5020	Meg3	maternally expressed 3
ENSMUST00000065509	0.00591632	up	5.79591	MERGE.17007	Kdm3a	Lysine-specific demethylase 3A [Source:UniProtKB/Swiss-Prot;Acc:Q6PCM1]
ENSMUST00000068023	0.0050778	down	-2.18339015026271	MERGE.18022	Cadm4	Cell adhesion molecule 4 [Source:UniProtKB/Swiss-Prot;Acc:Q8R464]
MERGE.14999.3	0.00581051	up	5.36611	MERGE.14999	-	-
ENSMUST00000103031	0.00551416	down	-6.77960313867132	MERGE.4105	Fbf1	Fas-binding factor 1 [Source:UniProtKB/Swiss-Prot;Acc:A2A870]
ENSMUST00000124158	0.00569672	down	-6.20546280941503	MERGE.10322	Cpeb3	Cytoplasmic polyadenylation element-binding protein 3 [Source:UniProtKB/Swiss-Prot;Acc:Q7TN99]
ENSMUST00000125276	0.00514033	up	1.06153	MERGE.11405	Slc35c1	solute carrier family 35, member C1 [Source:MGI Symbol;Acc:MGI:2443301]
ENSMUST00000224217	0.00565516	up	6.30112	MERGE.5856	Fam172a	family with sequence similarity 172, member A
ENSMUST00000113140	0.00559978	up	5.68984	MERGE.15570	Cdkl2	Cyclin-dependent kinase-like 2 [Source:UniProtKB/Swiss-Prot;Acc:Q9QUK0]
ENSMUST00000114700	0.00566603	down	-5.17303645131193	MERGE.15056	Agbl5	Cytosolic carboxypeptidase-like protein 5 [Source:UniProtKB/Swiss-Prot;Acc:Q09M02]
ENSMUST00000179434	0.00384899	down	-1.6547994050526	MERGE.8794	Cyp4f14	cytochrome P450, family 4, subfamily f, polypeptide 14
ENSMUST00000219137	0.00610486	down	-4.44737142511085	MERGE.2448	Gm30262	predicted gene, 30262 [Source:MGI Symbol;Acc:MGI:5589421]
ENSMUST00000028689	0.00510085	down	-1.45652961256348	MERGE.11393	Lrp4	Low-density lipoprotein receptor-related protein 4 [Source:UniProtKB/Swiss-Prot;Acc:Q8VI56]
ENSMUST00000157067	0.00612629	up	2.18432	MERGE.14451	Rps6ka1	ribosomal protein S6 kinase polypeptide 1 [Source:MGI Symbol;Acc:MGI:104558]
ENSMUST00000136438	0.00584042	down	-4.73519282020246	ENSMUSG00000087259	2610035D17Rik	RIKEN cDNA 2610035D17 gene
ENSMUST00000142842	0.00597308	up	1.44111	MERGE.9239	Lpin2	Mus musculus lipin 2 (Lpin2), transcript variant 3, mRNA. [Source:RefSeq mRNA;Acc:NM_001357791]
MERGE.12631.3	0.00598361	down	-7.71429449453158	MERGE.12631	-	-
ENSMUST00000048670	0.00628559	up	3.83876	MERGE.21254	Slc35f2	Solute carrier family 35 member F2 [Source:UniProtKB/Swiss-Prot;Acc:Q7TML3]
ENSMUST00000179353	0.00584349	down	-7.25615120450172	MERGE.694	Sept2	Septin-2 [Source:UniProtKB/Swiss-Prot;Acc:P42208]
ENSMUST00000152444	0.00571412	down	-1.22045470778371	MERGE.20848	Rpl13	60S ribosomal protein L13 [Source:UniProtKB/Swiss-Prot;Acc:P47963]
MERGE.17371.4	0.00578726	down	-4.45449987845385	MERGE.17371	-	-
ENSMUST00000031766	0.00616297	down	-5.84925168781606	MERGE.16512	Asns	Asparagine synthetase [glutamine-hydrolyzing] [Source:UniProtKB/Swiss-Prot;Acc:Q61024]
ENSMUST00000227153	0.00626256	down	-5.92922699847482	MERGE.6911	Mbnl2	muscleblind like splicing factor 2
MERGE.9805.1	0.00559455	up	1.51536	MERGE.9805	-	-
MERGE.573.1	0.00586144	down	-1.4019628617043	MERGE.573	-	-
ENSMUST00000085054	0.00140861	down	-3.38217887122639	MERGE.4969	Serpina1e	serine (or cysteine) peptidase inhibitor, clade A, member 1E [Source:MGI Symbol;Acc:MGI:891967]
MERGE.19460.5	0.00615096	up	4.72636	MERGE.19460	-	-
MERGE.17686.1	0.00587708	up	4.27784	MERGE.17686	-	-
ENSMUST00000084434	0.00389589	down	-1.03170775348585	MERGE.19412	Rplp2	60S acidic ribosomal protein P2 [Source:UniProtKB/Swiss-Prot;Acc:P99027]
ENSMUST00000170227	0.00607451	up	2.43463	MERGE.18081	Cyp2a22	cytochrome P450, family 2, subfamily a, polypeptide 22 [Source:MGI Symbol;Acc:MGI:3648316]
ENSMUST00000099496	0.00575138	down	-1.49266346758064	MERGE.5597	Uimc1	ubiquitin interaction motif containing 1 [Source:MGI Symbol;Acc:MGI:103185]
MERGE.4240.2	0.00622406	up	1.49589	MERGE.4240	-	-
MERGE.5026.18	0.00619384	down	-6.26512159111569	MERGE.5026	-	-
MERGE.15592.6	0.00652576	down	-1.60901558946531	MERGE.15592	-	-
ENSMUST00000216260	0.00677761	down	-1.69437405053256	MERGE.21315	Ubl7	ubiquitin-like 7 (bone marrow stromal cell-derived) [Source:MGI Symbol;Acc:MGI:1916709]
MERGE.11282.4	0.00645571	up	9.7445	MERGE.11282	-	-
ENSMUST00000210967	0.0059197	down	-1.48659003230709	MERGE.18386	Rpl13a	ribosomal protein L13A [Source:MGI Symbol;Acc:MGI:1351455]
MERGE.10542.2	0.00686485	up	6.8519	MERGE.10542	-	-
ENSMUST00000202752	0.00419935	up	1.72803	MERGE.15060	Khk	ketohexokinase [Source:HGNC Symbol;Acc:HGNC:6315]
MERGE.1405.2	0.00693533	up	5.89011	MERGE.1405	-	-
MERGE.16089.25	0.00570629	up	2.1057	MERGE.16089	-	-
ENSMUST00000122229	0.00448563	down	-4.07203546456251	MERGE.4969	Serpina1e	serine (or cysteine) peptidase inhibitor, clade A, member 1E [Source:MGI Symbol;Acc:MGI:891967]
ENSMUST00000109071	0.00690613	down	-1.66189940463273	MERGE.3036	Tcf7	transcription factor 7, T cell specific [Source:MGI Symbol;Acc:MGI:98507]
ENSMUST00000129847	0.0055749	down	-1.21141432406329	MERGE.18029	Rps19	40S ribosomal protein S19 [Source:UniProtKB/Swiss-Prot;Acc:Q9CZX8]
ENSMUST00000219554	0.00703275	up	2.63299	MERGE.2627	Myl6	myosin, light polypeptide 6, alkali, smooth muscle and non-muscle
ENSMUST00000224079	0.0070525	up	4.98039	MERGE.6214	Fam149b	family with sequence similarity 149, member B
MERGE.22237.7	0.00707221	up	8.48455	MERGE.22237	-	-
ENSMUST00000155973	0.00666974	down	-5.75777540153446	MERGE.10029	Sf1	Splicing factor 1 [Source:UniProtKB/Swiss-Prot;Acc:Q64213]
MERGE.21499.1	0.00708107	down	-6.69433917153743	MERGE.21499	-	-
ENSMUST00000109042	0.0066161	up	5.03903	ENSMUSG00000078896	Zfp965	zinc finger protein 965 [Source:MGI Symbol;Acc:MGI:3779822]
ENSMUST00000108146	0.00639573	down	-1.5070754938737	MERGE.3565	Pex12	Peroxisome assembly protein 12 [Source:UniProtKB/Swiss-Prot;Acc:Q8VC48]
ENSMUST00000030288	0.00514776	down	-2.17661769171051	MERGE.14115	Osbpl9	Oxysterol-binding protein-related protein 9 [Source:UniProtKB/Swiss-Prot;Acc:A2A8Z1]
MERGE.17402.2	0.00575894	down	-1.3655452915574	MERGE.17402	-	-
ENSMUST00000154055	0.00690433	down	-2.62359086188087	MERGE.12886	Cers2	Ceramide synthase 2 [Source:UniProtKB/Swiss-Prot;Acc:Q924Z4]
ENSMUST00000206294	0.00689778	up	1.1383	MERGE.19141	Arhgap17	Rho GTPase-activating protein 17 [Source:UniProtKB/Swiss-Prot;Acc:Q3UIA2]
MERGE.10076.1	0.00723715	up	3.28147	MERGE.10076	-	-
ENSMUST00000135278	0.00719818	up	3.25037	MERGE.5537	Dek	Protein DEK [Source:UniProtKB/Swiss-Prot;Acc:Q7TNV0]
MERGE.18465.1	0.00728912	up	3.36395	MERGE.18465	-	-
MERGE.3494.5	0.00195142	down	-1.13490890543568	MERGE.3494	-	-
ENSMUST00000169613	0.00204748	down	-1.19175535764822	MERGE.9899	Gstp1	Glutathione S-transferase P 1 [Source:UniProtKB/Swiss-Prot;Acc:P19157]
ENSMUST00000145025	0.00741697	down	-6.3323682261661	MERGE.14455	Hmgn2	Non-histone chromosomal protein HMG-17 [Source:UniProtKB/Swiss-Prot;Acc:P09602]
ENSMUST00000059295	0.00679364	up	1.08694	MERGE.9921	Syt12	synaptotagmin XII [Source:MGI Symbol;Acc:MGI:2159601]
ENSMUST00000027467	0.00502389	down	-1.30975302499051	MERGE.512	Serpine2	serine (or cysteine) peptidase inhibitor, clade E, member 2 [Source:MGI Symbol;Acc:MGI:101780]
ENSMUST00000033290	0.00577791	up	1.18068	MERGE.19293	Dhx32	Putative pre-mRNA-splicing factor ATP-dependent RNA helicase DHX32 [Source:UniProtKB/Swiss-Prot;Acc:Q8BZS9]
ENSMUST00000099002	0.00724105	down	-1.19468661994276	MERGE.12201	Zfp970	zinc finger protein 970 [Source:MGI Symbol;Acc:MGI:3652255]
MERGE.1402.5	0.0069671	down	-1.43229163955035	MERGE.1402	-	-
ENSMUST00000199342	0.00621691	up	1.06724	MERGE.13477	Acadm	acyl-Coenzyme A dehydrogenase, medium chain [Source:MGI Symbol;Acc:MGI:87867]
ENSMUST00000209812	0.00553915	down	-1.57038593363967	MERGE.18386	Rpl13a	ribosomal protein L13A [Source:MGI Symbol;Acc:MGI:1351455]
ENSMUST00000217317	0.00646319	up	1.27533	MERGE.21991	Rpsa	40S ribosomal protein SA [Source:UniProtKB/Swiss-Prot;Acc:P14206]
MERGE.7793.3	0.00738582	up	5.76444	MERGE.7793	-	-
ENSMUST00000133925	0.00770659	up	4.31804	MERGE.20460	Terf2	Telomeric repeat-binding factor 2 [Source:UniProtKB/Swiss-Prot;Acc:O35144]
ENSMUST00000113487	0.00508507	up	1.50422	MERGE.10029	Sf1	Splicing factor 1 [Source:UniProtKB/Swiss-Prot;Acc:Q64213]
ENSMUST00000142788	0.00711933	down	-4.41650977335011	MERGE.3309	Elp5	Elongator complex protein 5 [Source:UniProtKB/Swiss-Prot;Acc:Q99L85]
ENSMUST00000200066	0.00771853	up	6.20619	MERGE.21882	Dhx30	Putative ATP-dependent RNA helicase DHX30 [Source:UniProtKB/Swiss-Prot;Acc:Q99PU8]
ENSMUST00000003870	0.00677371	down	-1.42265361970193	MERGE.10509	Mxi1	MAX interactor 1, dimerization protein
ENSMUST00000026661	0.00629914	down	-1.70575928154205	MERGE.4147	Tk1	thymidine kinase 1 [Source:MGI Symbol;Acc:MGI:98763]
MERGE.13937.81	0.00779352	down	-10.7537158391321	MERGE.13937	-	-
MERGE.19327.1	0.00792634	up	1.78265	MERGE.19327	-	-
ENSMUST00000211096	0.00742872	down	-5.04153927289544	MERGE.2384	Gm33543	predicted gene, 33543
MERGE.1646.11	0.00755954	down	-7.01400075674988	MERGE.1646	-	-
ENSMUST00000128458	0.00755473	down	-5.15799174173843	MERGE.5020	Meg3	maternally expressed 3
ENSMUST00000161899	0.00729976	up	3.19986	MERGE.6687	Fam124a	family with sequence similarity 124 member A [Source:HGNC Symbol;Acc:HGNC:26413]
ENSMUST00000222588	0.00558844	up	1.67425	MERGE.5837	Cast	calpastatin
ENSMUST00000160017	0.00772389	down	-5.77574980135565	MERGE.21508	Gm16551	predicted gene 16551
ENSMUST00000228797	0.00827383	up	4.98947	MERGE.11823	Ralgapa2	Ral GTPase-activating protein subunit alpha-2 [Source:UniProtKB/Swiss-Prot;Acc:A3KGS3]
ENSMUST00000079817	0.00669156	up	2.42975	MERGE.6916	Stk24	serine/threonine kinase 24
ENSMUST00000068071	0.0081096	down	-1.52131952421165	MERGE.21881	Elp6	Elongator complex protein 6 [Source:UniProtKB/Swiss-Prot;Acc:Q8BK75]
MERGE.10478.3	0.00805702	up	5.09928	MERGE.10478	-	-
ENSMUST00000142735	0.00827816	down	-2.12260416613676	MERGE.14763	Rpl22	ribosomal protein L22 [Source:MGI Symbol;Acc:MGI:99262]
ENSMUST00000133841	0.00657127	down	-3.06038002310454	MERGE.18083	Cyp2f2	Cytochrome P450 2F2 [Source:UniProtKB/Swiss-Prot;Acc:P33267]
ENSMUST00000216867	0.00705208	down	-1.41494674789418	MERGE.21126	Rps25	ribosomal protein S25 [Source:MGI Symbol;Acc:MGI:1922867]
ENSMUST00000046754	0.0079153	up	4.80905	MERGE.8472	Mpc1	Mitochondrial pyruvate carrier 1 [Source:UniProtKB/Swiss-Prot;Acc:P63030]
ENSMUST00000115419	0.00778984	up	5.13327	MERGE.16554	St7	Suppressor of tumorigenicity 7 protein [Source:UniProtKB/Swiss-Prot;Acc:Q99M96]
MERGE.16090.3	0.00826283	up	5.53596	MERGE.16090	-	-
ENSMUST00000095987	0.00777699	up	4.36314	ENSMUSG00000071506	Tmem139	transmembrane protein 139
ENSMUST00000139389	0.00833434	up	3.95307	MERGE.21141	Treh	Trehalase [Source:UniProtKB/Swiss-Prot;Acc:Q9JLT2]
ENSMUST00000086040	0.00311403	up	2.42119	MERGE.1163	F5	Coagulation factor V Coagulation factor V heavy chain Coagulation factor V light chain [Source:UniProtKB/Swiss-Prot;Acc:O88783]
ENSMUST00000146511	0.00722344	down	-1.29614260980014	MERGE.16419	Gtf3a	transcription factor IIIA [Source:RefSeq peptide;Acc:NP_079928]
ENSMUST00000109931	0.00804593	up	6.55146	MERGE.11835	Zfp120	zinc finger protein 120 [Source:MGI Symbol;Acc:MGI:1345179]
ENSMUST00000146463	0.00831453	up	2.3094	MERGE.9888	Chka	Choline kinase alpha [Source:UniProtKB/Swiss-Prot;Acc:O54804]
ENSMUST00000117543	0.00835889	down	-5.25111200809735	MERGE.19025	Insc	INSC, spindle orientation adaptor protein [Source:HGNC Symbol;Acc:HGNC:33116]
ENSMUST00000028592	0.00508976	down	-1.15520199808134	MERGE.11469	Eif3m	Eukaryotic translation initiation factor 3 subunit M [Source:UniProtKB/Swiss-Prot;Acc:Q99JX4]
ENSMUST00000133801	0.0079883	down	-1.53014748812459	MERGE.18341	Aspdh	Putative L-aspartate dehydrogenase [Source:UniProtKB/Swiss-Prot;Acc:Q9DCQ2]
ENSMUST00000180025	0.00856703	up	4.12563	MERGE.22532	Bhlhb9	Protein BHLHb9 [Source:UniProtKB/Swiss-Prot;Acc:Q6PB60]
ENSMUST00000219591	0.0064698	down	-1.62946373632599	MERGE.2638	Rps26	ribosomal protein S26
ENSMUST00000163205	0.00800987	up	2.62489	MERGE.9736	Csnk1a1	casein kinase 1, alpha 1 [Source:MGI Symbol;Acc:MGI:1934950]
MERGE.9124.1	0.00848309	up	4.49581	MERGE.9124	-	-
MERGE.8268.1	0.00777587	up	3.93196	MERGE.8268	-	-
ENSMUST00000174241	0.00854041	down	-4.35074660231806	MERGE.8873	Lsm2	LSM2 homolog, U6 small nuclear RNA and mRNA degradation associated [Source:MGI Symbol;Acc:MGI:90676]
ENSMUST00000005669	0.00861095	up	7.20041	MERGE.18070	Cyp2b13	cytochrome P450, family 2, subfamily b, polypeptide 13 [Source:MGI Symbol;Acc:MGI:88599]
MERGE.22314.3	0.00856449	up	1.78969	MERGE.22314	-	-
ENSMUST00000150719	0.00821914	down	-3.18727232409302	MERGE.22201	Uxt	ubiquitously expressed transcript [Source:MGI Symbol;Acc:MGI:1277988]
MERGE.4396.4	0.00786797	up	1.72774	MERGE.4396	-	-
ENSMUST00000172013	0.00868773	down	-1.50102132585824	MERGE.7946	Ufd1	ubiquitin recognition factor in ER-associated degradation 1 [Source:MGI Symbol;Acc:MGI:109353]
ENSMUST00000115673	0.00823119	up	3.82577	MERGE.20637	Birc3	baculoviral IAP repeat containing 3 [Source:HGNC Symbol;Acc:HGNC:591]
ENSMUST00000227739	0.00830551	up	1.52514	ENSMUSG00000115200	AC122769.3	-
ENSMUST00000130875	0.00836505	up	3.92975	MERGE.16681	1810058I24Rik	RIKEN cDNA 1810058I24 gene
ENSMUST00000077389	0.00645846	down	-1.37929642247282	MERGE.12332	Gm7536	predicted gene 7536 [Source:MGI Symbol;Acc:MGI:3645137]
ENSMUST00000166687	0.00911696	up	5.46742	MERGE.12728	Rusc1	RUN and SH3 domain-containing protein 1 [Source:UniProtKB/Swiss-Prot;Acc:Q8BG26]
ENSMUST00000223502	0.0090654	down	-5.50378605228081	MERGE.5100	Pacs2	phosphofurin acidic cluster sorting protein 2
ENSMUST00000160720	0.00863653	up	1.25991	MERGE.6347	Stab1	stabilin 1 [Source:MGI Symbol;Acc:MGI:2178742]
ENSMUST00000095579	0.00898086	up	4.61978	MERGE.8586	Thoc6	Mus musculus THO complex 6 (Thoc6), transcript variant 2, mRNA. [Source:RefSeq mRNA;Acc:NM_001357380]
ENSMUST00000090170	0.00797573	down	-1.04288255388041	MERGE.7080	Rpl7a-ps3	ribosomal protein L7A, pseudogene 3
MERGE.9118.4	0.00696575	down	-1.16769728113113	MERGE.9118	-	-
ENSMUST00000210081	0.00875488	up	4.35755	MERGE.19830	Ufsp2	UFM1-specific peptidase 2 [Source:MGI Symbol;Acc:MGI:1913679]
ENSMUST00000076264	0.00862213	down	-1.70362061431876	MERGE.15080	Zfp512	zinc finger protein 512 [Source:MGI Symbol;Acc:MGI:1917345]
ENSMUST00000191040	0.00930702	down	-1.37734922703054	ENSMUSG00000102117	Rpsa-ps1	ribosomal protein SA, pseudogene 1 [Source:MGI Symbol;Acc:MGI:3644886]
ENSMUST00000105296	0.00910069	up	2.38305	MERGE.2318	Nr1h4	Bile acid receptor [Source:UniProtKB/Swiss-Prot;Acc:Q60641]
MERGE.8909.2	0.00929261	up	3.21263	MERGE.8909	-	-
MERGE.13937.82	0.0092891	down	-8.42963483205222	MERGE.13937	-	-
MERGE.8357.1	0.00941299	up	2.55921	MERGE.8357	-	-
ENSMUST00000209672	0.00925599	up	4.35584	ENSMUSG00000109931	Gm39929	predicted gene, 39929 [Source:MGI Symbol;Acc:MGI:5622814]
ENSMUST00000138141	0.00945854	up	4.15402	MERGE.19157	Spns1	1 [Source:UniProtKB/Swiss-Prot;Acc:Q8R0G7]
ENSMUST00000146913	0.00932976	down	-1.3580985219221	MERGE.18133	Paf1	RNA polymerase II-associated factor 1 homolog [Source:UniProtKB/Swiss-Prot;Acc:Q8K2T8]
MERGE.10116.3	0.00794272	up	1.82659	MERGE.10116	-	-
MERGE.18104.5	0.00896057	up	7.26095	MERGE.18104	-	-
ENSMUST00000143503	0.00910409	down	-2.14512413309833	MERGE.14811	Mrpl20	39S ribosomal protein L20, mitochondrial [Source:UniProtKB/Swiss-Prot;Acc:Q9CQL4]
ENSMUST00000182630	0.00963838	up	1.23241	ENSMUSG00000098019	Gm2546	predicted gene 2546 [Source:MGI Symbol;Acc:MGI:3780714]
ENSMUST00000197758	0.00940657	down	-3.44561221829617	MERGE.13116	Prok1	Prokineticin-1 [Source:UniProtKB/Swiss-Prot;Acc:Q14A28]
ENSMUST00000208746	0.00894939	down	-3.44775864746398	MERGE.17846	Zfp787	zinc finger protein 787 [Source:MGI Symbol;Acc:MGI:1914359]
ENSMUST00000209626	0.00642406	down	-1.04779570216625	MERGE.18386	Rpl13a	ribosomal protein L13A [Source:MGI Symbol;Acc:MGI:1351455]
ENSMUST00000156988	0.00494391	up	1.70305	MERGE.21555	Eef1a1	Elongation factor 1-alpha 1 [Source:UniProtKB/Swiss-Prot;Acc:P10126]
ENSMUST00000156840	0.00947865	down	-1.75532951585837	MERGE.19891	Fbxo8	F-box only protein 8 [Source:UniProtKB/Swiss-Prot;Acc:Q9QZN3]
ENSMUST00000030743	0.00687885	up	2.72571	MERGE.14394	Srsf4	serine/arginine-rich splicing factor 4 [Source:MGI Symbol;Acc:MGI:1890577]
ENSMUST00000169488	0.00817141	up	2.0558	MERGE.8783	Wiz	widely-interspaced zinc finger motifs [Source:MGI Symbol;Acc:MGI:1332638]
ENSMUST00000108610	0.00690575	up	3.45259	MERGE.3308	Eif5a	Eukaryotic translation initiation factor 5A-1 [Source:UniProtKB/Swiss-Prot;Acc:P63242]
ENSMUST00000123371	0.00994863	up	5.58665	MERGE.2997	Hnrnph1	Mus musculus heteroous nuclear ribonucleoprotein H1 (Hnrnph1), transcript variant 1, mRNA. [Source:RefSeq mRNA;Acc:NM_001347487]
ENSMUST00000106154	0.0092969	down	-1.06848186223992	MERGE.4233	Cenpx	Mus musculus centromere protein X (Cenpx), transcript variant 3, mRNA. [Source:RefSeq mRNA;Acc:NM_001347612]
ENSMUST00000161808	0.00956407	up	1.19309	MERGE.1342	Adss	adenylosuccinate synthetase, non muscle [Source:MGI Symbol;Acc:MGI:87948]
MERGE.8120.5	0.00994936	up	6.17164	MERGE.8120	-	-
ENSMUST00000147233	0.00825636	up	1.32107	MERGE.467	Slc11a1	solute carrier family 11 (proton-coupled divalent metal ion transporters), member 1 [Source:MGI Symbol;Acc:MGI:1345275]
MERGE.7505.1	0.00931101	up	3.42467	MERGE.7505	-	-
MERGE.11859.12	0.0100696	up	6.50783	MERGE.11859	-	-
ENSMUST00000182981	0.00988238	down	-5.29991111817402	MERGE.5026	Rian	RNA imprinted and accumulated in nucleus [Source:MGI Symbol;Acc:MGI:1922995]
ENSMUST00000144707	0.0101434	down	-1.45890335457583	MERGE.11926	Ergic3	Mus musculus ERGIC and golgi 3 (Ergic3), transcript variant 2, mRNA. [Source:RefSeq mRNA;Acc:NM_001356414]
ENSMUST00000147452	0.00967517	down	-1.06391137969994	MERGE.14290	Mtf1	Metal regulatory transcription factor 1 [Source:UniProtKB/Swiss-Prot;Acc:Q07243]
ENSMUST00000090512	0.00984201	down	-5.56260895746175	MERGE.16586	Grm8	glutamate receptor, metabotropic 8 [Source:MGI Symbol;Acc:MGI:1351345]
ENSMUST00000072818	0.00784516	down	-5.0472274764665	MERGE.15522	Ugt2b38	UDP glucuronosyltransferase 2 family, polypeptide B38 [Source:MGI Symbol;Acc:MGI:2140794]
ENSMUST00000198865	0.00994886	up	3.20169	MERGE.21893	Pth1r	Parathyroid hormone/parathyroid hormone-related peptide receptor [Source:UniProtKB/Swiss-Prot;Acc:P41593]
MERGE.11084.2	0.00855958	up	2.02411	MERGE.11084	-	-
ENSMUST00000199422	0.00982452	up	1.2462	MERGE.13221	Slc44a3	solute carrier family 44, member 3 [Source:MGI Symbol;Acc:MGI:2384860]
MERGE.1166.4	0.0102964	up	4.56029	MERGE.1166	-	-
MERGE.3982.1	0.00936712	down	-1.23611135627357	MERGE.3982	-	-
ENSMUST00000163832	0.00959496	up	1.59581	MERGE.8260	Gbe1	1,4-alpha-glucan-branching enzyme [Source:UniProtKB/Swiss-Prot;Acc:Q9D6Y9]
ENSMUST00000109246	0.010291	up	3.20044	MERGE.12060	Prex1	Phosphatidylinositol 3,4,5-trisphosphate-dependent Rac exchanger 1 protein [Source:UniProtKB/Swiss-Prot;Acc:Q69ZK0]
ENSMUST00000217902	0.00839453	up	1.16734	MERGE.2183	Csnk1g2	casein kinase 1, gamma 2
ENSMUST00000229159	0.00993945	up	4.09722	MERGE.7372	Lgals1	lectin, galactose binding, soluble 1
ENSMUST00000165153	0.0100791	up	1.55396	MERGE.2137	Ptbp1	polypyrimidine tract binding protein 1 [Source:HGNC Symbol;Acc:HGNC:9583]
ENSMUST00000200707	0.00939377	up	2.57481	MERGE.15563	Gm19619	predicted gene, 19619
ENSMUST00000216573	0.0102024	up	1.3066	MERGE.22016	Nktr	NK-tumor recognition protein Putative peptidyl-prolyl cis-trans isomerase [Source:UniProtKB/Swiss-Prot;Acc:P30415]
ENSMUST00000134954	0.0106087	down	-5.34699123733897	MERGE.22314	Tmem185a	transmembrane protein 185A [Source:MGI Symbol;Acc:MGI:2448555]
MERGE.19842.4	0.0106602	down	-5.63221970513816	MERGE.19842	-	-
ENSMUST00000176518	0.00859355	up	1.4589	MERGE.3565	Pex12	Peroxisome assembly protein 12 [Source:UniProtKB/Swiss-Prot;Acc:Q8VC48]
ENSMUST00000121331	0.0105767	down	-2.8160842269781	MERGE.3859	Vps25	vacuolar protein sorting 25 [Source:MGI Symbol;Acc:MGI:106354]
ENSMUST00000124424	0.0107606	up	1.89449	MERGE.21223	Dixdc1	Dixin [Source:UniProtKB/Swiss-Prot;Acc:Q80Y83]
MERGE.6157.2	0.00810983	down	-2.33224832894607	MERGE.6157	-	-
ENSMUST00000220854	0.0107891	up	6.01956	MERGE.4808	Mlh3	mutL homolog 3
ENSMUST00000170051	0.0069529	up	3.18696	MERGE.14907	Cd36	Platelet glycoprotein 4 [Source:UniProtKB/Swiss-Prot;Acc:Q08857]
MERGE.22038.1	0.0104728	down	-3.28262523761147	MERGE.22038	-	-
ENSMUST00000099960	0.0108507	down	-1.65271008530793	MERGE.3682	Cox11	Cytochrome c oxidase assembly protein COX11, mitochondrial [Source:UniProtKB/Swiss-Prot;Acc:Q6P8I6]
MERGE.19163.3	0.00767795	up	1.32207	MERGE.19163	-	-
ENSMUST00000150264	0.00720238	up	1.12587	MERGE.12319	Cp	Ceruloplasmin [Source:UniProtKB/Swiss-Prot;Acc:Q61147]
MERGE.3635.1	0.0108209	up	5.96639	MERGE.3635	-	-
ENSMUST00000174522	0.010983	up	5.49672	MERGE.13739	Gne	glucosamine (UDP-N-acetyl)-2-epimerase/N-acetylmannosamine kinase [Source:MGI Symbol;Acc:MGI:1354951]
ENSMUST00000109408	0.0108929	up	1.93313	MERGE.12005	Ttpal	tocopherol (alpha) transfer protein-like [Source:MGI Symbol;Acc:MGI:1923330]
MERGE.15113.1	0.0110001	up	1.73638	MERGE.15113	-	-
MERGE.18800.19	0.0110123	down	-7.46961097457172	MERGE.18800	-	-
ENSMUST00000142105	0.0109872	down	-1.3887717749746	MERGE.19322	Fuom	Fucose mutarotase [Source:UniProtKB/Swiss-Prot;Acc:Q8R2K1]
MERGE.20473.2	0.011107	up	6.47677	MERGE.20473	-	-
ENSMUST00000225797	0.00710775	up	1.47793	MERGE.5347	Slc17a4	Probable small intestine urate exporter [Source:UniProtKB/Swiss-Prot;Acc:Q5NCM1]
ENSMUST00000172023	0.00993192	down	-1.23931082820352	MERGE.22522	Rpl36a	60S ribosomal protein L36a [Source:UniProtKB/Swiss-Prot;Acc:P83882]
ENSMUST00000111474	0.0106706	up	1.97996	MERGE.16054	Cdk2ap1	Cyclin-dependent kinase 2-associated protein 1 [Source:UniProtKB/Swiss-Prot;Acc:O35207]
ENSMUST00000105613	0.00573035	up	2.16959	MERGE.14794	Nadk	NAD kinase [Source:UniProtKB/Swiss-Prot;Acc:P58058]
ENSMUST00000230744	0.00969548	down	-1.56335206159311	MERGE.7704	Cela1	chymotrypsin-like elastase family, member 1
ENSMUST00000127306	0.00900825	down	-1.89054777077392	MERGE.13683	Enho	Adropin [Source:UniProtKB/Swiss-Prot;Acc:Q8K1D8]
MERGE.21134.2	0.0112229	up	8.07443	MERGE.21134	-	-
ENSMUST00000044003	0.00912699	up	1.46819	MERGE.4032	Abca6	ATP-binding cassette, sub-family A (ABC1), member 6 [Source:MGI Symbol;Acc:MGI:1923434]
MERGE.22001.20	0.0112531	up	4.58687	MERGE.22001	-	-
MERGE.7947.7	0.0108646	up	2.78418	MERGE.7947	-	-
ENSMUST00000093221	0.00669741	down	-2.26242920776572	MERGE.20377	Ces3b	Carboxylesterase 3B [Source:UniProtKB/Swiss-Prot;Acc:Q8VCU1]
ENSMUST00000108715	0.0074647	up	1.26401	MERGE.3183	Aldh3a2	Fatty aldehyde dehydrogenase [Source:UniProtKB/Swiss-Prot;Acc:P47740]
ENSMUST00000178156	0.0114489	up	1.43414	MERGE.296	Ankrd44	Serine/threonine-protein phosphatase 6 regulatory ankyrin repeat subunit B [Source:UniProtKB/Swiss-Prot;Acc:B2RXR6]
MERGE.5179.6	0.00709271	up	1.1119	MERGE.5179	-	-
MERGE.18887.7	0.00726729	up	1.79607	MERGE.18887	-	-
ENSMUST00000114218	0.0117298	down	-5.69830144489355	MERGE.8269	D16Ertd472e	chromosome 21 open reading frame 91 [Source:HGNC Symbol;Acc:HGNC:16459]
ENSMUST00000142488	0.0109788	down	-1.16502000499933	MERGE.652	Scly	selenocysteine lyase [Source:HGNC Symbol;Acc:HGNC:18161]
MERGE.14602.3	0.0110502	up	2.91295	MERGE.14602	-	-
MERGE.8773.1	0.00985866	down	-1.14504602931131	MERGE.8773	-	-
ENSMUST00000170350	0.00963724	up	2.81049	MERGE.16613	Tnpo3	Mus musculus transportin 3 (Tnpo3), transcript variant 2, mRNA. [Source:RefSeq mRNA;Acc:NM_001347079]
ENSMUST00000182742	0.0118918	down	-1.82800103833604	MERGE.46	Snhg6	small nucleolar RNA host gene 6
ENSMUST00000156283	0.0118849	down	-1.45005742557047	MERGE.13527	Nsmaf	neutral sphingomyelinase (N-SMase) activation associated factor [Source:MGI Symbol;Acc:MGI:1341864]
MERGE.7421.4	0.0110525	up	3.01593	MERGE.7421	-	-
ENSMUST00000102601	0.0113187	up	2.45944	MERGE.3271	Trappc1	trafficking protein particle complex 1 [Source:MGI Symbol;Acc:MGI:1098727]
ENSMUST00000106849	0.0119474	up	4.95276	MERGE.18904	Trim34a	tripartite motif-containing 34A [Source:MGI Symbol;Acc:MGI:2137359]
MERGE.14115.5	0.00766804	down	-2.36216679572593	MERGE.14115	-	-
ENSMUST00000146450	0.0117885	up	3.24906	MERGE.18877	Xndc1	Xrcc1 N-terminal domain containing 1 [Source:MGI Symbol;Acc:MGI:5546359]
MERGE.2656.5	0.011996	up	5.17631	MERGE.2656	-	-
ENSMUST00000156631	0.0120134	up	5.05697	MERGE.5877	Adgrv1	adhesion G protein-coupled receptor V1 [Source:MGI Symbol;Acc:MGI:1274784]
ENSMUST00000143752	0.0120453	up	4.98984	MERGE.16877	Abcg2	ATP binding cassette subfamily G member 2 (Junior blood group) [Source:MGI Symbol;Acc:MGI:1347061]
ENSMUST00000218903	0.0120514	up	5.3283	MERGE.1680	Epb41l2	erythrocyte membrane protein band 4.1 like 2
MERGE.9276.1	0.0119003	down	-1.80396932593283	MERGE.9276	-	-
MERGE.10866.1	0.00815738	down	-1.32915870651007	MERGE.10866	-	-
ENSMUST00000048959	0.00449405	down	-2.05428193969022	MERGE.10360	Cyp2c54	cytochrome P450, family 2, subfamily c, polypeptide 54
MERGE.6146.1	0.00913643	up	2.00602	MERGE.6146	-	-
MERGE.17999.1	0.004043	down	-1.06945292851866	MERGE.17999	-	-
ENSMUST00000133156	0.0108048	up	1.26383	MERGE.9239	Lpin2	Mus musculus lipin 2 (Lpin2), transcript variant 3, mRNA. [Source:RefSeq mRNA;Acc:NM_001357791]
MERGE.3635.2	0.011801	up	3.75781	MERGE.3635	-	-
ENSMUST00000128811	0.0123175	down	-4.67136905122764	MERGE.10966	St6galnac6	Alpha-N-acetylgalactosaminide alpha-2,6-sialyltransferase 6 [Source:UniProtKB/Swiss-Prot;Acc:Q9JM95]
ENSMUST00000002127	0.00998167	up	1.09871	MERGE.3490	Unc119	unc-119 lipid binding chaperone [Source:MGI Symbol;Acc:MGI:1328357]
ENSMUST00000220359	0.0102694	down	-2.94029621819376	MERGE.2098	D10Jhu81e	DNA segment, Chr 10, Johns Hopkins University 81 expressed
ENSMUST00000129081	0.0123205	up	3.77685	MERGE.10002	Syvn1	synovial apoptosis inhibitor 1, synoviolin [Source:MGI Symbol;Acc:MGI:1921376]
ENSMUST00000229433	0.0118958	down	-3.68848696942183	MERGE.7620	Tmem106c	transmembrane protein 106C
ENSMUST00000177651	0.0106159	down	-3.38419748978076	MERGE.12979	Hsd3b2	hydroxy-delta-5-steroid dehydrogenase, 3 beta- and steroid delta-isomerase 2 [Source:MGI Symbol;Acc:MGI:96234]
ENSMUST00000218022	0.0124053	up	7.68117	MERGE.4328	Smc6	structural maintenance of chromosomes 6
ENSMUST00000148644	0.0122888	up	4.22667	MERGE.20170	Nfix	Nuclear factor 1 X-type [Source:UniProtKB/Swiss-Prot;Acc:P70257]
MERGE.4355.1	0.0124169	up	5.29532	MERGE.4355	-	-
MERGE.4963.2	0.0118732	down	-6.76602806591871	MERGE.4963	-	-
ENSMUST00000194649	0.00951659	down	-1.17033628924972	MERGE.12348	Rpl22l1	ribosomal protein L22 like 1 [Source:MGI Symbol;Acc:MGI:1915278]
ENSMUST00000208054	0.0125742	down	-4.43781200517549	MERGE.18672	Rps17	ribosomal protein S17 [Source:MGI Symbol;Acc:MGI:1309526]
ENSMUST00000004202	0.0097753	up	2.22551	MERGE.20702	Dnmt1	DNA (cytosine-5)-methyltransferase 1 [Source:UniProtKB/Swiss-Prot;Acc:P13864]
ENSMUST00000045289	0.0127878	up	4.56345	MERGE.7525	Pnpla3	patatin-like phospholipase domain containing 3
MERGE.18465.2	0.0129348	up	6.17475	MERGE.18465	-	-
MERGE.7611.2	0.0120533	up	2.22711	MERGE.7611	-	-
ENSMUST00000038644	0.0128448	down	-1.86971747727509	MERGE.3263	Rangrf	RAN guanine nucleotide release factor [Source:MGI Symbol;Acc:MGI:1889073]
MERGE.6622.3	0.012972	up	6.79044	MERGE.6622	-	-
ENSMUST00000142157	0.0129796	down	-5.93965802077319	MERGE.3898	Rundc3a	RUN domain-containing protein 3A [Source:UniProtKB/Swiss-Prot;Acc:O08576]
ENSMUST00000225339	0.0130592	up	1.57344	MERGE.9882	Ppp6r3	protein phosphatase 6, regulatory subunit 3
ENSMUST00000134384	0.0130273	up	4.15847	MERGE.5	Lypla1	Acyl-protein thioesterase 1 [Source:UniProtKB/Swiss-Prot;Acc:P97823]
ENSMUST00000213448	0.0114018	down	-1.51856920892682	MERGE.21761	Rpl29	60S ribosomal protein L29 [Source:UniProtKB/Swiss-Prot;Acc:P47915]
ENSMUST00000059080	0.00876932	down	-1.24447018240974	MERGE.12225	Rps21	Mus musculus ribosomal protein S21 (Rps21), transcript variant 5, mRNA. [Source:RefSeq mRNA;Acc:NM_001355520]
ENSMUST00000120541	0.00543132	up	3.85974	MERGE.12987	Hmgcs2	Hydroxymethylglutaryl-CoA synthase, mitochondrial [Source:UniProtKB/Swiss-Prot;Acc:P54869]
MERGE.18412.1	0.0132155	up	3.81172	MERGE.18412	-	-
ENSMUST00000216037	0.0130262	down	-4.24742189497755	MERGE.20665	Ankrd49	Ankyrin repeat domain-containing protein 49 [Source:UniProtKB/Swiss-Prot;Acc:Q8VE42]
MERGE.4132.5	0.0132397	up	5.4693	MERGE.4132	-	-
MERGE.17596.3	0.0122985	down	-3.21346560502003	MERGE.17596	-	-
ENSMUST00000034342	0.012909	up	4.41571	ENSMUSG00000054400	Cklf	Chemokine-like factor [Source:UniProtKB/Swiss-Prot;Acc:Q9DAS1]
ENSMUST00000135915	0.0126548	down	-1.31474835574113	MERGE.10805	Paxx	Protein PAXX [Source:UniProtKB/Swiss-Prot;Acc:Q8K0Y7]
ENSMUST00000134050	0.0131272	down	-3.76122929149234	MERGE.13730	Hint2	histidine triad nucleotide binding protein 2 [Source:MGI Symbol;Acc:MGI:1916167]
ENSMUST00000181873	0.0123364	down	-1.13794195374969	MERGE.15638	5430416N02Rik	RIKEN cDNA 5430416N02 gene
MERGE.1465.2	0.0133111	down	-7.26206249182961	MERGE.1465	-	-
ENSMUST00000164688	0.0127271	down	-1.33941624532001	MERGE.7750	Prr13	Proline-rich protein 13 [Source:UniProtKB/Swiss-Prot;Acc:Q9CQJ5]
ENSMUST00000130778	0.0133727	up	4.51194	MERGE.12965	Sec22b	Vesicle-trafficking protein SEC22b [Source:UniProtKB/Swiss-Prot;Acc:O08547]
ENSMUST00000142995	0.0133349	up	2.11604	MERGE.9995	Dpf2	Zinc finger protein ubi-d4 [Source:UniProtKB/Swiss-Prot;Acc:Q61103]
MERGE.9659.1	0.00983175	down	-2.09277391287027	MERGE.9659	-	-
ENSMUST00000047093	0.0134273	down	-5.9782575775349	MERGE.19447	Lrrc56	Leucine-rich repeat-containing protein 56 [Source:UniProtKB/Swiss-Prot;Acc:Q8K375]
ENSMUST00000095224	0.0120078	down	-2.03846157539426	MERGE.9143	Safb	Scaffold attachment factor B1 [Source:UniProtKB/Swiss-Prot;Acc:D3YXK2]
ENSMUST00000132561	0.0130084	down	-3.17076927196087	MERGE.10805	Paxx	Protein PAXX [Source:UniProtKB/Swiss-Prot;Acc:Q8K0Y7]
ENSMUST00000161515	0.012369	up	2.66442	MERGE.220	Cnot11	CCR4-NOT transcription complex subunit 11 [Source:UniProtKB/Swiss-Prot;Acc:Q9CWN7]
MERGE.9122.5	0.0134507	up	5.54172	MERGE.9122	-	-
ENSMUST00000187578	0.00717359	down	-1.07529367979799	MERGE.7414	Rpl3	60S ribosomal protein L3 [Source:UniProtKB/Swiss-Prot;Acc:P27659]
ENSMUST00000113737	0.0119872	down	-2.61419314471607	MERGE.475	Zfp142	zinc finger protein 142 [Source:MGI Symbol;Acc:MGI:1924514]
ENSMUST00000126160	0.0117441	up	1.01784	MERGE.11691	Tmem87b	Mus musculus transmembrane protein 87B (Tmem87b), transcript variant 3, mRNA. [Source:RefSeq mRNA;Acc:NM_001355629]
MERGE.1233.2	0.00751205	up	1.45717	MERGE.1233	-	-
MERGE.11393.4	0.0132507	up	6.08194	MERGE.11393	-	-
ENSMUST00000141939	0.0127493	down	-1.53372147460962	MERGE.4147	Tk1	thymidine kinase 1 [Source:MGI Symbol;Acc:MGI:98763]
ENSMUST00000145165	0.0137452	up	6.19906	MERGE.19551	Map2k7	Dual specificity mitogen-activated protein kinase kinase 7 [Source:UniProtKB/Swiss-Prot;Acc:Q8CE90]
MERGE.12728.11	0.0126	down	-2.01369137036504	MERGE.12728	-	-
ENSMUST00000176030	0.00709115	down	-1.37902717242358	MERGE.10244	Smarca2	SWI/SNF related, matrix associated, actin dependent regulator of chromatin, subfamily a, member 2 [Source:MGI Symbol;Acc:MGI:99603]
ENSMUST00000044009	0.0137783	down	-6.36194069250631	MERGE.10617	Camk1d	calcium/calmodulin-dependent protein kinase ID [Source:MGI Symbol;Acc:MGI:2442190]
MERGE.5779.2	0.0138422	up	5.29525	MERGE.5779	-	-
ENSMUST00000125665	0.0123834	up	1.24917	MERGE.9239	Lpin2	Mus musculus lipin 2 (Lpin2), transcript variant 3, mRNA. [Source:RefSeq mRNA;Acc:NM_001357791]
ENSMUST00000215087	0.0136175	up	3.2433	MERGE.22049	Lars2	Probable leucine--tRNA ligase, mitochondrial [Source:UniProtKB/Swiss-Prot;Acc:Q8VDC0]
ENSMUST00000046255	0.0138363	down	-3.99023979842818	MERGE.17635	Gpr19	Probable G-protein coupled receptor 19 [Source:UniProtKB/Swiss-Prot;Acc:Q61121]
ENSMUST00000205233	0.013926	up	5.2375	MERGE.17777	Nlrp12	NACHT, LRR and PYD domains-containing protein 12 [Source:UniProtKB/Swiss-Prot;Acc:E9Q5R7]
ENSMUST00000059372	0.012793	up	3.84192	MERGE.11746	Rnf24	ring finger protein 24 [Source:MGI Symbol;Acc:MGI:1261771]
ENSMUST00000142235	0.0140229	up	1.47091	MERGE.22485	Atrx	Transcriptional regulator ATRX [Source:UniProtKB/Swiss-Prot;Acc:Q61687]
MERGE.16796.13	0.0140286	up	4.61446	MERGE.16796	-	-
MERGE.21898.1	0.012483	up	2.43846	MERGE.21898	-	-
ENSMUST00000209093	0.0133057	down	-2.72343244495593	MERGE.18861	Atg16l2	autophagy related 16-like 2 (S. cerevisiae) [Source:MGI Symbol;Acc:MGI:1920933]
ENSMUST00000029936	0.0124186	down	-2.25666305075624	MERGE.13406	Gbp2b	guanylate binding protein 2b
ENSMUST00000143106	0.0138887	down	-4.08871537612413	MERGE.14073	Yipf1	Yip1 domain family, member 1 [Source:MGI Symbol;Acc:MGI:1915532]
MERGE.2155.1	0.0140749	down	-5.97930469684537	MERGE.2155	-	-
MERGE.5619.1	0.0120276	up	1.56561	MERGE.5619	-	-
ENSMUST00000202842	0.0143497	up	2.06505	MERGE.15075	Nrbp1	Mus musculus nuclear receptor binding protein 1 (Nrbp1), transcript variant 1, mRNA. [Source:RefSeq mRNA;Acc:NM_001347326]
ENSMUST00000107444	0.0106144	down	-1.01606943637852	MERGE.13856	Alad	Delta-aminolevulinic acid dehydratase [Source:UniProtKB/Swiss-Prot;Acc:P10518]
MERGE.14564.7	0.0127309	down	-1.89337000188473	MERGE.14564	-	-
ENSMUST00000043314	0.0144115	down	-6.05096763728678	MERGE.18066	Cyp2s1	Cytochrome P450 2S1 [Source:UniProtKB/Swiss-Prot;Acc:Q9DBX6]
ENSMUST00000113485	0.0127698	down	-1.65651327656263	MERGE.10029	Sf1	Splicing factor 1 [Source:UniProtKB/Swiss-Prot;Acc:Q64213]
ENSMUST00000005120	0.0143743	up	4.23627	MERGE.20168	Ccdc130	Coiled-coil domain-containing protein 130 [Source:UniProtKB/Swiss-Prot;Acc:Q9D516]
ENSMUST00000110216	0.0141627	down	-2.56778653872561	MERGE.19958	Zfp930	zinc finger protein 930 [Source:MGI Symbol;Acc:MGI:2675306]
MERGE.16089.19	0.0135926	up	1.32061	MERGE.16089	-	-
ENSMUST00000218381	0.0140212	down	-2.1852305368533	MERGE.2025	C730027H18Rik	RIKEN cDNA C730027H18 gene
ENSMUST00000108344	0.00768689	down	-1.32740039570119	MERGE.18104	Akt2	Mus musculus thymoma viral proto-onco 2 (Akt2), transcript variant 4, mRNA. [Source:RefSeq mRNA;Acc:NM_001331109]
MERGE.11147.9	0.0112452	up	1.25706	MERGE.11147	-	-
ENSMUST00000164828	0.0138271	up	1.54469	MERGE.12266	Pex2	peroxisomal biogenesis factor 2 [Source:HGNC Symbol;Acc:HGNC:9717]
MERGE.9052.2	0.0125006	up	1.40547	MERGE.9052	-	-
ENSMUST00000130606	0.0137457	up	6.27619	MERGE.16549	Capza2	F-actin-capping protein subunit alpha-2 [Source:UniProtKB/Swiss-Prot;Acc:P47754]
ENSMUST00000086969	0.0116615	down	-1.06624100996573	MERGE.10470	Mfsd13a	Transmembrane protein 180 [Source:UniProtKB/Swiss-Prot;Acc:Q6PDE8]
ENSMUST00000132202	0.00916107	up	1.0034	MERGE.10479	Wbp1l	WW domain binding protein 1 like [Source:MGI Symbol;Acc:MGI:107577]
ENSMUST00000151325	0.014621	up	1.0879	MERGE.14154	Pomgnt1	RIKEN cDNA 2510003B16 gene
MERGE.5807.2	0.0149326	down	-5.3073878467454	MERGE.5807	-	-
MERGE.12976.1	0.00818793	down	-4.23013810313117	MERGE.12976	-	-
ENSMUST00000199608	0.0144574	up	2.97452	MERGE.12390	8430422M14Rik	RIKEN cDNA 8430422M14 gene [Source:MGI Symbol;Acc:MGI:1925753]
ENSMUST00000113941	0.0131594	down	-5.73145224456823	MERGE.10863	Brd3	Bromodomain-containing protein 3 [Source:UniProtKB/Swiss-Prot;Acc:Q8K2F0]
ENSMUST00000204459	0.0149865	down	-4.91580090569361	MERGE.17201	Eefsec	Selenocysteine-specific elongation factor [Source:UniProtKB/Swiss-Prot;Acc:Q9JHW4]
ENSMUST00000138407	0.013216	up	1.31477	MERGE.1282	Copa	Coatomer subunit alpha Xenin Proxenin [Source:UniProtKB/Swiss-Prot;Acc:Q8CIE6]
ENSMUST00000032900	0.0147375	up	3.60308	MERGE.19032	Sox6os	SRY (sex determining region Y)-box 6, opposite strand
ENSMUST00000129722	0.0139239	up	1.72014	MERGE.22315	Mtm1	X-linked myotubular myopathy gene 1 [Source:MGI Symbol;Acc:MGI:1099452]
MERGE.15453.5	0.0151393	down	-2.03006801693589	MERGE.15453	-	-
ENSMUST00000214026	0.0138405	down	-1.92270442238569	MERGE.20954	Rgl3	Ral guanine nucleotide dissociation stimulator-like 3 [Source:UniProtKB/Swiss-Prot;Acc:Q3UYI5]
ENSMUST00000006005	0.011453	down	-1.10465242455388	MERGE.21893	Pth1r	Parathyroid hormone/parathyroid hormone-related peptide receptor [Source:UniProtKB/Swiss-Prot;Acc:P41593]
ENSMUST00000138615	0.0152786	down	-3.37254246962567	MERGE.15697	Zfp326	zinc finger protein 326 [Source:MGI Symbol;Acc:MGI:1927246]
ENSMUST00000025966	0.0118244	down	-1.74727367770118	MERGE.10349	Cyp2c55	Cytochrome P450 2C55 [Source:UniProtKB/Swiss-Prot;Acc:Q9D816]
MERGE.21833.7	0.0153574	up	4.813	MERGE.21833	-	-
MERGE.12164.1	0.0151472	down	-3.66274437857197	MERGE.12164	-	-
MERGE.5109.7	0.015367	down	-6.16816514025661	MERGE.5109	-	-
MERGE.14201.3	0.0102351	up	1.20345	MERGE.14201	-	-
MERGE.10864.2	0.0149363	down	-3.96606386806409	MERGE.10864	-	-
ENSMUST00000045665	0.0146226	up	4.05718	MERGE.925	Ppp1r12b	protein phosphatase 1, regulatory (inhibitor) subunit 12B [Source:MGI Symbol;Acc:MGI:1916417]
ENSMUST00000109764	0.00951093	down	-2.62444097739096	MERGE.20170	Nfix	Nuclear factor 1 X-type [Source:UniProtKB/Swiss-Prot;Acc:P70257]
ENSMUST00000031024	0.0110083	down	-1.16180085772232	MERGE.15089	Mrpl33	39S ribosomal protein L33, mitochondrial [Source:UniProtKB/Swiss-Prot;Acc:Q9CQP0]
MERGE.14502.5	0.014282	down	-6.01258095963378	MERGE.14502	-	-
MERGE.9415.1	0.015547	down	-3.71922257579687	MERGE.9415	-	-
ENSMUST00000166768	0.0115321	up	1.84625	MERGE.20857	Spata2l	spermatogenesis associated 2-like [Source:MGI Symbol;Acc:MGI:1926029]
ENSMUST00000148323	0.0155002	down	-1.80270963449347	MERGE.4830	Erg28	Probable ergosterol biosynthetic protein 28 [Source:UniProtKB/Swiss-Prot;Acc:Q9ERY9]
MERGE.3657.4	0.0112913	down	-1.84581756544152	MERGE.3657	-	-
MERGE.4283.2	0.0146851	up	6.17715	MERGE.4283	-	-
ENSMUST00000134965	0.0144104	up	1.34876	MERGE.4486	Immp2l	Mitochondrial inner membrane protease subunit 2 [Source:UniProtKB/Swiss-Prot;Acc:Q8BPT6]
MERGE.11893.1	0.0159356	down	-4.18089999809835	MERGE.11893	-	-
ENSMUST00000207090	0.0155416	up	1.74101	MERGE.18820	Slco2b1	solute carrier organic anion transporter family, member 2b1 [Source:MGI Symbol;Acc:MGI:1351872]
ENSMUST00000138062	0.0147562	up	1.50321	MERGE.18603	Det1	DET1 homolog [Source:UniProtKB/Swiss-Prot;Acc:Q9D0A0]
MERGE.5399.1	0.0160039	up	4.25881	MERGE.5399	-	-
MERGE.10069.1	0.0157854	up	3.27827	MERGE.10069	-	-
ENSMUST00000178282	0.0160385	up	3.65007	MERGE.5109	Igha	immunoglobulin heavy constant alpha
MERGE.20216.2	0.012829	up	1.04852	MERGE.20216	-	-
ENSMUST00000172547	0.0159789	down	-2.96187865568547	MERGE.6735	1700092C10Rik	RIKEN cDNA 1700092C10 gene
ENSMUST00000022163	0.0146123	down	-1.45732693656853	MERGE.5992	Btf3	Transcription factor BTF3 [Source:UniProtKB/Swiss-Prot;Acc:Q64152]
ENSMUST00000148088	0.0145908	down	-1.20269409910758	MERGE.20960	Pigyl	Phosphatidylinositol N-acetylglucosaminyltransferase subunit Y [Source:UniProtKB/Swiss-Prot;Acc:P0C1P0]
MERGE.11280.3	0.0148612	up	7.54877	MERGE.11280	-	-
ENSMUST00000194761	0.0132815	up	1.11912	MERGE.1122	Gm37729	predicted gene, 37729 [Source:MGI Symbol;Acc:MGI:5610957]
ENSMUST00000173034	0.0162032	down	-3.66132807379829	MERGE.14613	Miip	Migration and invasion-inhibitory protein [Source:UniProtKB/Swiss-Prot;Acc:A2A7Y5]
ENSMUST00000021921	0.0142568	up	2.73207	MERGE.5705	Ptch1	Mus musculus patched 1 (Ptch1), transcript variant 2, mRNA. [Source:RefSeq mRNA;Acc:NM_001328514]
ENSMUST00000154725	0.0139639	down	-1.06377521119929	MERGE.20788	Zcchc14	zinc finger, CCHC domain containing 14 [Source:MGI Symbol;Acc:MGI:2159407]
ENSMUST00000125612	0.0162807	up	1.64882	MERGE.2311	Sycp3	synaptonemal complex protein 3 [Source:MGI Symbol;Acc:MGI:109542]
ENSMUST00000097925	0.011817	down	-1.25520134832682	MERGE.14093	Zcchc11	zinc finger, CCHC domain containing 11 [Source:MGI Symbol;Acc:MGI:2445126]
ENSMUST00000034964	0.0163796	down	-6.57527297026084	MERGE.21377	Tipin	TIMELESS-interacting protein [Source:UniProtKB/Swiss-Prot;Acc:Q91WA1]
ENSMUST00000133300	0.0166232	down	-4.88502931919835	MERGE.19158	Rabep2	Rab GTPase-binding effector protein 2 [Source:UniProtKB/Swiss-Prot;Acc:Q91WG2]
ENSMUST00000113032	0.016457	up	5.03423	MERGE.11016	Cntrl	Centriolin [Source:UniProtKB/Swiss-Prot;Acc:A2AL36]
ENSMUST00000156029	0.0144703	down	-2.13898088970484	MERGE.8732	Brpf3	bromodomain and PHD finger containing, 3 [Source:MGI Symbol;Acc:MGI:2146836]
ENSMUST00000107462	0.0164772	down	-4.86174471493175	MERGE.12736	Dpm3	Dolichol-phosphate mannosyltransferase subunit 3 [Source:UniProtKB/Swiss-Prot;Acc:Q9D1Q4]
MERGE.16802.7	0.0149273	down	-4.75552511166537	MERGE.16802	-	-
MERGE.721.1	0.0126874	up	1.83355	MERGE.721	-	-
ENSMUST00000165853	0.0131383	up	3.82901	MERGE.14373	Ptp4a2	Protein tyrosine phosphatase type IVA 2 [Source:UniProtKB/Swiss-Prot;Acc:O70274]
ENSMUST00000161576	0.0138029	up	2.0076	MERGE.20297	Herpud1	Mus musculus homocysteine-inducible, endoplasmic reticulum stress-inducible, ubiquitin-like domain member 1 (Herpud1), transcript variant 2, mRNA. [Source:RefSeq mRNA;Acc:NM_001357205]
ENSMUST00000115075	0.0106359	down	-1.07148462107409	MERGE.8107	Rpl35a	ribosomal protein L35A [Source:MGI Symbol;Acc:MGI:1928894]
ENSMUST00000060645	0.0162318	up	5.90631	MERGE.12081	Ube2v1	ubiquitin-conjugating enzyme E2 variant 1 [Source:MGI Symbol;Acc:MGI:1913839]
ENSMUST00000108109	0.0165598	up	6.52327	MERGE.12399	Spry1	sprouty RTK signaling antagonist 1 [Source:MGI Symbol;Acc:MGI:1345139]
ENSMUST00000142949	0.0124057	up	2.72157	MERGE.13608	Ufl1	UFM1 specific ligase 1 [Source:MGI Symbol;Acc:MGI:1914740]
ENSMUST00000082158	0.0164483	up	2.07353	MERGE.486	Dnajb2	DnaJ homolog subfamily B member 2 [Source:UniProtKB/Swiss-Prot;Acc:Q9QYI5]
ENSMUST00000173737	0.0153272	down	-2.22120600938545	MERGE.8935	Mrps18b	mitochondrial ribosomal protein S18B [Source:MGI Symbol;Acc:MGI:1914223]
MERGE.3920.2	0.0167282	up	5.49531	MERGE.3920	-	-
ENSMUST00000148102	0.0122519	down	-1.06208726912092	MERGE.7089	Gm3362	60S ribosomal protein L23a pseudogene
ENSMUST00000042744	0.0149277	up	2.46237	MERGE.13331	Npnt	Nephronectin [Source:UniProtKB/Swiss-Prot;Acc:Q91V88]
ENSMUST00000224568	0.0135744	down	-1.27309150640732	MERGE.6252	Rps24	ribosomal protein S24
ENSMUST00000103468	0.0169788	down	-4.31414407893946	MERGE.5132	Ighv11-2	immunoglobulin heavy variable V11-2
MERGE.12557.9	0.0119112	up	1.16257	MERGE.12557	-	-
MERGE.4969.25	0.0133551	down	-7.94299706797443	MERGE.4969	-	-
ENSMUST00000148482	0.0167152	down	-2.1120713579934	MERGE.8932	2310061I04Rik	RIKEN cDNA 2310061I04 gene [Source:MGI Symbol;Acc:MGI:1916912]
ENSMUST00000156294	0.0131988	up	1.47231	MERGE.3369	Cyb5d2	Neuferricin [Source:UniProtKB/Swiss-Prot;Acc:Q5SSH8]
ENSMUST00000174175	0.0147825	down	-1.58619025619891	MERGE.8823	Rps18	ribosomal protein S18 [Source:MGI Symbol;Acc:MGI:98146]
MERGE.11341.4	0.012657	down	-1.27439281389087	MERGE.11341	-	-
ENSMUST00000182102	0.0169224	up	6.82353	MERGE.10071	Slc22a27	Solute carrier family 22 member 27 [Source:UniProtKB/Swiss-Prot;Acc:Q76M72]
ENSMUST00000165052	0.0127276	down	-2.03013880155462	MERGE.18872	Inppl1	Phosphatidylinositol 3,4,5-trisphosphate 5-phosphatase 2 [Source:UniProtKB/Swiss-Prot;Acc:Q6P549]
ENSMUST00000151464	0.0171724	down	-2.94814780233026	MERGE.19025	Insc	INSC, spindle orientation adaptor protein [Source:HGNC Symbol;Acc:HGNC:33116]
ENSMUST00000207942	0.0160568	up	1.03189	MERGE.3538	Gm31522	predicted gene, 31522 [Source:MGI Symbol;Acc:MGI:5590681]
ENSMUST00000031051	0.0160897	up	2.49931	MERGE.15061	Cgref1	cell growth regulator with EF hand domain protein 1 isoform 2 [Source:RefSeq peptide;Acc:NP_001153621]
MERGE.5742.1	0.0169781	up	6.86813	MERGE.5742	-	-
MERGE.4962.9	0.0173676	down	-4.63215022228387	MERGE.4962	-	-
ENSMUST00000194863	0.0171971	down	-3.52559856443217	MERGE.21844	Usp19	ubiquitin specific peptidase 19 [Source:MGI Symbol;Acc:MGI:1918722]
ENSMUST00000140739	0.0156072	up	2.37532	MERGE.4069	Slc16a5	solute carrier family 16 (monocarboxylic acid transporters), member 5 [Source:MGI Symbol;Acc:MGI:2443515]
ENSMUST00000140436	0.0165366	up	1.13519	MERGE.11868	Bcl2l1	Mus musculus BCL2-like 1 (Bcl2l1), transcript variant 5, mRNA. [Source:RefSeq mRNA;Acc:NM_001355053]
ENSMUST00000128290	0.0171378	up	5.22187	MERGE.20230	Cnep1r1	Nuclear envelope phosphatase-regulatory subunit 1 [Source:UniProtKB/Swiss-Prot;Acc:Q3UJ81]
MERGE.4061.4	0.0105421	down	-1.49159851791161	MERGE.4061	-	-
MERGE.7735.11	0.016135	down	-1.26035449456382	MERGE.7735	-	-
ENSMUST00000142661	0.0162256	down	-1.10309253476508	MERGE.19774	Dctn6	Dynactin subunit 6 [Source:UniProtKB/Swiss-Prot;Acc:Q9WUB4]
ENSMUST00000159698	0.0173637	up	1.30516	MERGE.1386	Wdr26	WD repeat domain 26 [Source:MGI Symbol;Acc:MGI:1923825]
ENSMUST00000084614	0.0157841	down	-1.01642896871398	MERGE.13445	Gm10288	predicted gene 10288 [Source:MGI Symbol;Acc:MGI:3704227]
ENSMUST00000046689	0.0174145	down	-5.47006189771704	MERGE.17773	2810474O19Rik	RIKEN cDNA 2810474O19 gene [Source:MGI Symbol;Acc:MGI:1914496]
ENSMUST00000173158	0.0176818	up	4.28352	MERGE.5748	Mterf3	Transcription termination factor 3, mitochondrial [Source:UniProtKB/Swiss-Prot;Acc:Q8R3J4]
MERGE.4225.1	0.0174181	down	-4.27284859919656	MERGE.4225	-	-
MERGE.10611.1	0.0170028	down	-5.42075900092654	MERGE.10611	-	-
ENSMUST00000126888	0.0161944	down	-1.66624007176145	MERGE.20339	Setd6	N-lysine methyltransferase SETD6 [Source:UniProtKB/Swiss-Prot;Acc:Q9CWY3]
MERGE.21524.1	0.014836	down	-1.75073317827837	MERGE.21524	-	-
ENSMUST00000168584	0.017757	down	-4.54924767187545	MERGE.6340	Glt8d1	glycosyltransferase 8 domain containing 1
MERGE.3634.2	0.0158814	up	4.81943	MERGE.3634	-	-
ENSMUST00000033139	0.0125017	up	1.86024	MERGE.19330	Ate1	Arginyl-tRNA--protein transferase 1 [Source:UniProtKB/Swiss-Prot;Acc:Q9Z2A5]
ENSMUST00000129446	0.0176829	down	-3.66967881516035	MERGE.17542	Cops7a	Mus musculus COP9 signalosome subunit 7A (Cops7a), transcript variant 4, mRNA. [Source:RefSeq mRNA;Acc:NM_001355542]
ENSMUST00000100215	0.0179104	down	-5.27390561976968	MERGE.10912	Sh3glb2	SH3-domain GRB2-like endophilin B2 [Source:MGI Symbol;Acc:MGI:2385131]
ENSMUST00000107920	0.0175803	up	6.81232	MERGE.3657	Srsf1	Serine/arginine-rich splicing factor 1 [Source:UniProtKB/Swiss-Prot;Acc:Q6PDM2]
ENSMUST00000148022	0.0179641	down	-4.4205346172728	MERGE.6908	Uggt2	UDP-glucose glycoprotein glucosyltransferase 2 [Source:MGI Symbol;Acc:MGI:1913685]
MERGE.22183.6	0.0176999	down	-5.91016566013995	MERGE.22183	-	-
ENSMUST00000162307	0.0179156	down	-3.9715993936422	MERGE.21666	Spsb4	SPRY domain-containing SOCS box protein 4 [Source:UniProtKB/Swiss-Prot;Acc:Q8R5B6]
MERGE.6214.13	0.0181155	up	5.46278	MERGE.6214	-	-
ENSMUST00000140513	0.0178386	up	6.80388	MERGE.4131	Jmjd6	Bifunctional arginine demethylase and lysyl-hydroxylase JMJD6 [Source:UniProtKB/Swiss-Prot;Acc:Q9ERI5]
ENSMUST00000195686	0.0171342	up	1.63506	MERGE.1186	Dcaf6	DDB1- and CUL4-associated factor 6 [Source:UniProtKB/Swiss-Prot;Acc:Q9DC22]
ENSMUST00000105331	0.0127065	up	1.06326	MERGE.2206	Map2k2	Mus musculus mitogen-activated protein kinase kinase 2 (Map2k2), transcript variant 2, mRNA. [Source:RefSeq mRNA;Acc:NM_001347144]
ENSMUST00000078690	0.017877	down	-6.81272142968048	MERGE.16295	Sun1	Sad1 and UNC84 domain containing 1 [Source:MGI Symbol;Acc:MGI:1924303]
ENSMUST00000164822	0.0157467	down	-1.67288252710652	MERGE.6787	Rcbtb2	regulator of chromosome condensation (RCC1) and BTB (POZ) domain containing protein 2 [Source:MGI Symbol;Acc:MGI:1917200]
ENSMUST00000227506	0.0182088	up	5.51679	MERGE.7001	Rai14	retinoic acid induced 14
ENSMUST00000026217	0.0147492	up	2.05536	MERGE.10427	Chuk	conserved helix-loop-helix ubiquitous kinase [Source:HGNC Symbol;Acc:HGNC:1974]
ENSMUST00000109570	0.0182846	up	5.50182	MERGE.11939	Aar2	AAR2 splicing factor homolog [Source:MGI Symbol;Acc:MGI:1915545]
ENSMUST00000153679	0.0180005	down	-1.45585334983642	MERGE.19465	Ctsd	cathepsin D [Source:MGI Symbol;Acc:MGI:88562]
MERGE.10432.1	0.0184896	up	5.49888	MERGE.10432	-	-
MERGE.5877.6	0.0184966	up	6.68282	MERGE.5877	-	-
MERGE.9339.3	0.0185134	up	6.85681	MERGE.9339	-	-
MERGE.14341.10	0.0171709	down	-5.37892532136148	MERGE.14341	-	-
ENSMUST00000148388	0.0185484	up	3.03571	MERGE.12208	Gm14322	uncharacterized protein LOC626802 isoform 2 [Source:RefSeq peptide;Acc:NP_001311351]
MERGE.15005.2	0.01722	down	-2.71501970202505	MERGE.15005	-	-
ENSMUST00000137648	0.0142973	down	-1.43754395960651	MERGE.8602	Tedc2	Uncharacterized [Source:UniProtKB/Swiss-Prot;Acc:Q6GQV0]
ENSMUST00000197730	0.0186456	up	4.80082	MERGE.15972	Ppp1cc	Serine/threonine-protein phosphatase PP1-gamma catalytic subunit [Source:UniProtKB/Swiss-Prot;Acc:P63087]
ENSMUST00000047815	0.013161	up	2.82131	MERGE.12075	Slc9a8	Sodium/hydrogen exchanger 8 [Source:UniProtKB/Swiss-Prot;Acc:Q8R4D1]
MERGE.19232.1	0.0169519	up	2.73327	MERGE.19232	-	-
ENSMUST00000174148	0.0146003	down	-1.05834947615573	MERGE.6590	Psme1	proteasome (prosome, macropain) activator subunit 1 (PA28 alpha) [Source:MGI Symbol;Acc:MGI:1096367]
MERGE.7542.3	0.0116866	up	1.2241	MERGE.7542	-	-
MERGE.3396.4	0.00889267	up	1.24635	MERGE.3396	-	-
MERGE.2520.2	0.0188911	down	-4.48963296734602	MERGE.2520	-	-
ENSMUST00000151699	0.0188915	up	1.53362	MERGE.17210	Mgll	Monoglyceride lipase [Source:UniProtKB/Swiss-Prot;Acc:O35678]
ENSMUST00000196254	0.0189229	down	-4.94367246732905	MERGE.12728	Fdps	Farnesyl pyrophosphate synthase [Source:UniProtKB/Swiss-Prot;Acc:Q920E5]
ENSMUST00000106252	0.0184631	up	4.44087	MERGE.14253	Mycl	Protein L-Myc [Source:UniProtKB/Swiss-Prot;Acc:P10166]
ENSMUST00000139075	0.0161925	up	1.57289	MERGE.6295	Slmap	Sarcolemmal membrane-associated protein [Source:UniProtKB/Swiss-Prot;Acc:Q3URD3]
ENSMUST00000075973	0.019005	down	-8.71887984949516	MERGE.13937	Mup4	Major urinary protein 4 [Source:UniProtKB/Swiss-Prot;Acc:P11590]
ENSMUST00000066921	0.0184463	down	-3.83787992267085	MERGE.14879	Slc25a40	Solute carrier family 25 member 40 [Source:UniProtKB/Swiss-Prot;Acc:Q8BGP6]
ENSMUST00000124074	0.0174156	up	2.23623	MERGE.11355	Gm13767	predicted gene 13767 [Source:MGI Symbol;Acc:MGI:3651237]
MERGE.4721.6	0.0191069	up	5.86701	MERGE.4721	-	-
ENSMUST00000065124	0.0187117	up	2.07059	MERGE.1561	Ginm1	Mus musculus glycoprotein integral membrane 1 (Ginm1), transcript variant 2, mRNA. [Source:RefSeq mRNA;Acc:NM_001346750]
MERGE.19723.1	0.0151936	up	1.15316	MERGE.19723	-	-
ENSMUST00000110407	0.014156	up	1.91175	MERGE.5347	Slc17a4	Probable small intestine urate exporter [Source:UniProtKB/Swiss-Prot;Acc:Q5NCM1]
ENSMUST00000106848	0.0192057	down	-5.61279788646279	MERGE.18904	Trim34a	tripartite motif-containing 34A [Source:MGI Symbol;Acc:MGI:2137359]
MERGE.9199.3	0.0192865	up	5.64333	MERGE.9199	-	-
ENSMUST00000048657	0.0151778	down	-4.69608513554661	MERGE.6225	Sec24c	Sec24 related gene family, member C (S. cerevisiae)
ENSMUST00000182848	0.0191094	down	-3.85071964136228	MERGE.9070	Ccnd3	G1/S-specific cyclin-D3 [Source:UniProtKB/Swiss-Prot;Acc:P30282]
ENSMUST00000213772	0.0194085	down	-6.87160864383645	MERGE.2153	Stk11	Serine/threonine-protein kinase STK11 [Source:UniProtKB/Swiss-Prot;Acc:Q9WTK7]
ENSMUST00000109238	0.0106943	down	-1.97412719698843	MERGE.12066	Stau1	staufen double-stranded RNA binding protein 1 [Source:MGI Symbol;Acc:MGI:1338864]
ENSMUST00000139819	0.0194304	down	-4.2958268252643	MERGE.11631	Shf	SH2 domain-containing adapter protein F [Source:UniProtKB/Swiss-Prot;Acc:Q8CG80]
ENSMUST00000043211	0.01854	up	5.30774	MERGE.2616	Coq10a	coenzyme Q10A
ENSMUST00000154400	0.0192282	down	-3.54474828911159	MERGE.22314	Tmem185a	transmembrane protein 185A [Source:MGI Symbol;Acc:MGI:2448555]
ENSMUST00000147768	0.0190088	down	-2.51444342026388	MERGE.6534	Mettl3	methyltransferase like 3 [Source:MGI Symbol;Acc:MGI:1927165]
MERGE.22132.3	0.0160474	up	1.23644	MERGE.22132	-	-
ENSMUST00000155538	0.0173937	down	-1.49988658578792	MERGE.13696	Il11ra1	Interleukin-11 receptor subunit alpha-1 [Source:UniProtKB/Swiss-Prot;Acc:Q64385]
ENSMUST00000029652	0.0182266	down	-4.29487384159931	MERGE.12617	Pdgfc	platelet-derived growth factor, C polypeptide [Source:MGI Symbol;Acc:MGI:1859631]
ENSMUST00000138242	0.017907	up	2.78658	MERGE.22364	Fam50a	Protein FAM50A [Source:UniProtKB/Swiss-Prot;Acc:Q9WV03]
ENSMUST00000137085	0.0176965	up	1.08641	MERGE.11162	Grb14	Growth factor receptor-bound protein 14 [Source:UniProtKB/Swiss-Prot;Acc:Q9JLM9]
MERGE.15128.7	0.0137147	down	-1.47211252487642	MERGE.15128	-	-
ENSMUST00000154858	0.0189963	up	1.34656	MERGE.13634	Orc3	Origin recognition complex subunit 3 [Source:UniProtKB/Swiss-Prot;Acc:Q9JK30]
ENSMUST00000148403	0.019777	down	-4.5960516885816	MERGE.17789	Ndufa3	NADH dehydrogenase [ubiquinone] 1 alpha subcomplex subunit 3 [Source:UniProtKB/Swiss-Prot;Acc:Q9CQ91]
ENSMUST00000127833	0.0142473	down	-1.03947394270491	MERGE.14561	Atp13a2	Cation-transporting ATPase 13A2 [Source:UniProtKB/Swiss-Prot;Acc:Q9CTG6]
ENSMUST00000195636	0.0196242	down	-4.83803254640453	MERGE.230	Map4k4	mitogen-activated protein kinase kinase kinase kinase 4 [Source:MGI Symbol;Acc:MGI:1349394]
MERGE.10913.3	0.0131932	up	2.34187	MERGE.10913	-	-
ENSMUST00000144614	0.0198156	up	2.05264	MERGE.7256	Eef1d	eukaryotic translation elongation factor 1 delta [Source:HGNC Symbol;Acc:HGNC:3211]
ENSMUST00000109298	0.0185939	up	4.72582	MERGE.12048	Slc35c2	solute carrier family 35, member C2 [Source:MGI Symbol;Acc:MGI:2385166]
ENSMUST00000137814	0.0196758	up	2.01597	MERGE.10836	Sdccag3	Serologically defined colon cancer antigen 3 homolog [Source:UniProtKB/Swiss-Prot;Acc:A2AIW0]
MERGE.6107.1	0.012927	up	1.07835	MERGE.6107	-	-
ENSMUST00000182625	0.0154757	down	-1.07880770847961	MERGE.11862	Sox12	Transcription factor SOX-12 [Source:UniProtKB/Swiss-Prot;Acc:Q04890]
MERGE.17141.1	0.0200969	down	-3.9252638843557	MERGE.17141	-	-
ENSMUST00000009058	0.0173922	down	-1.332472991667	MERGE.14886	Abcb1b	ATP-binding cassette, sub-family B (MDR/TAP), member 1B [Source:MGI Symbol;Acc:MGI:97568]
ENSMUST00000112320	0.0159119	up	1.38331	MERGE.11190	Spc25	Kinetochore protein Spc25 [Source:UniProtKB/Swiss-Prot;Acc:Q3UA16]
MERGE.1773.1	0.0168965	down	-1.75600250777542	MERGE.1773	-	-
MERGE.22189.1	0.0199639	up	5.69047	MERGE.22189	-	-
MERGE.10138.3	0.0196405	down	-6.83284571908292	MERGE.10138	-	-
ENSMUST00000150091	0.0192675	up	2.15091	MERGE.10611	Mcm10	minichromosome maintenance 10 replication initiation factor [Source:HGNC Symbol;Acc:HGNC:18043]
ENSMUST00000035488	0.0110446	up	2.19784	MERGE.10353	Cyp2c38	Cytochrome P450 2C38 [Source:UniProtKB/Swiss-Prot;Acc:P56655]
ENSMUST00000050785	0.0122169	up	2.03138	MERGE.10955	Lcn2	Neutrophil gelatinase-associated lipocalin [Source:UniProtKB/Swiss-Prot;Acc:P11672]
ENSMUST00000186322	0.0183915	up	2.89792	MERGE.21593	Ibtk	Inhibitor of Bruton tyrosine kinase [Source:UniProtKB/Swiss-Prot;Acc:Q6ZPR6]
MERGE.11873.3	0.0158064	up	4.7876	MERGE.11873	-	-
MERGE.10117.2	0.0203974	down	-8.42555280142698	MERGE.10117	-	-
ENSMUST00000102589	0.0203832	up	3.60771	MERGE.3288	Eif4a1	Eukaryotic initiation factor 4A-I [Source:UniProtKB/Swiss-Prot;Acc:P60843]
ENSMUST00000146869	0.0194977	up	1.11103	MERGE.9831	Atp5a1	ATP synthase subunit alpha, mitochondrial [Source:UniProtKB/Swiss-Prot;Acc:Q03265]
ENSMUST00000113624	0.0142041	up	1.14126	MERGE.21433	Rora	RAR-related orphan receptor alpha [Source:MGI Symbol;Acc:MGI:104661]
ENSMUST00000123925	0.0152172	down	-2.47695136622831	MERGE.19423	Ric8a	Synembryn-A [Source:UniProtKB/Swiss-Prot;Acc:Q3TIR3]
ENSMUST00000119475	0.0203716	up	4.36607	MERGE.13373	Emcn	Endomucin [Source:UniProtKB/Swiss-Prot;Acc:Q9R0H2]
ENSMUST00000025142	0.0180624	up	3.05129	MERGE.9393	Esco1	N-acetyltransferase ESCO1 [Source:UniProtKB/Swiss-Prot;Acc:Q69Z69]
ENSMUST00000065651	0.0122552	down	-1.30478730129642	MERGE.10070	Slc22a28	solute carrier family 22, member 28
ENSMUST00000067760	0.0130561	up	2.14792	MERGE.6989	Nadk2	NAD kinase 2, mitochondrial
ENSMUST00000227727	0.0100563	down	-2.82908570173277	MERGE.6980	Lifr	leukemia inhibitory factor receptor
ENSMUST00000036300	0.0182307	down	-6.33068639527183	MERGE.13862	Col27a1	Collagen alpha-1(XXVII) chain [Source:UniProtKB/Swiss-Prot;Acc:Q5QNQ9]
ENSMUST00000111917	0.0198612	up	4.22247	MERGE.6393	Fam35a	family with sequence similarity 35, member A
MERGE.6991.1	0.0208069	up	1.2867	MERGE.6991	-	-
ENSMUST00000206803	0.0181043	up	1.01791	MERGE.19141	Arhgap17	Rho GTPase-activating protein 17 [Source:UniProtKB/Swiss-Prot;Acc:Q3UIA2]
ENSMUST00000110424	0.0205523	down	-5.06202235336013	MERGE.11660	Gabpb1	GA-binding protein subunit beta-1 [Source:UniProtKB/Swiss-Prot;Acc:Q00420]
MERGE.1399.3	0.0205821	down	-8.31957505163091	MERGE.1399	-	-
ENSMUST00000142497	0.0202709	up	2.00121	MERGE.52	Arfgef1	Brefeldin A-inhibited guanine nucleotide-exchange protein 1 [Source:UniProtKB/Swiss-Prot;Acc:G3X9K3]
ENSMUST00000230494	0.0209283	down	-3.5885006731093	MERGE.7470	Ndufa6	NADH dehydrogenase (ubiquinone) 1 alpha subcomplex, 6 (B14)
ENSMUST00000121534	0.0173789	down	-1.93795341457822	MERGE.585	Cops7b	COP9 signalosome complex subunit 7b [Source:UniProtKB/Swiss-Prot;Acc:Q8BV13]
MERGE.14113.1	0.0190302	up	2.54152	MERGE.14113	-	-
MERGE.9143.3	0.0203761	down	-7.12921767894162	MERGE.9143	-	-
ENSMUST00000130911	0.0137646	down	-2.14118269163224	MERGE.2252	Nfyb	Nuclear transcription factor Y subunit beta [Source:UniProtKB/Swiss-Prot;Acc:P63139]
ENSMUST00000124391	0.00967865	down	-1.21397978855686	MERGE.10361	Cyp2c50	Cytochrome P450 2C50 [Source:UniProtKB/Swiss-Prot;Acc:Q91X77]
ENSMUST00000135773	0.0200897	down	-1.92263245007188	MERGE.19996	Rex1bd	Uncharacterized [Source:UniProtKB/Swiss-Prot;Acc:Q9CYZ6]
ENSMUST00000113359	0.0192413	up	6.41345	MERGE.17295	Frmd4b	Mus musculus FERM domain containing 4B (Frmd4b), transcript variant 2, mRNA. [Source:RefSeq mRNA;Acc:NM_001346639]
ENSMUST00000170338	0.0203032	down	-1.3239949024776	MERGE.806	Gm8451	predicted gene 8451
ENSMUST00000100433	0.0120781	down	-1.12594928407135	MERGE.16422	Urad	ureidoimidazoline (2-oxo-4-hydroxy-4-carboxy-5) decarboxylase [Source:MGI Symbol;Acc:MGI:3647519]
ENSMUST00000151554	0.0199285	down	-1.32826852476425	MERGE.3849	Atp6v0a1	ATPase, H+ transporting, lysosomal V0 subunit A1 [Source:MGI Symbol;Acc:MGI:103286]
ENSMUST00000095757	0.0203529	up	3.9932	MERGE.17139	Nat8f4	N-acetyltransferase 8 (GCN5-related) family member 4
ENSMUST00000048482	0.0134064	up	2.05601	MERGE.9922	2010003K11Rik	RIKEN cDNA 2010003K11 gene
ENSMUST00000188995	0.0215138	up	2.82749	ENSMUSG00000101389	Ms4a4a	membrane-spanning 4-domains, subfamily A, member 4A
ENSMUST00000174004	0.0194626	up	1.54514	MERGE.8528	1600012H06Rik	RIKEN cDNA 1600012H06 gene [Source:MGI Symbol;Acc:MGI:1915162]
ENSMUST00000110128	0.0214906	down	-4.17753513467017	MERGE.5514	Dtnbp1	dystrobrevin binding protein 1
ENSMUST00000149233	0.0215337	up	4.59019	MERGE.8604	Abca3	ATP-binding cassette, sub-family A (ABC1), member 3 [Source:MGI Symbol;Acc:MGI:1351617]
ENSMUST00000106648	0.0184808	down	-1.44061269037484	MERGE.19003	Mical2	[F-actin]-monooxygenase MICAL2 [Source:UniProtKB/Swiss-Prot;Acc:Q8BML1]
ENSMUST00000123393	0.0215726	up	4.68417	MERGE.15504	Stap1	Signal-transducing adaptor protein 1 [Source:UniProtKB/Swiss-Prot;Acc:Q9JM90]
ENSMUST00000103330	0.0214321	down	-2.33883536361123	ENSMUSG00000096490	Igkv10-94	immunoglobulin kappa variable 10-94
MERGE.9660.1	0.0131825	down	-1.94946699723919	MERGE.9660	-	-
ENSMUST00000027639	0.0161528	down	-1.36585968539835	MERGE.796	Marco	Macrophage receptor MARCO [Source:UniProtKB/Swiss-Prot;Acc:Q60754]
MERGE.13937.71	0.0138975	down	-7.31173450492549	MERGE.13937	-	-
ENSMUST00000217965	0.0217235	up	3.09388	MERGE.4263	Gm48512	predicted gene, 48512 [Source:MGI Symbol;Acc:MGI:6098046]
ENSMUST00000112916	0.0211051	up	7.19378	MERGE.22554	Nxt2	NTF2-related export protein 2 [Source:UniProtKB/Swiss-Prot;Acc:Q3UNA4]
ENSMUST00000194216	0.0202761	up	1.88754	ENSMUSG00000102813	Gm37795	predicted gene, 37795 [Source:MGI Symbol;Acc:MGI:5611023]
MERGE.17524.6	0.012918	up	1.36477	MERGE.17524	-	-
ENSMUST00000113876	0.0172518	up	1.21743	ENSMUSG00000025656	Arhgef9	Rho guanine nucleotide exchange factor 9 [Source:UniProtKB/Swiss-Prot;Acc:Q3UTH8]
MERGE.18800.14	0.0167001	up	1.94592	MERGE.18800	-	-
ENSMUST00000218773	0.0220714	down	-3.09167875610776	MERGE.2431	Ppp1r12a	protein phosphatase 1, regulatory (inhibitor) subunit 12A
ENSMUST00000165067	0.0101555	up	1.30311	MERGE.2423	Acss3	Acyl-CoA synthetase short-chain family member 3, mitochondrial [Source:UniProtKB/Swiss-Prot;Acc:Q14DH7]
ENSMUST00000033099	0.0206773	up	2.63912	MERGE.18412	Fgf21	Fibroblast growth factor 21 [Source:UniProtKB/Swiss-Prot;Acc:Q9JJN1]
MERGE.20375.1	0.0222595	down	-3.25748413725537	MERGE.20375	-	-
ENSMUST00000060101	0.0120978	up	1.29844	MERGE.22528	Tceal8	Transcription elongation factor A protein-like 8 [Source:UniProtKB/Swiss-Prot;Acc:Q9CZY2]
MERGE.20796.2	0.0186932	up	6.66934	MERGE.20796	-	-
ENSMUST00000092445	0.0219317	up	2.5752	MERGE.4069	Slc16a5	solute carrier family 16 (monocarboxylic acid transporters), member 5 [Source:MGI Symbol;Acc:MGI:2443515]
ENSMUST00000174399	0.0214515	down	-1.04957573941362	MERGE.8829	H2-Ke6	H2-K region expressed gene 6 [Source:MGI Symbol;Acc:MGI:95911]
ENSMUST00000171054	0.0136902	down	-1.26751558049992	MERGE.13392	Adh6-ps1	alcohol dehydrogenase 6 (class V), pseudogene 1
ENSMUST00000121455	0.0153014	up	1.01506	MERGE.3450	Gm12346	predicted gene 12346 [Source:MGI Symbol;Acc:MGI:3649810]
ENSMUST00000053484	0.0110687	down	-1.03630646898943	MERGE.2388	Eea1	early endosome antigen 1
ENSMUST00000226782	0.0143248	down	-1.56657547587409	MERGE.6339	Spcs1	Signal peptidase complex subunit 1 [Source:UniProtKB/Swiss-Prot;Acc:Q9D958]
MERGE.1166.5	0.0226453	up	4.17716	MERGE.1166	-	-
ENSMUST00000150772	0.0222169	up	1.36749	MERGE.3539	Gm11419	predicted gene 11419 [Source:MGI Symbol;Acc:MGI:3651781]
ENSMUST00000065040	0.0220259	down	-4.33870966683964	MERGE.3258	Arhgef15	Rho guanine nucleotide exchange factor 15 [Source:UniProtKB/Swiss-Prot;Acc:Q5FWH6]
ENSMUST00000103304	0.0228638	down	-4.00301726729233	MERGE.16904	Igkv1-133	immunoglobulin kappa variable 1-133
ENSMUST00000159638	0.0219928	up	7.34167	MERGE.20310	Coq9	Ubiquinone biosynthesis protein COQ9, mitochondrial [Source:UniProtKB/Swiss-Prot;Acc:Q8K1Z0]
ENSMUST00000072055	0.0172485	up	2.1239	MERGE.9888	Chka	Choline kinase alpha [Source:UniProtKB/Swiss-Prot;Acc:O54804]
MERGE.21360.1	0.0230882	up	3.30299	MERGE.21360	-	-
ENSMUST00000110413	0.0206705	up	5.06026	MERGE.5346	Slc17a1	solute carrier family 17 (sodium phosphate), member 1 [Source:MGI Symbol;Acc:MGI:103209]
ENSMUST00000121967	0.0185455	down	-1.30629259636432	MERGE.11747	Snrpert	small nuclear ribonucleoprotein E, pseudogene [Source:MGI Symbol;Acc:MGI:3650419]
ENSMUST00000105583	0.0164056	down	-1.36558253896704	MERGE.14818	Ube2j2	ubiquitin-conjugating enzyme E2J 2 [Source:MGI Symbol;Acc:MGI:2153608]
ENSMUST00000128354	0.0231919	down	-1.52397179425035	MERGE.18351	Nr1h2	Oxysterols receptor LXR-beta [Source:UniProtKB/Swiss-Prot;Acc:Q60644]
ENSMUST00000112963	0.0187595	up	1.86708	MERGE.11027	Lhx6	Mus musculus LIM homeobox protein 6 (Lhx6), transcript variant 5, mRNA. [Source:RefSeq mRNA;Acc:NM_001355125]
ENSMUST00000129125	0.0210976	down	-1.11790646390941	MERGE.17372	Creld1	Cysteine-rich with EGF-like domain protein 1 [Source:UniProtKB/Swiss-Prot;Acc:Q91XD7]
ENSMUST00000119790	0.0197626	down	-1.1629127285834	MERGE.11308	Gm13680	predicted gene 13680 [Source:MGI Symbol;Acc:MGI:3652285]
ENSMUST00000123768	0.0218863	down	-1.11738944868111	MERGE.19601	F10	Coagulation factor X Factor X light chain Factor X heavy chain Activated factor Xa heavy chain [Source:UniProtKB/Swiss-Prot;Acc:O88947]
MERGE.4721.5	0.0230072	up	4.21187	MERGE.4721	-	-
ENSMUST00000067984	0.0174478	up	1.68743	MERGE.19821	Mtnr1a	Melatonin receptor type 1A [Source:UniProtKB/Swiss-Prot;Acc:Q61184]
ENSMUST00000125366	0.0144163	down	-3.32805635823443	MERGE.11865	H13	Minor histocompatibility antigen H13 [Source:UniProtKB/Swiss-Prot;Acc:Q9D8V0]
MERGE.9903.22	0.016822	up	8.13736	MERGE.9903	-	-
MERGE.18800.8	0.0182726	up	2.20614	MERGE.18800	-	-
ENSMUST00000138060	0.0234655	down	-1.43869532145223	MERGE.18784	Aamdc	adipogenesis associated Mth938 domain containing [Source:MGI Symbol;Acc:MGI:1913523]
ENSMUST00000203213	0.023334	down	-4.40149646507764	MERGE.17201	Eefsec	Selenocysteine-specific elongation factor [Source:UniProtKB/Swiss-Prot;Acc:Q9JHW4]
ENSMUST00000125120	0.0235606	down	-4.46176520939408	MERGE.15840	Mvk	Mevalonate kinase [Source:UniProtKB/Swiss-Prot;Acc:Q9R008]
MERGE.2723.3	0.0224327	up	3.63909	MERGE.2723	-	-
ENSMUST00000187468	0.0230471	up	1.62842	MERGE.137	Lmbrd1	Probable lysosomal cobalamin transporter [Source:UniProtKB/Swiss-Prot;Acc:Q8K0B2]
MERGE.10363.1	0.0234055	up	5.40125	MERGE.10363	-	-
MERGE.21804.6	0.0239355	down	-3.75030175619415	MERGE.21804	-	-
ENSMUST00000134082	0.0240709	up	1.27338	MERGE.13730	Hint2	histidine triad nucleotide binding protein 2 [Source:MGI Symbol;Acc:MGI:1916167]
ENSMUST00000029694	0.0237889	up	4.52207	MERGE.12707	Arhgef2	Rho guanine nucleotide exchange factor 2 [Source:UniProtKB/Swiss-Prot;Acc:Q60875]
ENSMUST00000196173	0.023609	up	1.5368	MERGE.15025	Gm43096	predicted gene 43096 [Source:MGI Symbol;Acc:MGI:5663233]
MERGE.8261.3	0.0241469	down	-5.8806462064352	MERGE.8261	-	-
ENSMUST00000204206	0.0220058	down	-1.29960342383903	MERGE.16915	Serbp1	Plasminogen activator inhibitor 1 RNA-binding protein [Source:UniProtKB/Swiss-Prot;Acc:Q9CY58]
ENSMUST00000132699	0.0232285	up	4.36714	MERGE.1082	Rasal2	RAS protein activator like 2 [Source:HGNC Symbol;Acc:HGNC:9874]
MERGE.9277.10	0.0205945	down	-2.14813822795472	MERGE.9277	-	-
ENSMUST00000088086	0.0130552	up	1.02607	MERGE.12059	Sulf2	Mus musculus sulfatase 2 (Sulf2), transcript variant 4, mRNA. [Source:RefSeq mRNA;Acc:NM_001355619]
MERGE.7925.2	0.0181833	down	-1.09302584831753	MERGE.7925	-	-
ENSMUST00000107459	0.0242957	down	-3.37282849094657	MERGE.13853	Cdc26	Anaphase-promoting complex subunit CDC26 [Source:UniProtKB/Swiss-Prot;Acc:Q99JP4]
ENSMUST00000211032	0.0243215	down	-3.90041065801192	MERGE.19908	Aadat	aminoadipate aminotransferase [Source:MGI Symbol;Acc:MGI:1345167]
MERGE.7596.1	0.0238826	up	5.65463	MERGE.7596	-	-
ENSMUST00000152144	0.0244266	up	1.73454	MERGE.19736	Hook3	3 [Source:UniProtKB/Swiss-Prot;Acc:Q8BUK6]
ENSMUST00000039540	0.0239495	up	3.82505	MERGE.19941	March1	E3 ubiquitin-protein ligase MARCH1 [Source:UniProtKB/Swiss-Prot;Acc:Q6NZQ8]
MERGE.18376.1	0.023193	up	7.39902	MERGE.18376	-	-
MERGE.9302.3	0.0232569	down	-7.28405421933549	MERGE.9302	-	-
MERGE.13518.1	0.0170982	down	-1.5860668233504	MERGE.13518	-	-
ENSMUST00000153134	0.0245129	up	1.20083	MERGE.1047	Glul	Glutamine synthetase [Source:UniProtKB/Swiss-Prot;Acc:P15105]
ENSMUST00000108843	0.021806	up	4.46488	MERGE.3093	Cnot8	Mus musculus CCR4-NOT transcription complex, subunit 8 (Cnot8), transcript variant 2, mRNA. [Source:RefSeq mRNA;Acc:NM_001356477]
ENSMUST00000207849	0.0211785	up	4.09602	MERGE.18811	Serpinh1	Serpin H1 [Source:UniProtKB/Swiss-Prot;Acc:P19324]
ENSMUST00000047935	0.0176392	down	-1.17378987434343	MERGE.1760	Tspyl4	Testis-specific Y-encoded-like protein 4 [Source:UniProtKB/Swiss-Prot;Acc:Q8VD63]
ENSMUST00000097626	0.0191951	up	2.18823	MERGE.9514	Brd8	Bromodomain-containing protein 8 [Source:UniProtKB/Swiss-Prot;Acc:Q8R3B7]
ENSMUST00000196954	0.0242336	up	4.39437	MERGE.21868	Shisa5	Protein shisa-5 [Source:UniProtKB/Swiss-Prot;Acc:Q9D7I0]
ENSMUST00000109349	0.0208249	down	-1.12546906359666	MERGE.12024	Dbndd2	Dysbindin domain-containing protein 2 [Source:UniProtKB/Swiss-Prot;Acc:Q9CRD4]
MERGE.20532.4	0.0236973	down	-1.65211445971481	MERGE.20532	-	-
ENSMUST00000196114	0.0193513	down	-1.05080754612055	MERGE.13202	Gm4332	predicted gene 4332 [Source:MGI Symbol;Acc:MGI:3782515]
ENSMUST00000102541	0.0178827	up	2.90934	MERGE.14495	Gale	Mus musculus galactose-4-epimerase, UDP (Gale), mRNA. [Source:RefSeq mRNA;Acc:NM_001356493]
MERGE.15085.1	0.0240319	up	4.78232	MERGE.15085	-	-
MERGE.14602.4	0.0248948	up	2.76542	MERGE.14602	-	-
ENSMUST00000037353	0.0208634	up	2.13932	ENSMUSG00000034457	Eda2r	Tumor necrosis factor receptor superfamily member 27 [Source:UniProtKB/Swiss-Prot;Acc:Q8BX35]
ENSMUST00000213479	0.0215533	up	1.31519	MERGE.21306	Ppcdc	phosphopantothenoylcysteine decarboxylase [Source:MGI Symbol;Acc:MGI:1914062]
ENSMUST00000144578	0.0244684	up	4.35817	ENSMUSG00000060397	Zfp128	zinc finger protein 128 [Source:MGI Symbol;Acc:MGI:2389445]
MERGE.22509.1	0.025092	up	3.95996	MERGE.22509	-	-
MERGE.6980.10	0.0187761	down	-3.13303139021292	MERGE.6980	-	-
ENSMUST00000164924	0.0236971	up	4.94436	MERGE.19413	Pnpla2	patatin-like phospholipase domain containing 2 [Source:MGI Symbol;Acc:MGI:1914103]
ENSMUST00000094886	0.00820725	up	1.44707	MERGE.14140	Cyp4a10	Cytochrome P450 4A10 [Source:UniProtKB/Swiss-Prot;Acc:O88833]
ENSMUST00000135953	0.0222818	down	-3.97117060579172	MERGE.13937	Mup1	major urinary protein 1 [Source:MGI Symbol;Acc:MGI:97233]
ENSMUST00000034981	0.0216587	up	4.25856	MERGE.21660	Xrn1	5'-3' exoribonuclease 1 [Source:MGI Symbol;Acc:MGI:891964]
ENSMUST00000164127	0.0214038	down	-1.25059949746744	MERGE.5889	Ccnh	Cyclin-H [Source:UniProtKB/Swiss-Prot;Acc:Q61458]
MERGE.17448.5	0.0241884	down	-1.72458195646529	MERGE.17448	-	-
ENSMUST00000229403	0.0151098	down	-1.94101279341526	MERGE.8032	AC169509.3	-
ENSMUST00000113584	0.0252473	up	4.1319	MERGE.497	Gmppa	GDP-mannose pyrophosphorylase A [Source:MGI Symbol;Acc:MGI:1916330]
MERGE.6765.3	0.0250592	down	-4.12672892813261	MERGE.6765	-	-
ENSMUST00000138613	0.02493	down	-1.88087264101367	MERGE.11220	Dync1i2	Mus musculus dynein cytoplasmic 1 intermediate chain 2 (Dync1i2), transcript variant 9, mRNA. [Source:RefSeq mRNA;Acc:NM_001347173]
ENSMUST00000168206	0.0140578	down	-1.22810668093774	MERGE.6348	Nisch	Mus musculus nischarin (Nisch), transcript variant 2, mRNA. [Source:RefSeq mRNA;Acc:NM_001347583]
MERGE.18266.1	0.0227979	down	-1.36113834545276	MERGE.18266	-	-
ENSMUST00000199711	0.0250496	up	1.44108	MERGE.21905	Lrrfip2	LRR binding FLII interacting protein 2 [Source:HGNC Symbol;Acc:HGNC:6703]
ENSMUST00000128100	0.0211624	down	-2.59783089661264	MERGE.13857	Pole3	polymerase (DNA directed), epsilon 3 (p17 subunit) [Source:MGI Symbol;Acc:MGI:1933378]
ENSMUST00000169580	0.0163902	down	-2.40442195373233	MERGE.2137	Ptbp1	polypyrimidine tract binding protein 1 [Source:HGNC Symbol;Acc:HGNC:9583]
ENSMUST00000092305	0.01522	down	-1.59404378178993	MERGE.2166	Dazap1	DAZ-associated protein 1 [Source:UniProtKB/Swiss-Prot;Acc:Q9JII5]
ENSMUST00000171362	0.0252583	up	5.25112	MERGE.1269	Tstd1	thiosulfate sulfurtransferase like domain containing 1 [Source:HGNC Symbol;Acc:HGNC:35410]
MERGE.20532.2	0.0222774	down	-1.76430925870311	MERGE.20532	-	-
ENSMUST00000182461	0.0239857	down	-1.16673568922984	MERGE.9143	Safb	Scaffold attachment factor B1 [Source:UniProtKB/Swiss-Prot;Acc:D3YXK2]
ENSMUST00000133197	0.022867	up	1.12378	MERGE.11851	Nsfl1c	NSFL1 cofactor p47 [Source:UniProtKB/Swiss-Prot;Acc:Q9CZ44]
ENSMUST00000199734	0.0246733	up	2.56132	MERGE.15199	6030400A10Rik	RIKEN cDNA 6030400A10 gene [Source:MGI Symbol;Acc:MGI:1924319]
ENSMUST00000103109	0.0207203	up	3.07139	MERGE.3856	Cntnap1	Contactin-associated protein 1 [Source:UniProtKB/Swiss-Prot;Acc:O54991]
ENSMUST00000139120	0.0208803	up	1.2889	MERGE.19723	Plpp5	Phospholipid phosphatase 5 [Source:UniProtKB/Swiss-Prot;Acc:Q3UMZ3]
MERGE.6742.2	0.0238263	up	5.14456	MERGE.6742	-	-
ENSMUST00000084846	0.0244526	up	7.58583	MERGE.14487	Srrm1	serine and arginine repetitive matrix 1 [Source:HGNC Symbol;Acc:HGNC:16638]
ENSMUST00000162700	0.0245382	down	-3.76075130400357	MERGE.6593	Psme2	Proteasome activator complex subunit 2 [Source:UniProtKB/Swiss-Prot;Acc:P97372]
ENSMUST00000218286	0.0251006	down	-2.19973489574347	MERGE.2098	D10Jhu81e	DNA segment, Chr 10, Johns Hopkins University 81 expressed
MERGE.9357.5	0.0229956	up	5.92315	MERGE.9357	-	-
ENSMUST00000026211	0.00761472	down	-1.15356213102931	MERGE.10422	Cyp2c23	cytochrome P450, family 2, subfamily c, polypeptide 23 [Source:MGI Symbol;Acc:MGI:1888897]
ENSMUST00000152319	0.0250214	up	1.52009	MERGE.18674	Cpeb1	Mus musculus cytoplasmic polyadenylation element binding protein 1 (Cpeb1), transcript variant 4, mRNA. [Source:RefSeq mRNA;Acc:NM_001357107]
ENSMUST00000060824	0.0258496	up	4.11614	MERGE.22540	Serpina7	serine (or cysteine) peptidase inhibitor, clade A (alpha-1 antiproteinase, antitrypsin), member 7 [Source:MGI Symbol;Acc:MGI:3041197]
ENSMUST00000124032	0.0236206	up	1.21053	MERGE.8687	Pigq	Phosphatidylinositol N-acetylglucosaminyltransferase subunit Q [Source:UniProtKB/Swiss-Prot;Acc:Q9QYT7]
MERGE.10333.1	0.0199056	down	-2.55576664248253	MERGE.10333	-	-
MERGE.7974.1	0.0261675	up	5.61036	MERGE.7974	-	-
ENSMUST00000164726	0.024411	up	3.96801	MERGE.18800	Tsku	tsukushi, small leucine rich proteoglycan [Source:MGI Symbol;Acc:MGI:2443855]
ENSMUST00000201700	0.021882	up	1.22122	MERGE.15601	Sept11	septin 11 [Source:MGI Symbol;Acc:MGI:1277214]
ENSMUST00000119876	0.0236473	down	-1.10659184660556	MERGE.17710	Rps25-ps1	ribosomal protein S25, pseudogene 1 [Source:MGI Symbol;Acc:MGI:3642902]
ENSMUST00000109600	0.0256019	down	-1.23892755547584	MERGE.11927	Nfs1	Cysteine desulfurase, mitochondrial [Source:UniProtKB/Swiss-Prot;Acc:Q9Z1J3]
ENSMUST00000070872	0.0261842	up	4.10061	MERGE.4020	Slc16a6	solute carrier family 16 (monocarboxylic acid transporters), member 6 [Source:MGI Symbol;Acc:MGI:2144585]
ENSMUST00000137103	0.0260835	down	-1.55997739786995	MERGE.3406	Serpinf1	Pigment epithelium-derived factor [Source:UniProtKB/Swiss-Prot;Acc:P97298]
MERGE.11268.1	0.0248156	up	1.15217	MERGE.11268	-	-
MERGE.10272.1	0.0235004	up	1.36635	MERGE.10272	-	-
ENSMUST00000219353	0.0266595	down	-2.63005953490989	MERGE.4689	AI463170	expressed sequence AI463170
ENSMUST00000153314	0.0127675	down	-1.30090742713769	MERGE.13128	Gstm1	Glutathione S-transferase Mu 1 [Source:UniProtKB/Swiss-Prot;Acc:P10649]
MERGE.8405.7	0.0264643	down	-4.72141612665573	MERGE.8405	-	-
ENSMUST00000174757	0.0251368	up	1.38232	MERGE.8903	Ddx39b	Spliceosome RNA helicase Ddx39b [Source:UniProtKB/Swiss-Prot;Acc:Q9Z1N5]
ENSMUST00000078053	0.0237924	up	2.34555	MERGE.6731	Kctd9	BTB/POZ domain-containing protein KCTD9 [Source:UniProtKB/Swiss-Prot;Acc:Q80UN1]
MERGE.21443.6	0.0267345	down	-3.92053817979158	MERGE.21443	-	-
ENSMUST00000161842	0.0242374	down	-1.047304276239	MERGE.19532	Mcoln1	Mucolipin-1 [Source:UniProtKB/Swiss-Prot;Acc:Q99J21]
MERGE.22033.1	0.0244445	down	-2.37662095042254	MERGE.22033	-	-
ENSMUST00000177037	0.0269841	up	2.92106	MERGE.10586	Fam107b	Protein FAM107B [Source:UniProtKB/Swiss-Prot;Acc:Q3TGF2]
ENSMUST00000176257	0.0225797	down	-1.67311730633479	MERGE.5656	Hnrnpk	Heteroous nuclear ribonucleoprotein K [Source:UniProtKB/Swiss-Prot;Acc:P61979]
ENSMUST00000137446	0.0221208	up	2.19458	MERGE.11873	Tm9sf4	Transmembrane 9 superfamily member 4 [Source:UniProtKB/Swiss-Prot;Acc:Q8BH24]
ENSMUST00000160094	0.0211879	down	-1.08307109548278	MERGE.7303	Adck5	aarF domain containing kinase 5 [Source:HGNC Symbol;Acc:HGNC:21738]
ENSMUST00000028207	0.013152	up	1.17696	MERGE.10922	Crat	carnitine acetyltransferase [Source:MGI Symbol;Acc:MGI:109501]
MERGE.531.7	0.0270109	down	-5.07312074120647	MERGE.531	-	-
ENSMUST00000168615	0.0218519	down	-3.5447059657817	MERGE.14248	Rlf	Mus musculus rearranged L-myc fusion sequence (Rlf), mRNA. [Source:RefSeq mRNA;Acc:NM_001346660]
ENSMUST00000142768	0.0210569	down	-1.04944965438573	MERGE.11266	Atp5g3	ATP synthase F(0) complex subunit C3, mitochondrial [Source:UniProtKB/Swiss-Prot;Acc:P56384]
ENSMUST00000018482	0.0271651	up	5.79769	MERGE.3072	Tnip1	TNFAIP3 interacting protein 1 [Source:MGI Symbol;Acc:MGI:1926194]
ENSMUST00000224806	0.0256937	down	-3.00787234021235	MERGE.6294	Gm35164	predicted gene, 35164 [Source:MGI Symbol;Acc:MGI:5594323]
ENSMUST00000073660	0.0164504	up	2.24686	MERGE.3473	Flot2	Flotillin-2 [Source:UniProtKB/Swiss-Prot;Acc:Q60634]
ENSMUST00000109175	0.0132463	up	1.35059	MERGE.12090	Atp9a	Mus musculus ATPase, class II, type 9A (Atp9a), transcript variant 4, mRNA. [Source:RefSeq mRNA;Acc:NM_001354977]
MERGE.9857.1	0.02164	down	-1.89096546967196	MERGE.9857	-	-
ENSMUST00000150760	0.0259275	down	-3.2099064032501	MERGE.19181	Ypel3	yippee like 3 [Source:MGI Symbol;Acc:MGI:1913340]
ENSMUST00000097368	0.0273033	up	4.35975	MERGE.8687	Pigq	Phosphatidylinositol N-acetylglucosaminyltransferase subunit Q [Source:UniProtKB/Swiss-Prot;Acc:Q9QYT7]
ENSMUST00000133834	0.0270853	down	-1.1645058911381	MERGE.19322	Fuom	Fucose mutarotase [Source:UniProtKB/Swiss-Prot;Acc:Q8R2K1]
MERGE.14528.9	0.021754	up	4.58314	MERGE.14528	-	-
MERGE.13529.4	0.0273823	up	2.69687	MERGE.13529	-	-
MERGE.13405.1	0.0240162	up	4.49278	MERGE.13405	-	-
MERGE.2084.7	0.0276768	up	4.39232	MERGE.2084	-	-
ENSMUST00000213316	0.0255595	down	-2.42466151401405	MERGE.20732	Tmed1	transmembrane p24 trafficking protein 1 [Source:MGI Symbol;Acc:MGI:106201]
ENSMUST00000025968	0.022056	up	1.91437	MERGE.10354	Cyp2c39	Cytochrome P450 2C39 [Source:UniProtKB/Swiss-Prot;Acc:P56656]
MERGE.4025.3	0.0240491	up	1.24479	MERGE.4025	-	-
MERGE.22183.3	0.026131	up	5.31855	MERGE.22183	-	-
ENSMUST00000031255	0.0234836	up	4.33897	MERGE.15659	Gpat3	glycerol-3-phosphate acyltransferase 3 [Source:MGI Symbol;Acc:MGI:3603816]
ENSMUST00000208086	0.0124408	up	1.0105	MERGE.3183	Aldh3a2	Fatty aldehyde dehydrogenase [Source:UniProtKB/Swiss-Prot;Acc:P47740]
MERGE.9506.1	0.0281034	down	-3.59845009184126	MERGE.9506	-	-
ENSMUST00000134426	0.0264287	up	1.2905	MERGE.16877	Abcg2	ATP binding cassette subfamily G member 2 (Junior blood group) [Source:MGI Symbol;Acc:MGI:1347061]
ENSMUST00000068505	0.0208486	up	6.40842	MERGE.1399	Capn2	Calpain-2 catalytic subunit [Source:UniProtKB/Swiss-Prot;Acc:O08529]
ENSMUST00000133828	0.02796	down	-2.0135355713921	MERGE.10719	Commd3	COMM domain-containing protein 3 [Source:UniProtKB/Swiss-Prot;Acc:Q63829]
MERGE.9900.1	0.016251	down	-1.14687220455055	MERGE.9900	-	-
ENSMUST00000124478	0.0282357	down	-2.61695304976999	MERGE.9960	Drap1	Dr1-associated corepressor [Source:UniProtKB/Swiss-Prot;Acc:Q9D6N5]
ENSMUST00000032353	0.0284561	up	3.59597	MERGE.17672	Pik3c2g	phosphatidylinositol-4-phosphate 3-kinase catalytic subunit type 2 gamma
MERGE.18887.1	0.0203851	down	-5.42882110247622	MERGE.18887	-	-
ENSMUST00000108110	0.0239971	down	-1.89260829194407	MERGE.18243	Fxyd1	Phospholemman [Source:UniProtKB/Swiss-Prot;Acc:Q9Z239]
ENSMUST00000113145	0.0232651	down	-2.34348878656883	MERGE.22532	Gprasp1	G protein-coupled receptor associated sorting protein 1 [Source:MGI Symbol;Acc:MGI:1917418]
ENSMUST00000025745	0.0283637	up	2.94584	MERGE.9877	Mrpl21	39S ribosomal protein L21, mitochondrial [Source:UniProtKB/Swiss-Prot;Acc:Q9D1N9]
ENSMUST00000107248	0.0230727	down	-1.17860216059462	MERGE.13905	Nfib	nuclear factor I/B [Source:MGI Symbol;Acc:MGI:103188]
ENSMUST00000223804	0.0255294	up	1.15661	MERGE.5363	Tdp2	tyrosyl-DNA phosphodiesterase 2 [Source:MGI Symbol;Acc:MGI:1860486]
ENSMUST00000048187	0.0228799	down	-1.20729932768128	MERGE.18172	Ppp1r14a	Protein phosphatase 1 regulatory subunit 14A [Source:UniProtKB/Swiss-Prot;Acc:Q91VC7]
ENSMUST00000135523	0.0248769	down	-4.25419914498125	MERGE.6528	Sall2	Sal-like protein 2 [Source:UniProtKB/Swiss-Prot;Acc:Q9QX96]
ENSMUST00000072383	0.0258066	down	-5.27954468996182	MERGE.9199	Washc1	WASH complex subunit 1
ENSMUST00000128318	0.0243152	down	-1.38938502245039	MERGE.12732	Clk2	Dual specificity protein kinase CLK2 [Source:UniProtKB/Swiss-Prot;Acc:O35491]
MERGE.6156.2	0.0212419	down	-2.19796222028818	MERGE.6156	-	-
ENSMUST00000124556	0.0276477	down	-4.38842140016618	MERGE.10026	Map4k2	Mitogen-activated protein kinase kinase kinase kinase 2 [Source:UniProtKB/Swiss-Prot;Acc:Q61161]
ENSMUST00000192788	0.0219983	down	-1.34191110037386	MERGE.12461	Cog6	component of oligomeric golgi complex 6 [Source:HGNC Symbol;Acc:HGNC:18621]
MERGE.4969.29	0.0167167	up	2.40101	MERGE.4969	-	-
MERGE.12087.5	0.0230504	down	-1.64891349777713	MERGE.12087	-	-
ENSMUST00000036987	0.0271025	up	5.38857	MERGE.7572	Ncaph2	non-SMC condensin II complex, subunit H2 [Source:MGI Symbol;Acc:MGI:1289164]
ENSMUST00000153854	0.0254242	down	-1.08985462633248	MERGE.10120	Tmem258	transmembrane protein 258 [Source:MGI Symbol;Acc:MGI:1916288]
MERGE.9783.4	0.021694	up	2.25918	MERGE.9783	-	-
ENSMUST00000058615	0.0288994	down	-5.28514214124766	MERGE.11255	Cir1	Corepressor interacting with RBPJ 1 [Source:UniProtKB/Swiss-Prot;Acc:Q9DA19]
ENSMUST00000032995	0.0286348	down	-4.41929009207955	MERGE.18816	Arrb1	Beta-arrestin-1 [Source:UniProtKB/Swiss-Prot;Acc:Q8BWG8]
ENSMUST00000078205	0.0284592	down	-4.30224423231155	MERGE.8908	H2-Q7	Mus musculus histocompatibility 2, Q region locus 9 (H2-Q9), mRNA. [Source:RefSeq mRNA;Acc:NM_001201460]
ENSMUST00000098574	0.0248837	up	2.1743	MERGE.13400	Rap1gds1	Mus musculus RAP1, GTP-GDP dissociation stimulator 1 (Rap1gds1), transcript variant 4, mRNA. [Source:RefSeq mRNA;Acc:NM_001356388]
ENSMUST00000201858	0.0219034	down	-1.14268832897036	MERGE.15086	Slc4a1ap	solute carrier family 4 (anion exchanger), member 1, adaptor protein [Source:MGI Symbol;Acc:MGI:1196608]
ENSMUST00000223984	0.0275421	up	7.04296	MERGE.9710	Dctn4	dynactin 4
ENSMUST00000179391	0.0251844	down	-1.21053630254088	MERGE.18090	BC024978	cDNA sequence BC024978 [Source:MGI Symbol;Acc:MGI:3041247]
ENSMUST00000125482	0.0285861	up	1.39333	MERGE.10964	Ciz1	CDKN1A interacting zinc finger protein 1 [Source:MGI Symbol;Acc:MGI:1920234]
MERGE.4132.12	0.0273722	up	7.42234	MERGE.4132	-	-
MERGE.9338.1	0.0253699	down	-3.99367291158988	MERGE.9338	-	-
MERGE.2897.4	0.0239755	down	-6.14077755076105	MERGE.2897	-	-
MERGE.12197.2	0.0244011	up	4.22392	MERGE.12197	-	-
ENSMUST00000207611	0.0297778	up	2.0632	MERGE.18804	Dgat2	Diacylglycerol O-acyltransferase 2 [Source:UniProtKB/Swiss-Prot;Acc:Q9DCV3]
ENSMUST00000062092	0.0290456	down	-4.28090089672577	MERGE.5094	Cdca4	cell division cycle associated 4
ENSMUST00000002845	0.0284523	down	-4.50645569481812	MERGE.9060	Mea1	male enhanced antigen 1
ENSMUST00000144088	0.0298534	down	-2.43875468578851	MERGE.10756	Acbd5	acyl-Coenzyme A binding domain containing 5 [Source:MGI Symbol;Acc:MGI:1921409]
ENSMUST00000120094	0.0294578	down	-3.95418497749739	MERGE.15351	Rpl9	ribosomal protein L9 [Source:MGI Symbol;Acc:MGI:1298373]
ENSMUST00000162360	0.0297571	down	-3.66647268194943	MERGE.16389	Atp5j2	ATP synthase subunit f, mitochondrial [Source:UniProtKB/Swiss-Prot;Acc:P56135]
MERGE.288.1	0.0258554	up	1.07915	MERGE.288	-	-
MERGE.19198.1	0.0296947	up	4.49883	MERGE.19198	-	-
ENSMUST00000194759	0.0266868	up	4.47198	MERGE.12663	Lrba	LPS responsive beige-like anchor protein [Source:HGNC Symbol;Acc:HGNC:1742]
ENSMUST00000123170	0.0281514	up	2.36937	MERGE.10974	Cdk9	Cyclin-dependent kinase 9 [Source:UniProtKB/Swiss-Prot;Acc:Q99J95]
ENSMUST00000126040	0.0148522	down	-1.09404361019517	MERGE.2598	Atp5b	ATP synthase subunit beta, mitochondrial [Source:UniProtKB/Swiss-Prot;Acc:P56480]
ENSMUST00000167361	0.0298729	up	3.6517	MERGE.18220	U2af1l4	U2 small nuclear RNA auxiliary factor 1-like 4 [Source:MGI Symbol;Acc:MGI:2678374]
ENSMUST00000216558	0.0270741	down	-1.30616578291836	MERGE.21918	Ubp1	upstream binding protein 1 [Source:MGI Symbol;Acc:MGI:104889]
ENSMUST00000049289	0.023968	down	-2.50758246392857	MERGE.620	Ugt1a2	UDP glucuronosyltransferase 1 family, polypeptide A2 [Source:MGI Symbol;Acc:MGI:3576049]
ENSMUST00000103021	0.0233098	up	1.71144	MERGE.4188	Baiap2	Brain-specific angiosis inhibitor 1-associated protein 2 [Source:UniProtKB/Swiss-Prot;Acc:Q8BKX1]
MERGE.21643.1	0.0255429	up	2.61035	MERGE.21643	-	-
ENSMUST00000140776	0.0272494	up	2.75891	MERGE.11199	Fastkd1	FAST kinase domain-containing protein 1, mitochondrial [Source:UniProtKB/Swiss-Prot;Acc:Q6DI86]
MERGE.10338.2	0.0292578	up	4.3611	MERGE.10338	-	-
ENSMUST00000115193	0.0236539	down	-2.63015971861584	MERGE.14932	Dnajc2	DnaJ homolog subfamily C member 2 [Source:UniProtKB/Swiss-Prot;Acc:P54103]
ENSMUST00000186485	0.0252875	up	5.77103	MERGE.745	Pign	phosphatidylinositol glycan anchor biosynthesis class N [Source:HGNC Symbol;Acc:HGNC:8967]
ENSMUST00000230948	0.0272071	down	-5.83463959050176	MERGE.7198	Phf20l1	PHD finger protein 20-like 1
ENSMUST00000162289	0.0266474	up	1.14133	MERGE.1127	Gas5	growth arrest specific 5
ENSMUST00000091614	0.0202321	down	-1.69292647448481	MERGE.13663	Nfx1	Transcriptional repressor NF-X1 [Source:UniProtKB/Swiss-Prot;Acc:B1AY10]
ENSMUST00000032518	0.0218709	down	-3.23473985380735	MERGE.17597	Clec2h	C-type lectin domain family 2 member H [Source:UniProtKB/Swiss-Prot;Acc:Q8C1T8]
ENSMUST00000022355	0.027162	up	5.25127	MERGE.6222	Ppp3cb	protein phosphatase 3, catalytic subunit, beta isoform [Source:MGI Symbol;Acc:MGI:107163]
ENSMUST00000181645	0.0251472	down	-4.07046882895785	MERGE.1646	Raet1e	Retinoic acid early-inducible protein 1-epsilon [Source:UniProtKB/Swiss-Prot;Acc:Q9CZQ6]
MERGE.981.1	0.0172374	up	2.2945	MERGE.981	-	-
ENSMUST00000105365	0.0177278	down	-1.20314776176541	MERGE.2156	Cirbp	Cold-inducible RNA-binding protein [Source:UniProtKB/Swiss-Prot;Acc:P60824]
MERGE.10804.1	0.0295013	down	-2.28021757233355	MERGE.10804	-	-
ENSMUST00000107046	0.0274475	down	-3.46107527175271	MERGE.18850	Plekhb1	pleckstrin homology domain containing, family B (evectins) member 1 [Source:MGI Symbol;Acc:MGI:1351469]
ENSMUST00000117679	0.0257327	down	-1.02367285741926	MERGE.16253	Gm16089	predicted gene 16089 [Source:MGI Symbol;Acc:MGI:3801884]
MERGE.14993.1	0.0276108	down	-5.05776793553918	MERGE.14993	-	-
ENSMUST00000221989	0.0280404	down	-3.71255731988894	MERGE.5200	Gm36264	predicted gene, 36264 [Source:MGI Symbol;Acc:MGI:5595423]
ENSMUST00000207143	0.0302629	down	-4.76923988796542	MERGE.19513	Dhcr7	7-dehydrocholesterol reductase [Source:UniProtKB/Swiss-Prot;Acc:O88455]
ENSMUST00000172017	0.0305682	up	1.28822	MERGE.18608	Aen	Apoptosis-enhancing nuclease [Source:UniProtKB/Swiss-Prot;Acc:Q9CZI9]
ENSMUST00000046157	0.0254524	up	6.2438	MERGE.12340	Fndc3b	Mus musculus fibronectin type III domain containing 3B (Fndc3b), transcript variant 2, mRNA. [Source:RefSeq mRNA;Acc:NM_001356953]
ENSMUST00000001412	0.0221263	down	-1.64785698919478	MERGE.16484	Vps50	VPS50 EARP/GARPII complex subunit [Source:MGI Symbol;Acc:MGI:1920538]
ENSMUST00000225375	0.0291942	down	-1.18895347635418	MERGE.9925	Rce1	Ras converting CAAX endopeptidase 1
MERGE.9687.5	0.030496	up	4.90367	MERGE.9687	-	-
ENSMUST00000141253	0.0300471	up	3.31422	MERGE.10999	Mapkap1	Target of rapamycin complex 2 subunit MAPKAP1 [Source:UniProtKB/Swiss-Prot;Acc:Q8BKH7]
ENSMUST00000041418	0.0249243	up	6.11305	MERGE.21691	Stag1	Cohesin subunit SA-1 [Source:UniProtKB/Swiss-Prot;Acc:Q9D3E6]
ENSMUST00000124460	0.0287516	down	-1.29973073974539	MERGE.11638	Sqor	Sulfide:quinone oxidoreductase, mitochondrial [Source:UniProtKB/Swiss-Prot;Acc:Q9R112]
ENSMUST00000226393	0.0313232	up	4.37158	MERGE.7179	Mtss1	metastasis suppressor 1
ENSMUST00000032808	0.0211079	down	-1.14387106866249	MERGE.18175	2200002D01Rik	RIKEN cDNA 2200002D01 gene [Source:MGI Symbol;Acc:MGI:1919525]
ENSMUST00000195044	0.0314728	down	-3.31440721096649	MERGE.1093	Cop1	COP1, E3 ubiquitin ligase [Source:MGI Symbol;Acc:MGI:1347046]
ENSMUST00000167111	0.0293711	up	3.942	MERGE.13474	Rabggtb	Rab geranylgeranyl transferase, b subunit [Source:MGI Symbol;Acc:MGI:99537]
ENSMUST00000103072	0.0302055	down	-4.27479212792996	MERGE.3967	Strada	STE20-related kinase adapter protein alpha [Source:UniProtKB/Swiss-Prot;Acc:Q3UUJ4]
ENSMUST00000145004	0.02459	down	-1.17046631430705	MERGE.11341	Slc43a1	solute carrier family 43, member 1 [Source:MGI Symbol;Acc:MGI:1931352]
ENSMUST00000189960	0.0289817	down	-3.07102659745639	MERGE.18589	1810026B05Rik	RIKEN cDNA 1810026B05 gene
ENSMUST00000134185	0.024937	up	1.74001	MERGE.3569	Taf15	TATA-box binding protein associated factor 15 [Source:MGI Symbol;Acc:MGI:1917689]
ENSMUST00000141722	0.0221811	up	1.45741	ENSMUSG00000019790	Stxbp5	Syntaxin-binding protein 5 [Source:UniProtKB/Swiss-Prot;Acc:Q8K400]
ENSMUST00000166511	0.0290269	up	7.85821	MERGE.1621	Pex7	Peroxisomal targeting signal 2 receptor [Source:UniProtKB/Swiss-Prot;Acc:P97865]
ENSMUST00000134437	0.0258623	up	1.34713	MERGE.13929	Plin2	Perilipin-2 [Source:UniProtKB/Swiss-Prot;Acc:P43883]
ENSMUST00000147987	0.0279393	down	-1.33595939864688	MERGE.14932	Dnajc2	DnaJ homolog subfamily C member 2 [Source:UniProtKB/Swiss-Prot;Acc:P54103]
MERGE.21551.5	0.0275841	down	-3.65696089827641	MERGE.21551	-	-
ENSMUST00000144548	0.0290053	down	-7.99539219115493	MERGE.885	Mfsd4a	Major facilitator superfamily domain-containing protein 4A [Source:UniProtKB/Swiss-Prot;Acc:Q6PDC8]
ENSMUST00000143412	0.0306099	down	-5.40868660450627	MERGE.15727	Mtf2	Metal-response element-binding transcription factor 2 [Source:UniProtKB/Swiss-Prot;Acc:Q02395]
ENSMUST00000029879	0.0259872	up	1.66571	MERGE.13578	Nbn	Nibrin [Source:UniProtKB/Swiss-Prot;Acc:Q9R207]
ENSMUST00000092735	0.029705	up	4.55799	MERGE.3782	Med1	Mediator of RNA polymerase II transcription subunit 1 [Source:UniProtKB/Swiss-Prot;Acc:Q925J9]
ENSMUST00000223181	0.0278306	down	-4.29547221249731	MERGE.5150	Esyt2	extended synaptotagmin-like protein 2
ENSMUST00000173922	0.0294175	down	-1.03756265461218	MERGE.20519	Znrf1	zinc and ring finger 1 [Source:MGI Symbol;Acc:MGI:2177308]
ENSMUST00000209294	0.0302881	down	-4.35071772642806	MERGE.19439	Sigirr	single immunoglobulin and toll-interleukin 1 receptor (TIR) domain [Source:MGI Symbol;Acc:MGI:1344402]
MERGE.10882.7	0.0260965	up	5.92225	MERGE.10882	-	-
ENSMUST00000140338	0.0296729	down	-1.54802062418715	MERGE.11754	Pcna	proliferating cell nuclear antigen [Source:MGI Symbol;Acc:MGI:97503]
ENSMUST00000108594	0.0287977	up	5.02103	MERGE.3309	Elp5	Elongator complex protein 5 [Source:UniProtKB/Swiss-Prot;Acc:Q99L85]
MERGE.4969.35	0.0182776	down	-9.07389644100191	MERGE.4969	-	-
ENSMUST00000035622	0.0272244	up	1.52929	MERGE.18617	Wdr93	WD repeat domain 93 [Source:MGI Symbol;Acc:MGI:3646885]
ENSMUST00000164744	0.0304203	down	-3.38761043288332	MERGE.17292	Uba3	ubiquitin-like modifier activating enzyme 3 [Source:MGI Symbol;Acc:MGI:1341217]
ENSMUST00000227258	0.0298301	up	1.24865	MERGE.6448	AC107711.1	-
ENSMUST00000112327	0.0304589	down	-4.48869486745797	MERGE.22637	Rbbp7	retinoblastoma binding protein 7, chromatin remodeling factor [Source:MGI Symbol;Acc:MGI:1194910]
ENSMUST00000025932	0.0240746	up	5.51563	MERGE.10520	Shoc2	soc-2 (suppressor of clear) homolog (C. elegans)
ENSMUST00000028280	0.0238942	down	-2.45850622731927	MERGE.10869	Col5a1	Collagen alpha-1(V) chain [Source:UniProtKB/Swiss-Prot;Acc:O88207]
ENSMUST00000022622	0.0186968	up	1.14713	MERGE.6722	Ptk2b	PTK2 protein tyrosine kinase 2 beta [Source:MGI Symbol;Acc:MGI:104908]
MERGE.19654.14	0.0223205	up	1.20341	MERGE.19654	-	-
MERGE.1405.1	0.0308918	down	-4.79347224101018	MERGE.1405	-	-
ENSMUST00000106452	0.0300698	up	4.79439	MERGE.4100	Unk	unkempt family zinc finger [Source:MGI Symbol;Acc:MGI:2442456]
MERGE.11298.1	0.0274707	up	1.12273	MERGE.11298	-	-
ENSMUST00000033547	0.0209926	down	-2.94699806296485	MERGE.22385	Pls3	Mus musculus plastin 3 (T-isoform) (Pls3), transcript variant 4, mRNA. [Source:RefSeq mRNA;Acc:NM_001346519]
MERGE.109.3	0.0210128	down	-1.11226447372072	MERGE.109	-	-
ENSMUST00000211946	0.0263346	down	-1.49408667819523	MERGE.20058	Cib3	Calcium and integrin-binding family member 3 [Source:UniProtKB/Swiss-Prot;Acc:Q0P523]
ENSMUST00000063980	0.0280404	down	-5.41147664952685	MERGE.22037	Zkscan7	zinc finger with KRAB and SCAN domains 7 [Source:MGI Symbol;Acc:MGI:3040678]
MERGE.18917.1	0.0279971	down	-1.23937596000112	MERGE.18917	-	-
ENSMUST00000006380	0.0235808	up	1.56574	MERGE.14569	Fam131c	family with sequence similarity 131 member C [Source:HGNC Symbol;Acc:HGNC:26717]
ENSMUST00000171057	0.029129	up	1.12721	MERGE.17009	Immt	MICOS complex subunit Mic60 [Source:UniProtKB/Swiss-Prot;Acc:Q8CAQ8]
MERGE.14587.1	0.0252238	down	-1.44847587446029	MERGE.14587	-	-
ENSMUST00000113134	0.0328418	down	-4.76189765358321	MERGE.620	Ugt1a6a	UDP glucuronosyltransferase 1 family, polypeptide A6A [Source:MGI Symbol;Acc:MGI:2137698]
MERGE.3170.6	0.0218079	up	1.15704	MERGE.3170	-	-
ENSMUST00000057540	0.0248449	up	1.47141	MERGE.17422	Zfp422	zinc finger protein 422 [Source:MGI Symbol;Acc:MGI:1914505]
ENSMUST00000123684	0.0313066	up	3.07379	MERGE.10222	Fxn	Frataxin, mitochondrial Frataxin intermediate form Frataxin mature form [Source:UniProtKB/Swiss-Prot;Acc:O35943]
MERGE.5306.5	0.0272446	up	4.44009	MERGE.5306	-	-
ENSMUST00000058232	0.0308788	down	-1.61907399710464	MERGE.13768	Xpa	xeroderma pigmentosum, complementation group A [Source:MGI Symbol;Acc:MGI:99135]
ENSMUST00000204796	0.0273048	down	-1.04222043502814	MERGE.17242	Aldh1l1	Mus musculus aldehyde dehydrogenase 1 family, member L1 (Aldh1l1), transcript variant 2, mRNA. [Source:RefSeq mRNA;Acc:NM_001356412]
ENSMUST00000154201	0.0323086	up	1.32616	MERGE.16758	Cul1	Mus musculus cullin 1 (Cul1), transcript variant 3, mRNA. [Source:RefSeq mRNA;Acc:NM_001355551]
MERGE.6146.2	0.0245233	up	4.0305	MERGE.6146	-	-
ENSMUST00000105539	0.0268268	up	5.87024	MERGE.1592	Pex3	Peroxisomal biosis factor 3 [Source:UniProtKB/Swiss-Prot;Acc:Q9QXY9]
ENSMUST00000147976	0.0257609	down	-3.06314171262264	MERGE.11817	Rin2	Ras and Rab interactor 2 [Source:MGI Symbol;Acc:MGI:1921280]
ENSMUST00000230627	0.0312234	down	-4.33622259201801	MERGE.11132	Upp2	uridine phosphorylase 2 [Source:MGI Symbol;Acc:MGI:1923904]
ENSMUST00000161266	0.0280784	down	-1.17132618080714	MERGE.7042	Cct5	T-complex protein 1 subunit epsilon [Source:UniProtKB/Swiss-Prot;Acc:P80316]
ENSMUST00000046073	0.0316728	up	4.71431	MERGE.16001	Kdm2b	Lysine-specific demethylase 2B [Source:UniProtKB/Swiss-Prot;Acc:Q6P1G2]
MERGE.6843.5	0.0119439	up	1.1555	MERGE.6843	-	-
ENSMUST00000096397	0.0245705	up	2.30198	MERGE.7246	9030619P08Rik	lymphocyte antigen 6 complex pseudogene
ENSMUST00000151238	0.0250011	down	-2.10069743268056	MERGE.13730	Hint2	histidine triad nucleotide binding protein 2 [Source:MGI Symbol;Acc:MGI:1916167]
ENSMUST00000131270	0.023617	up	1.29957	MERGE.2962	Trim7	tripartite motif-containing 7 [Source:MGI Symbol;Acc:MGI:2137353]
ENSMUST00000103324	0.0337253	down	-4.62782161300154	MERGE.16910	Igkv15-103	immunoglobulin kappa chain variable 15-103
ENSMUST00000147605	0.0201261	down	-1.3915129336162	MERGE.20533	Nudt7	Peroxisomal coenzyme A diphosphatase NUDT7 [Source:UniProtKB/Swiss-Prot;Acc:Q99P30]
ENSMUST00000038874	0.0282547	down	-4.25097086584805	ENSMUSG00000035236	Scai	Protein SCAI [Source:UniProtKB/Swiss-Prot;Acc:Q8C8N2]
ENSMUST00000032457	0.0281259	down	-6.10211942434491	MERGE.17398	Atg7	Ubiquitin-like modifier-activating enzyme ATG7 [Source:UniProtKB/Swiss-Prot;Acc:Q9D906]
ENSMUST00000049051	0.0311353	down	-2.74365369345426	MERGE.11084	Gtdc1	Glycosyltransferase-like domain-containing protein 1 [Source:UniProtKB/Swiss-Prot;Acc:Q8BW56]
ENSMUST00000093450	0.031194	down	-4.61267081651475	MERGE.20036	Ano8	Anoctamin-8 [Source:UniProtKB/Swiss-Prot;Acc:Q6PB70]
ENSMUST00000106636	0.0323958	up	4.35102	ENSMUSG00000051497	Kcnj16	Inward rectifier potassium channel 16 [Source:UniProtKB/Swiss-Prot;Acc:Q9Z307]
ENSMUST00000036584	0.0231654	up	1.10355	MERGE.10304	Pank1	pantothenate kinase 1
ENSMUST00000035484	0.0305251	up	3.62854	MERGE.21722	Cdv3	Protein CDV3 [Source:UniProtKB/Swiss-Prot;Acc:Q4VAA2]
ENSMUST00000215248	0.0331526	up	1.98693	MERGE.21112	Dpagt1	UDP-N-acetylglucosamine--dolichyl-phosphate N-acetylglucosaminephosphotransferase [Source:UniProtKB/Swiss-Prot;Acc:P42867]
ENSMUST00000086643	0.0330769	down	-3.47514968760057	MERGE.15775	Pus1	Mus musculus pseudouridine synthase 1 (Pus1), transcript variant 6, mRNA. [Source:RefSeq mRNA;Acc:NM_001359219]
MERGE.4792.3	0.0191725	up	3.15562	MERGE.4792	-	-
ENSMUST00000080557	0.0198888	up	1.48323	MERGE.17516	Pex5	Peroxisomal targeting signal 1 receptor [Source:UniProtKB/Swiss-Prot;Acc:O09012]
MERGE.8714.2	0.0324741	up	4.66388	MERGE.8714	-	-
ENSMUST00000194584	0.0253503	down	-1.98451548080194	MERGE.1522	A330023F24Rik	RIKEN cDNA A330023F24 gene
MERGE.18152.5	0.0233307	up	7.28887	MERGE.18152	-	-
ENSMUST00000027877	0.0298922	up	5.16402	MERGE.1153	Kifap3	Kinesin-associated protein 3 [Source:UniProtKB/Swiss-Prot;Acc:P70188]
ENSMUST00000106406	0.0219235	up	1.2249	MERGE.14203	Kdm4a	Lysine-specific demethylase 4A [Source:UniProtKB/Swiss-Prot;Acc:Q8BW72]
MERGE.22598.16	0.0277169	up	5.90784	MERGE.22598	-	-
ENSMUST00000220195	0.033533	down	-4.06537940534572	MERGE.2064	Gstt2	glutathione S-transferase, theta 2
ENSMUST00000098578	0.0336053	down	-3.95200298969064	MERGE.20168	Ccdc130	Coiled-coil domain-containing protein 130 [Source:UniProtKB/Swiss-Prot;Acc:Q9D516]
ENSMUST00000164097	0.0250138	down	-1.17180629973025	MERGE.478	Ihh	Indian hedgehog [Source:MGI Symbol;Acc:MGI:96533]
ENSMUST00000062015	0.0307164	up	5.65716	MERGE.16474	Stard13	StAR-related lipid transfer protein 13 [Source:UniProtKB/Swiss-Prot;Acc:Q923Q2]
MERGE.11859.3	0.0312116	up	8.16653	MERGE.11859	-	-
ENSMUST00000156967	0.0341978	down	-2.94471895145019	MERGE.10999	Mapkap1	Target of rapamycin complex 2 subunit MAPKAP1 [Source:UniProtKB/Swiss-Prot;Acc:Q8BKH7]
MERGE.19336.12	0.0321441	down	-6.80035638428013	MERGE.19336	-	-
ENSMUST00000220429	0.0320855	up	4.48198	MERGE.2631	Esyt1	extended synaptotagmin-like protein 1
ENSMUST00000081381	0.0248457	down	-1.19678181879538	MERGE.20573	Mbtps1	Membrane-bound transcription factor site-1 protease [Source:UniProtKB/Swiss-Prot;Acc:Q9WTZ2]
ENSMUST00000145660	0.0298087	down	-1.43495888455141	MERGE.11007	Fbxw2	F-box and WD repeat domain containing 2 [Source:HGNC Symbol;Acc:HGNC:13608]
ENSMUST00000118984	0.0288213	up	1.20839	MERGE.13564	Gm11843	predicted gene 11843 [Source:MGI Symbol;Acc:MGI:3651166]
ENSMUST00000165523	0.0320653	down	-1.29871327450607	MERGE.6366	Oxnad1	Oxidoreductase NAD-binding domain-containing protein 1 [Source:UniProtKB/Swiss-Prot;Acc:Q8VE38]
ENSMUST00000026987	0.018717	down	-1.13717241270157	MERGE.5589	Nop16	Nucleolar protein 16 [Source:UniProtKB/Swiss-Prot;Acc:Q9CPT5]
ENSMUST00000039093	0.0317039	down	-3.33984517478104	MERGE.3326	Zmynd15	zinc finger, MYND-type containing 15 [Source:MGI Symbol;Acc:MGI:3603821]
MERGE.20001.1	0.0220225	up	1.58662	MERGE.20001	-	-
ENSMUST00000206963	0.025749	down	-1.08010081910341	MERGE.19035	Rps13	ribosomal protein S13 [Source:MGI Symbol;Acc:MGI:1915302]
ENSMUST00000138532	0.0198768	up	2.57504	MERGE.10002	Syvn1	synovial apoptosis inhibitor 1, synoviolin [Source:MGI Symbol;Acc:MGI:1921376]
MERGE.20956.1	0.0352413	down	-2.80475572998821	MERGE.20956	-	-
MERGE.4958.1	0.0305344	up	3.62514	MERGE.4958	-	-
ENSMUST00000179657	0.0352591	down	-3.22363789917868	ENSMUSG00000096670	Ighv2-6	immunoglobulin heavy variable 2-6
ENSMUST00000220485	0.0353886	down	-2.93901083320801	MERGE.5707	2010111I01Rik	chromosome 9 open reading frame 3 [Source:HGNC Symbol;Acc:HGNC:1361]
ENSMUST00000122919	0.0264588	up	1.12344	MERGE.12557	Ccnl1	Mus musculus cyclin L1 (Ccnl1), transcript variant 2, mRNA. [Source:RefSeq mRNA;Acc:NM_001355432]
ENSMUST00000172818	0.0220561	up	1.01869	MERGE.9184	Pja2	E3 ubiquitin-protein ligase Praja-2 [Source:UniProtKB/Swiss-Prot;Acc:Q80U04]
ENSMUST00000117045	0.0269955	down	-1.0174824966761	MERGE.17639	Dynlt1-ps1	dynein light chain Tctex-type 1, pseuodogene 1 [Source:MGI Symbol;Acc:MGI:3642625]
ENSMUST00000121809	0.033252	down	-3.03415353587787	MERGE.8383	Erg	Transcriptional regulator ERG [Source:UniProtKB/Swiss-Prot;Acc:P81270]
ENSMUST00000174180	0.0251036	up	2.48315	MERGE.13890	Ptprd	protein tyrosine phosphatase, receptor type, D [Source:MGI Symbol;Acc:MGI:97812]
MERGE.6157.1	0.0259178	down	-1.81785918787813	MERGE.6157	-	-
MERGE.9456.1	0.0272768	up	1.70206	MERGE.9456	-	-
ENSMUST00000116273	0.027289	up	2.26795	MERGE.14512	Kdm1a	Mus musculus lysine (K)-specific demethylase 1A (Kdm1a), transcript variant 3, mRNA. [Source:RefSeq mRNA;Acc:NM_001356567]
ENSMUST00000198066	0.0301882	down	-5.26069849536523	MERGE.15749	Chfr	E3 ubiquitin-protein ligase CHFR [Source:UniProtKB/Swiss-Prot;Acc:Q810L3]
ENSMUST00000149465	0.0330956	up	1.37378	MERGE.2692	Tbc1d10a	TBC1 domain family member 10A [Source:UniProtKB/Swiss-Prot;Acc:P58802]
ENSMUST00000160561	0.0331109	up	4.35541	MERGE.10063	2700081O15Rik	Uncharacterized [Source:UniProtKB/Swiss-Prot;Acc:Q4VA45]
ENSMUST00000034902	0.0176375	down	-1.13140523027635	MERGE.21551	Gsta2	Glutathione S-transferase A2 [Source:UniProtKB/Swiss-Prot;Acc:P10648]
MERGE.22483.1	0.0325997	up	4.5973	MERGE.22483	-	-
MERGE.21205.1	0.0230378	up	1.27472	MERGE.21205	-	-
ENSMUST00000186359	0.0305696	down	-1.737349162125	MERGE.2443	Phlda1	Pleckstrin homology-like domain family A member 1 [Source:UniProtKB/Swiss-Prot;Acc:Q62392]
MERGE.10070.7	0.0301899	down	-2.8357567808796	MERGE.10070	-	-
ENSMUST00000213053	0.0233452	down	-1.57878341558761	MERGE.20024	Rpl18a	ribosomal protein L18A [Source:MGI Symbol;Acc:MGI:1924058]
ENSMUST00000132804	0.0220218	down	-1.01560873622561	MERGE.9118	Ubxn6	UBX domain protein 6 [Source:MGI Symbol;Acc:MGI:1913780]
ENSMUST00000191064	0.033219	up	1.58389	MERGE.141	Phf3	PHD finger protein 3 [Source:HGNC Symbol;Acc:HGNC:8921]
MERGE.10067.1	0.0358926	up	2.66215	MERGE.10067	-	-
ENSMUST00000196424	0.0356104	down	-1.21816930171303	MERGE.21885	Scap	SREBF chaperone [Source:MGI Symbol;Acc:MGI:2135958]
MERGE.9892.1	0.0218381	down	-1.60737493338259	MERGE.9892	-	-
ENSMUST00000098478	0.0310482	down	-4.19226673823866	MERGE.18362	Pnkp	polynucleotide kinase 3'- phosphatase [Source:MGI Symbol;Acc:MGI:1891698]
ENSMUST00000212349	0.0219173	down	-1.80244228790604	MERGE.20521	Bcar1	Breast cancer anti-estrogen resistance protein 1 [Source:UniProtKB/Swiss-Prot;Acc:Q61140]
ENSMUST00000224477	0.0356956	up	3.60702	MERGE.5458	Riok1	RIO kinase 1
ENSMUST00000162089	0.0360866	down	-3.29729908542597	MERGE.21508	Gm16551	predicted gene 16551
ENSMUST00000118307	0.0206374	down	-1.30005221203778	MERGE.2981	Gm12191	predicted gene 12191 [Source:MGI Symbol;Acc:MGI:3651293]
MERGE.13835.9	0.0262153	up	4.77493	MERGE.13835	-	-
ENSMUST00000144380	0.0330782	down	-1.16089932299141	MERGE.17552	Mrpl51	39S ribosomal protein L51, mitochondrial [Source:UniProtKB/Swiss-Prot;Acc:Q9CPY1]
ENSMUST00000097671	0.0297816	up	1.01474	MERGE.546	Gm15433	predicted pseudogene 15433 [Source:MGI Symbol;Acc:MGI:3705860]
MERGE.14907.2	0.022159	up	3.42879	MERGE.14907	-	-
MERGE.18122.3	0.0297764	down	-1.33429531556446	MERGE.18122	-	-
ENSMUST00000113973	0.035004	up	6.44484	MERGE.9886	Kmt5b	Histone-lysine N-methyltransferase KMT5B [Source:UniProtKB/Swiss-Prot;Acc:Q3U8K7]
MERGE.3988.4	0.0311493	up	5.80434	MERGE.3988	-	-
ENSMUST00000226896	0.0326669	down	-4.77334624771337	MERGE.7049	Cpq	carboxypeptidase Q
ENSMUST00000032918	0.0275418	down	-2.81835056110675	MERGE.19202	Gm42742	PAXIP1 associated glutamate rich protein 1A
ENSMUST00000074403	0.0117591	down	-1.49092343057855	MERGE.20377	Ces3b	Carboxylesterase 3B [Source:UniProtKB/Swiss-Prot;Acc:Q8VCU1]
ENSMUST00000221657	0.0303546	up	4.47748	MERGE.13806	Fktn	Fukutin [Source:UniProtKB/Swiss-Prot;Acc:Q8R507]
ENSMUST00000072093	0.0269845	down	-3.53732469742078	MERGE.21871	Plxnb1	plexin B1 [Source:MGI Symbol;Acc:MGI:2154238]
ENSMUST00000003137	0.00614039	down	-1.18929779393116	MERGE.10351	Cyp2c29	Cytochrome P450 2C29 [Source:UniProtKB/Swiss-Prot;Acc:Q64458]
ENSMUST00000126520	0.0309988	up	1.4696	MERGE.11073	Golga1	golgi autoantigen, golgin subfamily a, 1 [Source:MGI Symbol;Acc:MGI:1924149]
MERGE.8393.1	0.0359842	up	1.41005	MERGE.8393	-	-
ENSMUST00000124266	0.0252707	up	7.28983	MERGE.19467	Slc25a22	solute carrier family 25 (mitochondrial carrier, glutamate), member 22 [Source:MGI Symbol;Acc:MGI:1915517]
ENSMUST00000114079	0.0344558	down	-4.52006383919423	MERGE.396	Mettl21a	Protein N-lysine methyltransferase METTL21A [Source:UniProtKB/Swiss-Prot;Acc:Q9CQL0]
ENSMUST00000210371	0.0336505	down	-3.12696315454963	MERGE.8036	Gm45338	predicted gene 45338 [Source:MGI Symbol;Acc:MGI:5791174]
ENSMUST00000149191	0.0283352	down	-1.51531166484203	MERGE.12130	Atp5e	ATP synthase subunit epsilon, mitochondrial [Source:UniProtKB/Swiss-Prot;Acc:P56382]
ENSMUST00000107498	0.0309357	down	-5.28691938059282	MERGE.12719	Gon4l	gon-4-like (C.elegans) [Source:MGI Symbol;Acc:MGI:1917579]
ENSMUST00000185147	0.0361712	down	-2.2282686502731	MERGE.7807	Smim22	small integral membrane protein 22 [Source:HGNC Symbol;Acc:HGNC:48329]
ENSMUST00000064507	0.0276653	down	-1.61105692310879	MERGE.10077	Slc22a30	solute carrier family 22, member 30 [Source:MGI Symbol;Acc:MGI:2442750]
MERGE.22074.1	0.0359853	up	1.41663	MERGE.22074	-	-
ENSMUST00000128667	0.0301529	down	-4.95575954624289	MERGE.13806	Fktn	Fukutin [Source:UniProtKB/Swiss-Prot;Acc:Q8R507]
ENSMUST00000156015	0.0291489	up	1.39839	MERGE.12945	Pex11b	Peroxisomal membrane protein 11B [Source:UniProtKB/Swiss-Prot;Acc:Q9Z210]
ENSMUST00000129379	0.0372864	down	-2.91470522080383	MERGE.4186	Gm11767	predicted gene 11767
MERGE.16710.1	0.0285246	up	6	MERGE.16710	-	-
ENSMUST00000072725	0.0324303	down	-1.39898581585957	MERGE.18784	Aamdc	adipogenesis associated Mth938 domain containing [Source:MGI Symbol;Acc:MGI:1913523]
ENSMUST00000133609	0.0353258	up	1.32704	MERGE.22356	Flna	Filamin-A [Source:UniProtKB/Swiss-Prot;Acc:Q8BTM8]
ENSMUST00000226246	0.0336671	up	3.16275	MERGE.6775	Bmp1	bone morphogenetic protein 1
ENSMUST00000131463	0.0230071	up	1.05805	MERGE.22638	Txlng	taxilin gamma [Source:MGI Symbol;Acc:MGI:3590652]
MERGE.5399.2	0.0349128	up	5.41551	MERGE.5399	-	-
ENSMUST00000113355	0.0353151	down	-5.69925402180733	MERGE.17295	Frmd4b	Mus musculus FERM domain containing 4B (Frmd4b), transcript variant 2, mRNA. [Source:RefSeq mRNA;Acc:NM_001346639]
ENSMUST00000141453	0.036723	up	3.97634	MERGE.6566	Acin1	apoptotic chromatin condensation inducer 1 [Source:MGI Symbol;Acc:MGI:1891824]
MERGE.8032.2	0.0358233	down	-3.32851509200714	MERGE.8032	-	-
ENSMUST00000098689	0.0374232	down	-2.55659910373343	MERGE.21300	Gm6166	predicted gene 6166 [Source:MGI Symbol;Acc:MGI:3645893]
MERGE.10557.2	0.0357003	down	-4.06501053474812	MERGE.10557	-	-
ENSMUST00000020770	0.0271694	down	-2.06405656734792	MERGE.2722	Mrps24	28S ribosomal protein S24, mitochondrial [Source:UniProtKB/Swiss-Prot;Acc:Q9CQV5]
ENSMUST00000136979	0.0361357	up	1.87707	MERGE.19508	Shank2	SH3 and multiple ankyrin repeat domains protein 2 [Source:UniProtKB/Swiss-Prot;Acc:Q80Z38]
ENSMUST00000212102	0.0314426	down	-1.96958926789178	MERGE.20467	Rps26-ps1	ribosomal protein S26, pseudogene 1 [Source:MGI Symbol;Acc:MGI:3704322]
ENSMUST00000190039	0.0355936	up	4.13463	MERGE.711	Gm18666	predicted gene, 18666 [Source:MGI Symbol;Acc:MGI:5010851]
MERGE.21441.6	0.0296394	down	-5.83439421440768	MERGE.21441	-	-
MERGE.8464.1	0.0376317	down	-5.51898189824647	MERGE.8464	-	-
MERGE.11396.15	0.0292347	down	-4.77127213285669	MERGE.11396	-	-
MERGE.22189.2	0.0312777	down	-4.27769604051317	MERGE.22189	-	-
ENSMUST00000114985	0.0346627	up	4.91898	MERGE.9800	Tcf4	transcription factor 4 [Source:MGI Symbol;Acc:MGI:98506]
MERGE.4147.4	0.0309717	down	-1.38585271283807	MERGE.4147	-	-
ENSMUST00000107233	0.0250837	down	-1.67254405066384	MERGE.12870	Pip5k1a	Phosphatidylinositol 4-phosphate 5-kinase type-1 alpha [Source:UniProtKB/Swiss-Prot;Acc:P70182]
MERGE.14250.4	0.0275202	down	-6.51689299761794	MERGE.14250	-	-
ENSMUST00000098112	0.0296798	down	-1.37631684929509	MERGE.13693	Dnajb5	Mus musculus DnaJ heat shock protein family (Hsp40) member B5 (Dnajb5), transcript variant 3, mRNA. [Source:RefSeq mRNA;Acc:NM_001355440]
ENSMUST00000138634	0.0329601	up	1.74436	MERGE.3351	Nup88	nucleoporin 88 [Source:MGI Symbol;Acc:MGI:104900]
ENSMUST00000220070	0.035062	down	-1.05715333245691	MERGE.1655	Rps12	ribosomal protein S12
ENSMUST00000197605	0.0379739	up	3.47314	MERGE.6537	Abhd4	abhydrolase domain containing 4 [Source:MGI Symbol;Acc:MGI:1915938]
ENSMUST00000106079	0.0268591	up	4.55083	MERGE.14341	Phc2	Polyhomeotic-like protein 2 [Source:UniProtKB/Swiss-Prot;Acc:Q9QWH1]
MERGE.5020.1	0.0360797	down	-3.94671775291875	MERGE.5020	-	-
MERGE.573.9	0.0243755	up	1.17008	MERGE.573	-	-
MERGE.10154.1	0.0285887	up	3.95151	MERGE.10154	-	-
ENSMUST00000188650	0.0374877	down	-2.50097745998507	MERGE.21755	Twf2	twinfilin actin binding protein 2 [Source:MGI Symbol;Acc:MGI:1346078]
ENSMUST00000090023	0.0150155	down	-1.52207240992613	MERGE.7977	Ap2m1	AP-2 complex subunit mu [Source:UniProtKB/Swiss-Prot;Acc:P84091]
ENSMUST00000063605	0.0353235	up	4.46503	MERGE.8413	Zbtb21	zinc finger and BTB domain containing 21
MERGE.8951.1	0.0350885	up	3.69774	MERGE.8951	-	-
MERGE.15861.2	0.0256274	down	-1.25798701806223	MERGE.15861	-	-
ENSMUST00000180928	0.0323459	down	-1.40970644489373	MERGE.19863	E030037K01Rik	-
ENSMUST00000161198	0.0137291	down	-1.38602455616183	MERGE.17139	Nat8f1	N-acetyltransferase 8 (GCN5-related) family member 1
ENSMUST00000212796	0.0302898	down	-1.77374194237171	MERGE.20024	Rpl18a	ribosomal protein L18A [Source:MGI Symbol;Acc:MGI:1924058]
MERGE.17161.6	0.0322471	up	5.28599	MERGE.17161	-	-
ENSMUST00000118437	0.0383604	up	3.67445	MERGE.13958	Mup-ps14	major urinary protein, pseudogene 14 [Source:MGI Symbol;Acc:MGI:3651980]
ENSMUST00000147490	0.0383341	down	-2.49913718927693	MERGE.4249	BC017643	Uncharacterized [Source:UniProtKB/Swiss-Prot;Acc:Q3TYS2]
MERGE.12201.9	0.034597	down	-8.37673630200728	MERGE.12201	-	-
MERGE.14107.3	0.0356086	down	-7.25521275490402	MERGE.14107	-	-
ENSMUST00000222401	0.0381585	down	-2.76691227146154	ENSMUSG00000113581	AL591207.1	deiodinase, iodothyronine type III, opposite strand
ENSMUST00000183538	0.0367031	up	4.19682	MERGE.10966	St6galnac6	Alpha-N-acetylgalactosaminide alpha-2,6-sialyltransferase 6 [Source:UniProtKB/Swiss-Prot;Acc:Q9JM95]
ENSMUST00000091010	0.0336788	down	-4.41388167764006	MERGE.11026	Dab2ip	Disabled homolog 2-interacting protein [Source:UniProtKB/Swiss-Prot;Acc:Q3UHC7]
ENSMUST00000048118	0.0306575	up	3.19378	MERGE.15669	Hsd17b13	hydroxysteroid (17-beta) dehydrogenase 13 [Source:MGI Symbol;Acc:MGI:2140804]
ENSMUST00000207960	0.030449	up	1.08058	MERGE.17845	U2af2	U2 small nuclear ribonucleoprotein auxiliary factor (U2AF) 2 [Source:MGI Symbol;Acc:MGI:98886]
ENSMUST00000037048	0.0264533	up	1.20975	MERGE.16329	Mmd2	Monocyte to macrophage differentiation factor 2 [Source:UniProtKB/Swiss-Prot;Acc:Q8R189]
ENSMUST00000111670	0.0261543	up	1.21862	MERGE.11331	Ctnnd1	Mus musculus catenin (cadherin associated protein), delta 1 (Ctnnd1), transcript variant 7, mRNA. [Source:RefSeq mRNA;Acc:NM_001355065]
MERGE.1007.7	0.0284337	up	4.66435	MERGE.1007	-	-
ENSMUST00000172079	0.0344869	down	-3.79880728105034	MERGE.905	Snrpe	small nuclear ribonucleoprotein E [Source:MGI Symbol;Acc:MGI:98346]
ENSMUST00000226751	0.0396337	down	-1.90311024033073	ENSMUSG00000115194	AC166574.2	-
MERGE.2683.2	0.0330814	up	2.56585	MERGE.2683	-	-
ENSMUST00000039680	0.0382487	up	4.6283	MERGE.17578	Parp11	Mus musculus poly (ADP-ribose) polymerase family, member 11 (Parp11), transcript variant 3, mRNA. [Source:RefSeq mRNA;Acc:NM_001346513]
ENSMUST00000220860	0.0335639	down	-1.56087249936846	MERGE.4401	Rps7	ribosomal protein S7
ENSMUST00000163941	0.0359792	up	1.12566	MERGE.9026	Gtpbp2	GTP-binding protein 2 [Source:UniProtKB/Swiss-Prot;Acc:Q3UJK4]
ENSMUST00000094469	0.0312374	down	-1.12433964059081	MERGE.2664	Selenom	Selenoprotein M [Source:UniProtKB/Swiss-Prot;Acc:Q8VHC3]
ENSMUST00000142039	0.0317204	down	-1.18816141803864	MERGE.14436	Sytl1	synaptotagmin like 1 [Source:HGNC Symbol;Acc:HGNC:15584]
ENSMUST00000179719	0.0311539	down	-1.885659702059	MERGE.14207	Hyi	hydroxypyruvate isomerase (putative) [Source:HGNC Symbol;Acc:HGNC:26948]
MERGE.3389.2	0.0366312	up	4.46123	MERGE.3389	-	-
ENSMUST00000209986	0.0338518	down	-5.09926256289143	MERGE.19757	Tti2	TELO2 interacting protein 2 [Source:MGI Symbol;Acc:MGI:2384576]
MERGE.5355.1	0.0296745	down	-1.84008978807959	MERGE.5355	-	-
ENSMUST00000105362	0.0277698	up	2.22684	MERGE.2166	Dazap1	DAZ-associated protein 1 [Source:UniProtKB/Swiss-Prot;Acc:Q9JII5]
MERGE.6348.1	0.030482	up	6.01418	MERGE.6348	-	-
MERGE.4643.3	0.0205457	up	1.65195	MERGE.4643	-	-
MERGE.6451.4	0.0249055	up	3.71917	MERGE.6451	-	-
MERGE.7181.2	0.031244	up	5.84735	MERGE.7181	-	-
ENSMUST00000133061	0.0285051	up	1.04454	MERGE.17606	Clec1b	C-type lectin domain family 1 member B [Source:UniProtKB/Swiss-Prot;Acc:Q9JL99]
ENSMUST00000128014	0.0364315	up	1.74078	MERGE.6358	Btd	biotinidase [Source:HGNC Symbol;Acc:HGNC:1122]
ENSMUST00000117868	0.0384083	up	1.81605	MERGE.15984	Vps29	VPS29 retromer complex component [Source:MGI Symbol;Acc:MGI:1928344]
ENSMUST00000135177	0.0393462	up	2.89136	MERGE.18674	Cpeb1	Mus musculus cytoplasmic polyadenylation element binding protein 1 (Cpeb1), transcript variant 4, mRNA. [Source:RefSeq mRNA;Acc:NM_001357107]
ENSMUST00000000310	0.0190632	down	-1.37618330001796	MERGE.3137	Pemt	Phosphatidylethanolamine N-methyltransferase [Source:UniProtKB/Swiss-Prot;Acc:Q61907]
MERGE.10138.4	0.0257427	down	-2.33885970656742	MERGE.10138	-	-
MERGE.20170.9	0.0387774	up	3.86002	MERGE.20170	-	-
ENSMUST00000180572	0.0243347	down	-1.58028802072012	MERGE.14827	Agrn	Agrin Agrin N-terminal 110 kDa subunit Agrin C-terminal 110 kDa subunit Agrin C-terminal 90 kDa fragment Agrin C-terminal 22 kDa fragment [Source:UniProtKB/Swiss-Prot;Acc:A2ASQ1]
ENSMUST00000041416	0.0163543	up	1.93044	MERGE.1657	Vnn1	vanin 1 [Source:MGI Symbol;Acc:MGI:108395]
ENSMUST00000205774	0.0295877	up	1.01709	MERGE.19279	Tial1	Tia1 cytotoxic granule-associated RNA binding protein-like 1 [Source:MGI Symbol;Acc:MGI:107913]
ENSMUST00000062437	0.0355586	down	-1.68459516165192	MERGE.6736	Nkx2-6	Homeobox protein Nkx-2.6 [Source:UniProtKB/Swiss-Prot;Acc:P43688]
ENSMUST00000120306	0.0329914	down	-5.4078204232199	MERGE.2722	Urgcp	upregulator of cell proliferation [Source:MGI Symbol;Acc:MGI:1919296]
MERGE.22190.5	0.0328375	up	5.44513	MERGE.22190	-	-
ENSMUST00000124421	0.0312815	up	1.23052	MERGE.15204	Fbxl5	F-box/LRR-repeat protein 5 [Source:UniProtKB/Swiss-Prot;Acc:Q8C2S5]
ENSMUST00000134230	0.0287895	down	-1.54024196236376	MERGE.2997	Hnrnph1	Mus musculus heteroous nuclear ribonucleoprotein H1 (Hnrnph1), transcript variant 1, mRNA. [Source:RefSeq mRNA;Acc:NM_001347487]
MERGE.11282.8	0.0369479	up	6.64747	MERGE.11282	-	-
ENSMUST00000209559	0.0392905	up	4.50117	MERGE.20242	Cyld	Ubiquitin carboxyl-terminal hydrolase CYLD [Source:UniProtKB/Swiss-Prot;Acc:Q80TQ2]
ENSMUST00000119844	0.036274	up	1.06216	MERGE.12982	Gm12428	predicted gene 12428 [Source:MGI Symbol;Acc:MGI:3650848]
ENSMUST00000216449	0.0291304	down	-1.0264450254002	MERGE.21151	Ttc36	tetratricopeptide repeat domain 36 [Source:MGI Symbol;Acc:MGI:2384760]
MERGE.5650.2	0.0357414	up	4.84034	MERGE.5650	-	-
ENSMUST00000095143	0.034366	up	2.19276	MERGE.13558	Rbm12b2	Mus musculus RNA binding motif protein 12 B2 (Rbm12b2), transcript variant 3, mRNA. [Source:RefSeq mRNA;Acc:NM_001356563]
ENSMUST00000209954	0.0414269	down	-2.96221508422702	MERGE.18391	Pih1d1	PIH1 domain-containing protein 1 [Source:UniProtKB/Swiss-Prot;Acc:Q9CQJ2]
ENSMUST00000155837	0.0370822	down	-4.48306074134911	MERGE.11940	Rbm39	RNA binding motif protein 39 [Source:MGI Symbol;Acc:MGI:2157953]
ENSMUST00000145683	0.0408875	down	-4.53745689807463	MERGE.8796	Cyp4f13	cytochrome P450, family 4, subfamily f, polypeptide 13 [Source:MGI Symbol;Acc:MGI:2158641]
MERGE.10542.5	0.037947	down	-6.69267732404011	MERGE.10542	-	-
ENSMUST00000209543	0.0335802	down	-2.71714935366389	MERGE.18418	Bcat2	Branched-chain-amino-acid aminotransferase, mitochondrial [Source:UniProtKB/Swiss-Prot;Acc:O35855]
MERGE.3170.5	0.0292426	up	1.83284	MERGE.3170	-	-
ENSMUST00000221526	0.0414165	down	-2.46129159004097	MERGE.5836	Erap1	endoplasmic reticulum aminopeptidase 1
MERGE.20532.1	0.0347338	down	-1.82940146926672	MERGE.20532	-	-
ENSMUST00000215172	0.0359161	down	-1.64522121986775	MERGE.21422	Lactb	Serine beta-lactamase-like protein LACTB, mitochondrial [Source:UniProtKB/Swiss-Prot;Acc:Q9EP89]
ENSMUST00000142643	0.0310259	down	-1.35642234008647	MERGE.7058	Rpl30	ribosomal protein L30 [Source:MGI Symbol;Acc:MGI:98037]
ENSMUST00000134142	0.0317442	up	1.66023	MERGE.17155	Tia1	cytotoxic granule-associated RNA binding protein 1 [Source:MGI Symbol;Acc:MGI:107914]
ENSMUST00000215124	0.0420988	up	3.04669	MERGE.20674	Taf1d	TATA box-binding protein-associated factor RNA polymerase I subunit D [Source:UniProtKB/Swiss-Prot;Acc:Q9D4V4]
ENSMUST00000147109	0.0383046	down	-1.06063301122032	MERGE.8637	Mapk8ip3	C-Jun-amino-terminal kinase-interacting protein 3 [Source:UniProtKB/Swiss-Prot;Acc:Q9ESN9]
MERGE.7802.6	0.026604	up	1.60146	MERGE.7802	-	-
ENSMUST00000200402	0.0419087	up	1.41218	MERGE.13213	Tmem56	Mus musculus transmembrane protein 56 (Tmem56), transcript variant 1, mRNA. [Source:RefSeq mRNA;Acc:NM_001355678]
ENSMUST00000219672	0.0384557	up	1.023	MERGE.4435	Cog5	component of oligomeric golgi complex 5
ENSMUST00000084724	0.0358985	up	3.05417	MERGE.13643	3110043O21Rik	Guanine nucleotide exchange C9orf72 homolog [Source:UniProtKB/Swiss-Prot;Acc:Q6DFW0]
ENSMUST00000092070	0.0257457	down	-1.11728863122349	MERGE.9411	Lama3	Mus musculus laminin, alpha 3 (Lama3), transcript variant 2, mRNA. [Source:RefSeq mRNA;Acc:NM_001347461]
ENSMUST00000193411	0.0345868	up	1.85686	ENSMUSG00000027694	Gm8325	predicted pseudogene 8325 [Source:MGI Symbol;Acc:MGI:3644852]
ENSMUST00000211247	0.0357848	down	-5.16046182849523	MERGE.19814	Pcm1	pericentriolar material 1 [Source:MGI Symbol;Acc:MGI:1277958]
ENSMUST00000153274	0.0424678	down	-2.81857562598617	MERGE.14995	Slc4a2	solute carrier family 4 (anion exchanger), member 2 [Source:MGI Symbol;Acc:MGI:109351]
MERGE.2135.2	0.0378122	up	4.44858	MERGE.2135	-	-
ENSMUST00000086153	0.0344488	down	-5.6550766850225	MERGE.1074	Fam20b	Glycosaminoglycan xylosylkinase [Source:UniProtKB/Swiss-Prot;Acc:Q8VCS3]
MERGE.7293.3	0.0262158	down	-1.29549495292964	MERGE.7293	-	-
ENSMUST00000148480	0.035006	down	-1.03689720471435	MERGE.15547	Cox18	Mitochondrial inner membrane protein COX18 [Source:UniProtKB/Swiss-Prot;Acc:Q8VC74]
ENSMUST00000149868	0.0385675	up	1.07018	MERGE.14200	Atp6v0b	ATPase, H+ transporting, lysosomal V0 subunit B [Source:MGI Symbol;Acc:MGI:1890510]
MERGE.10333.2	0.0330027	down	-3.091027929659	MERGE.10333	-	-
ENSMUST00000143771	0.0326994	up	5.77308	MERGE.4500	Pnpla8	Calcium-independent phospholipase A2-gamma [Source:UniProtKB/Swiss-Prot;Acc:Q8K1N1]
MERGE.9339.6	0.0297839	down	-2.88664020577856	MERGE.9339	-	-
ENSMUST00000191440	0.0216871	up	2.90997	MERGE.2180	Abhd17a	abhydrolase domain containing 17A [Source:MGI Symbol;Acc:MGI:106388]
ENSMUST00000102873	0.0412802	up	3.5714	ENSMUSG00000035513	Ntng2	Netrin-G2 [Source:UniProtKB/Swiss-Prot;Acc:Q8R4F1]
ENSMUST00000032260	0.0182589	down	-1.0589767886086	MERGE.17596	Clec2d	C-type lectin domain family 2 member D [Source:UniProtKB/Swiss-Prot;Acc:Q91V08]
MERGE.16751.26	0.0352359	up	5.14288	MERGE.16751	-	-
ENSMUST00000206915	0.0425354	up	3.21178	MERGE.19222	Prr14	Proline-rich protein 14 [Source:UniProtKB/Swiss-Prot;Acc:Q7TPN9]
MERGE.7625.5	0.0362327	up	4.6645	MERGE.7625	-	-
ENSMUST00000207795	0.0335846	down	-1.87548648416527	MERGE.19073	Gm45792	predicted gene 45792 [Source:MGI Symbol;Acc:MGI:5804907]
MERGE.10044.1	0.0330116	down	-1.54847595433077	MERGE.10044	-	-
MERGE.11282.14	0.0380053	down	-7.5964867830739	MERGE.11282	-	-
ENSMUST00000152342	0.042743	down	-1.7531363167237	MERGE.18092	Gm44641	predicted gene 44641 [Source:MGI Symbol;Acc:MGI:5753217]
ENSMUST00000155071	0.0344315	down	-1.80812809663472	MERGE.8707	Rps10	ribosomal protein S10 [Source:MGI Symbol;Acc:MGI:1914347]
MERGE.14043.7	0.042526	down	-5.30508530736331	MERGE.14043	-	-
MERGE.14934.1	0.0401909	up	4.00752	MERGE.14934	-	-
ENSMUST00000225234	0.0360761	down	-4.98240333421862	MERGE.6147	Abhd6	abhydrolase domain containing 6
ENSMUST00000137609	0.0408928	down	-1.24869490147206	MERGE.3179	Map2k3	mitogen-activated protein kinase kinase 3 [Source:MGI Symbol;Acc:MGI:1346868]
MERGE.19940.3	0.0367263	up	4.34013	MERGE.19940	-	-
ENSMUST00000139489	0.0383077	down	-3.14159391695304	MERGE.13039	Bcas2	breast carcinoma amplified sequence 2 [Source:MGI Symbol;Acc:MGI:1915433]
ENSMUST00000200259	0.0310745	down	-2.14101610368012	MERGE.15230	Qdpr	quinoid dihydropteridine reductase [Source:MGI Symbol;Acc:MGI:97836]
ENSMUST00000089042	0.0367873	down	-5.07921982478542	MERGE.8341	Ifnar2	interferon (alpha and beta) receptor 2 [Source:MGI Symbol;Acc:MGI:1098243]
ENSMUST00000149597	0.0438515	down	-2.2160566580449	MERGE.3851	Mlx	MAX-like protein X [Source:MGI Symbol;Acc:MGI:108398]
ENSMUST00000062620	0.0118144	down	-1.31169242465279	MERGE.18237	Hamp	Hepcidin [Source:UniProtKB/Swiss-Prot;Acc:Q9EQ21]
MERGE.21337.11	0.0394704	up	4.16154	MERGE.21337	-	-
ENSMUST00000228686	0.0342111	up	5.4791	MERGE.6315	Rft1	RFT1 homolog
ENSMUST00000210366	0.0208055	down	-1.0234503203622	MERGE.17878	Sult2a8	sulfotransferase family 2A, dehydroepiandrosterone (DHEA)-preferring, member 8 [Source:MGI Symbol;Acc:MGI:1924221]
ENSMUST00000029905	0.0192831	down	-1.17606678199902	MERGE.13518	Cyp7a1	Cholesterol 7-alpha-monooxygenase [Source:UniProtKB/Swiss-Prot;Acc:Q64505]
ENSMUST00000077191	0.0165127	down	-1.06065018985645	MERGE.18025	Ethe1	Persulfide dioxygenase ETHE1, mitochondrial [Source:UniProtKB/Swiss-Prot;Acc:Q9DCM0]
MERGE.5367.2	0.023558	down	-1.89007090606681	MERGE.5367	-	-
MERGE.1186.2	0.034545	up	2.00473	MERGE.1186	-	-
ENSMUST00000218662	0.0368981	up	1.21201	MERGE.2103	Gm30122	predicted gene, 30122
ENSMUST00000210052	0.0401894	down	-4.25591832550263	MERGE.15742	Gm35315	predicted gene, 35315
ENSMUST00000100709	0.0336006	up	1.13267	MERGE.16066	Kmt5a	lysine methyltransferase 5A [Source:HGNC Symbol;Acc:HGNC:29489]
ENSMUST00000111335	0.0253638	down	-8.15628664592777	MERGE.11387	F2	Prothrombin Activation peptide fragment 1 Activation peptide fragment 2 Thrombin light chain Thrombin heavy chain [Source:UniProtKB/Swiss-Prot;Acc:P19221]
ENSMUST00000143304	0.0440181	up	1.42749	MERGE.14495	Gale	Mus musculus galactose-4-epimerase, UDP (Gale), mRNA. [Source:RefSeq mRNA;Acc:NM_001356493]
ENSMUST00000030586	0.0381544	down	-1.21662115636783	MERGE.14367	Ccdc28b	Coiled-coil domain-containing protein 28B [Source:UniProtKB/Swiss-Prot;Acc:Q8CEG5]
MERGE.3863.3	0.0156299	up	1.86059	MERGE.3863	-	-
ENSMUST00000137376	0.0405503	up	7.17464	MERGE.10850	Rpl7a	ribosomal protein L7A [Source:MGI Symbol;Acc:MGI:1353472]
MERGE.22508.1	0.0437686	up	1.48222	MERGE.22508	-	-
ENSMUST00000202332	0.0444248	down	-5.301068462155	MERGE.15593	Stbd1	starch binding domain 1 [Source:MGI Symbol;Acc:MGI:1261768]
ENSMUST00000112530	0.0401118	up	7.32901	MERGE.17516	Pex5	Peroxisomal targeting signal 1 receptor [Source:UniProtKB/Swiss-Prot;Acc:O09012]
MERGE.8464.2	0.0397629	up	4.47919	MERGE.8464	-	-
ENSMUST00000174555	0.0415749	up	3.0104	MERGE.21238	Ppp2r1b	protein phosphatase 2, regulatory subunit A, beta [Source:MGI Symbol;Acc:MGI:1920949]
ENSMUST00000166950	0.0453354	down	-3.13272764362657	MERGE.2775	Sec61g	Protein transport protein Sec61 subunit gamma [Source:UniProtKB/Swiss-Prot;Acc:P60060]
ENSMUST00000209416	0.0414384	up	4.33141	MERGE.18417	0610005C13Rik	RIKEN cDNA 0610005C13 gene
ENSMUST00000020323	0.0204463	down	-1.20860690168685	MERGE.2528	Avpr1a	arginine vasopressin receptor 1A [Source:MGI Symbol;Acc:MGI:1859216]
ENSMUST00000134049	0.0397634	down	-1.04064401786861	MERGE.9896	Ndufv1	NADH dehydrogenase [ubiquinone] flavoprotein 1, mitochondrial [Source:UniProtKB/Swiss-Prot;Acc:Q91YT0]
ENSMUST00000086570	0.0446048	down	-3.22687050430279	MERGE.9277	Rmdn2	regulator of microtubule dynamics 2
ENSMUST00000150683	0.0445091	up	2.64464	MERGE.3894	Hdac5	histone deacetylase 5 isoform 4 [Source:RefSeq peptide;Acc:NP_001271178]
MERGE.10957.3	0.0237605	up	1.9769	MERGE.10957	-	-
ENSMUST00000034860	0.00877396	down	-1.47524743563985	MERGE.21310	Cyp1a2	Cytochrome P450 1A2 [Source:UniProtKB/Swiss-Prot;Acc:P00186]
ENSMUST00000073388	0.0179202	down	-1.45657627915227	MERGE.4146	Afmid	Kynurenine formamidase [Source:UniProtKB/Swiss-Prot;Acc:Q8K4H1]
ENSMUST00000161824	0.0447802	down	-3.30525332649073	MERGE.20366	Ces2a	Pyrethroid hydrolase Ces2a [Source:UniProtKB/Swiss-Prot;Acc:Q8QZR3]
ENSMUST00000154533	0.0352285	down	-1.17472645879854	MERGE.6822	Tpt1	Translationally-controlled tumor protein [Source:UniProtKB/Swiss-Prot;Acc:P63028]
ENSMUST00000142052	0.0363837	up	5.29455	MERGE.491	Stk16	serine/threonine kinase 16 [Source:MGI Symbol;Acc:MGI:1313271]
ENSMUST00000108886	0.0427511	up	4.06685	MERGE.3072	Tnip1	TNFAIP3 interacting protein 1 [Source:MGI Symbol;Acc:MGI:1926194]
ENSMUST00000196450	0.0418696	down	-1.06240927614384	MERGE.16247	Tfr2	Transferrin receptor protein 2 [Source:UniProtKB/Swiss-Prot;Acc:Q9JKX3]
ENSMUST00000035889	0.0388298	down	-3.95819808071443	MERGE.21570	Myo6	myosin VI [Source:HGNC Symbol;Acc:HGNC:7605]
MERGE.3320.3	0.0370724	up	1.36598	MERGE.3320	-	-
ENSMUST00000113794	0.044933	down	-3.7067579051289	MERGE.8405	Igsf5	immunoglobulin superfamily, member 5
ENSMUST00000208519	0.0438601	up	2.14837	MERGE.18712	Zfand6	zinc finger, AN1-type domain 6 [Source:MGI Symbol;Acc:MGI:1929510]
ENSMUST00000162746	0.0352795	up	1.22962	MERGE.1160	Selp	selectin, platelet [Source:MGI Symbol;Acc:MGI:98280]
ENSMUST00000074248	0.0440086	down	-4.53419394552362	MERGE.10975	Sh2d3c	SH2 domain-containing protein 3C [Source:UniProtKB/Swiss-Prot;Acc:Q9QZS8]
ENSMUST00000145121	0.0240822	up	2.24725	MERGE.20569	Mlycd	malonyl-CoA decarboxylase [Source:MGI Symbol;Acc:MGI:1928485]
MERGE.9868.1	0.0349927	up	3.40078	MERGE.9868	-	-
ENSMUST00000218275	0.0442616	up	3.66772	MERGE.1750	Zufsp	zinc finger with UFM1-specific peptidase domain
ENSMUST00000132981	0.0402608	up	1.81538	MERGE.10922	Crat	carnitine acetyltransferase [Source:MGI Symbol;Acc:MGI:109501]
ENSMUST00000067837	0.038025	up	5.42448	MERGE.16412	Rnf6	E3 ubiquitin-protein ligase RNF6 [Source:UniProtKB/Swiss-Prot;Acc:Q9DBU5]
MERGE.14325.7	0.0447864	up	5.9698	MERGE.14325	-	-
ENSMUST00000097166	0.0428647	down	-1.27436712419763	MERGE.2042	Gm6419	predicted gene 6419 [Source:MGI Symbol;Acc:MGI:3647564]
ENSMUST00000072602	0.0439873	down	-4.0895333825289	MERGE.15976	Hvcn1	Mus musculus hydrogen voltage-gated channel 1 (Hvcn1), transcript variant 3, mRNA. [Source:RefSeq mRNA;Acc:NM_001359454]
ENSMUST00000085513	0.0242041	down	-2.22750124118729	MERGE.18294	Uri1	URI1, prefoldin-like chaperone [Source:MGI Symbol;Acc:MGI:1342294]
ENSMUST00000001027	0.0303146	up	1.15037	MERGE.313	Aox1	aldehyde oxidase 1 [Source:HGNC Symbol;Acc:HGNC:553]
ENSMUST00000186467	0.0463606	down	-2.25597512208196	MERGE.36	Adhfe1	Mus musculus alcohol dehydrogenase, iron containing, 1 (Adhfe1), transcript variant 2, mRNA. [Source:RefSeq mRNA;Acc:NM_001357376]
ENSMUST00000221459	0.0322917	up	3.60786	MERGE.5064	Mark3	MAP/microtubule affinity regulating kinase 3
ENSMUST00000134727	0.0258853	down	-1.30735710446526	MERGE.13853	Cdc26	Anaphase-promoting complex subunit CDC26 [Source:UniProtKB/Swiss-Prot;Acc:Q99JP4]
ENSMUST00000114558	0.0383341	down	-3.73554966925772	MERGE.16773	Zfp467	zinc finger protein 467 [Source:MGI Symbol;Acc:MGI:1916160]
MERGE.17821.1	0.0272294	up	1.56267	MERGE.17821	-	-
MERGE.9119.2	0.0407412	up	8.23455	MERGE.9119	-	-
ENSMUST00000034992	0.0242503	up	1.37001	MERGE.21600	Nt5e	5' nucleotidase, ecto [Source:MGI Symbol;Acc:MGI:99782]
ENSMUST00000032570	0.0354033	down	-1.65942381689376	MERGE.17967	Dmwd	Dystrophia myotonica WD repeat-containing protein [Source:UniProtKB/Swiss-Prot;Acc:Q08274]
ENSMUST00000170634	0.0467399	down	-4.24502166763359	MERGE.16613	Tnpo3	Mus musculus transportin 3 (Tnpo3), transcript variant 2, mRNA. [Source:RefSeq mRNA;Acc:NM_001347079]
ENSMUST00000164400	0.0460082	down	-1.33283869342514	MERGE.1902	Serinc1	Serine incorporator 1 [Source:UniProtKB/Swiss-Prot;Acc:Q9QZI8]
MERGE.3239.14	0.0406406	down	-4.28834188081823	MERGE.3239	-	-
MERGE.996.33	0.0139767	down	-1.50562810006173	MERGE.996	-	-
MERGE.10331.1	0.0241096	down	-1.51366785148951	MERGE.10331	-	-
MERGE.22384.7	0.0443282	down	-4.40038514560439	MERGE.22384	-	-
MERGE.6814.3	0.0378166	up	5.24152	MERGE.6814	-	-
MERGE.18043.6	0.0342949	up	4.18839	MERGE.18043	-	-
ENSMUST00000211014	0.0462686	up	2.64683	MERGE.18378	Prrg2	proline-rich Gla (G-carboxyglutamic acid) polypeptide 2 [Source:MGI Symbol;Acc:MGI:1929596]
ENSMUST00000040368	0.0461541	up	6.62144	MERGE.9277	Rmdn2	regulator of microtubule dynamics 2
ENSMUST00000167403	0.0386489	up	1.3208	MERGE.12919	Hist2h3c2	Histone H3.2 [Source:UniProtKB/Swiss-Prot;Acc:P84228]
MERGE.13866.3	0.0414243	up	5.27127	MERGE.13866	-	-
MERGE.16751.13	0.0391771	up	5.03188	MERGE.16751	-	-
MERGE.3725.4	0.0369458	up	5.49757	MERGE.3725	-	-
ENSMUST00000135646	0.043043	up	1.27292	MERGE.19694	Golga7	golgi autoantigen, golgin subfamily a, 7 [Source:MGI Symbol;Acc:MGI:1931029]
ENSMUST00000097682	0.0314461	down	-1.03367117876696	MERGE.9363	Rpl27-ps3	ribosomal protein L27, pseudogene 3 [Source:MGI Symbol;Acc:MGI:3646174]
ENSMUST00000105734	0.032645	up	1.09099	MERGE.14611	Zfp984	zinc finger protein 984 [Source:MGI Symbol;Acc:MGI:3651978]
ENSMUST00000089250	0.0377354	down	-5.30549931822664	MERGE.6722	Ptk2b	PTK2 protein tyrosine kinase 2 beta [Source:MGI Symbol;Acc:MGI:104908]
MERGE.19900.1	0.0488969	up	2.53567	MERGE.19900	-	-
MERGE.3148.1	0.0285263	up	1.02738	MERGE.3148	-	-
ENSMUST00000225357	0.0226045	down	-1.15837923018723	MERGE.9277	Rmdn2	regulator of microtubule dynamics 2
ENSMUST00000124533	0.0332595	up	1.98372	MERGE.19247	Bckdk	[3-methyl-2-oxobutanoate dehydrogenase [lipoamide]] kinase, mitochondrial [Source:UniProtKB/Swiss-Prot;Acc:O55028]
ENSMUST00000168547	0.0392616	down	-1.08479964202632	MERGE.7738	Myg1	UPF0160 protein MYG1, mitochondrial [Source:UniProtKB/Swiss-Prot;Acc:Q9JK81]
ENSMUST00000052727	0.0308106	down	-1.19123847914465	MERGE.17533	Spsb2	SPRY domain-containing SOCS box protein 2 [Source:UniProtKB/Swiss-Prot;Acc:O88838]
ENSMUST00000167751	0.0400604	down	-1.13425897749732	MERGE.13723	Creb3	cAMP responsive element binding protein 3 [Source:HGNC Symbol;Acc:HGNC:2347]
ENSMUST00000039047	0.0466852	down	-4.61663267660585	MERGE.12595	Serpini2	serine (or cysteine) peptidase inhibitor, clade I, member 2 [Source:MGI Symbol;Acc:MGI:1915181]
ENSMUST00000134667	0.0475366	up	7.21318	MERGE.10002	Syvn1	synovial apoptosis inhibitor 1, synoviolin [Source:MGI Symbol;Acc:MGI:1921376]
MERGE.4557.26	0.038564	down	-5.45636733699823	MERGE.4557	-	-
MERGE.9842.3	0.0454763	up	3.93753	MERGE.9842	-	-
ENSMUST00000188674	0.0318246	up	6.86695	MERGE.443	Fn1	Fibronectin Anastellin [Source:UniProtKB/Swiss-Prot;Acc:P11276]
ENSMUST00000218972	0.0473784	down	-1.77623669642961	MERGE.2438	Zdhhc17	zinc finger, DHHC domain containing 17
MERGE.15943.2	0.0451069	down	-5.28610321429042	MERGE.15943	-	-
ENSMUST00000162019	0.0380465	up	1.86806	MERGE.797	Insig2	Insulin-induced 2 protein [Source:UniProtKB/Swiss-Prot;Acc:Q91WG1]
ENSMUST00000130290	0.040709	down	-5.01058082044151	MERGE.1757	Nt5dc1	5'-nucleotidase domain containing 1 [Source:MGI Symbol;Acc:MGI:2442446]
ENSMUST00000140420	0.0425541	up	1.54411	MERGE.13130	Gstm2	Glutathione S-transferase Mu 2 [Source:UniProtKB/Swiss-Prot;Acc:P15626]
ENSMUST00000063262	0.0397511	up	5.0211	MERGE.16284	Zfp68	zinc finger protein 68 [Source:MGI Symbol;Acc:MGI:1344427]
ENSMUST00000223332	0.0476113	up	3.44006	MERGE.4806	Dlst	dihydrolipoamide S-succinyltransferase (E2 component of 2-oxo-glutarate complex)
ENSMUST00000027302	0.0396645	down	-1.04781051194248	MERGE.157	Ptpn18	protein tyrosine phosphatase, non-receptor type 18 [Source:MGI Symbol;Acc:MGI:108410]
ENSMUST00000162660	0.0351521	down	-1.23792821949291	MERGE.17144	Nat8b-ps	N-acetyltransferase 8B, pseudogene
ENSMUST00000066514	0.0307969	down	-1.21552851573697	MERGE.20533	Nudt7	Peroxisomal coenzyme A diphosphatase NUDT7 [Source:UniProtKB/Swiss-Prot;Acc:Q99P30]
MERGE.20967.1	0.0429713	down	-2.70316335817711	MERGE.20967	-	-
ENSMUST00000180486	0.035318	down	-1.71727992502884	MERGE.22036	A530083I20Rik	RIKEN cDNA A530083I20 gene [Source:MGI Symbol;Acc:MGI:3040711]
ENSMUST00000112266	0.0438306	up	3.33268	MERGE.11204	Phospho2	Pyridoxal phosphate phosphatase PHOSPHO2 [Source:UniProtKB/Swiss-Prot;Acc:Q9D9M5]
ENSMUST00000203215	0.0439546	up	1.48135	MERGE.17292	Uba3	ubiquitin-like modifier activating enzyme 3 [Source:MGI Symbol;Acc:MGI:1341217]
ENSMUST00000156931	0.0353923	up	1.63559	MERGE.317	Clk1	Dual specificity protein kinase CLK1 [Source:UniProtKB/Swiss-Prot;Acc:P22518]
ENSMUST00000138728	0.0457564	up	2.11652	MERGE.8703	AI413582	expressed sequence AI413582 [Source:MGI Symbol;Acc:MGI:2146839]
ENSMUST00000206118	0.0375451	down	-1.05667662702411	MERGE.19222	Prr14	Proline-rich protein 14 [Source:UniProtKB/Swiss-Prot;Acc:Q7TPN9]
MERGE.10306.1	0.046603	up	1.07913	MERGE.10306	-	-
ENSMUST00000032146	0.0421059	up	2.53409	MERGE.17295	Frmd4b	Mus musculus FERM domain containing 4B (Frmd4b), transcript variant 2, mRNA. [Source:RefSeq mRNA;Acc:NM_001346639]
ENSMUST00000127651	0.0410157	up	1.02261	MERGE.8296	Atp5j	ATP synthase-coupling factor 6, mitochondrial [Source:UniProtKB/Swiss-Prot;Acc:P97450]
ENSMUST00000062317	0.0299411	up	3.1811	MERGE.22612	Shroom2	shroom family member 2 [Source:MGI Symbol;Acc:MGI:107194]
ENSMUST00000105384	0.0424283	up	3.31911	MERGE.2118	Ilvbl	ilvB (bacterial acetolactate synthase)-like
ENSMUST00000148966	0.0493678	down	-5.22236857356016	MERGE.7876	Mpv17l	Mpv17-like protein [Source:UniProtKB/Swiss-Prot;Acc:Q99MS3]
ENSMUST00000144489	0.0460411	down	-3.7292687969777	MERGE.13858	Rgs3	regulator of G-protein signaling 3 [Source:MGI Symbol;Acc:MGI:1354734]
ENSMUST00000210769	0.0362348	up	4.75373	MERGE.18452	Saa2	Mus musculus serum amyloid A 2 (Saa2), transcript variant 2, mRNA. [Source:RefSeq mRNA;Acc:NM_001357491]
MERGE.10611.10	0.0479277	down	-4.09030080585075	MERGE.10611	-	-
ENSMUST00000001122	0.0399524	down	-2.77846785575818	MERGE.3492	Slc13a2	Solute carrier family 13 member 2 [Source:UniProtKB/Swiss-Prot;Acc:Q9ES88]
MERGE.18029.6	0.0499819	down	-4.79246405045519	MERGE.18029	-	-
ENSMUST00000105366	0.039961	down	-5.17166695811931	MERGE.2155	Atp5d	ATP synthase subunit delta, mitochondrial [Source:UniProtKB/Swiss-Prot;Acc:Q9D3D9]
ENSMUST00000193682	0.0436123	up	4.42366	MERGE.230	Map4k4	mitogen-activated protein kinase kinase kinase kinase 4 [Source:MGI Symbol;Acc:MGI:1349394]
ENSMUST00000088373	0.0330782	down	-1.63326778919148	ENSMUSG00000030257	Srgap3	SLIT-ROBO Rho GTPase activating protein 3 [Source:HGNC Symbol;Acc:HGNC:19744]
MERGE.13937.2	0.0254932	down	-7.68152459726516	MERGE.13937	-	-
MERGE.3197.1	0.0447544	down	-1.09091827437942	MERGE.3197	-	-
ENSMUST00000078756	0.0391896	down	-5.20539073996403	MERGE.12933	Hist2h2aa1	Histone H2A type 2-A [Source:UniProtKB/Swiss-Prot;Acc:Q6GSS7]
ENSMUST00000154830	0.048452	down	-1.31299297404673	MERGE.3701	Xylt2	xylosyltransferase II [Source:MGI Symbol;Acc:MGI:2444797]
ENSMUST00000155378	0.0469447	up	2.87678	MERGE.17353	Thumpd3	Mus musculus THUMP domain containing 3 (Thumpd3), transcript variant 2, mRNA. [Source:RefSeq mRNA;Acc:NM_001355266]
ENSMUST00000217012	0.040373	up	1.44	MERGE.21539	Gm34654	predicted gene, 34654 [Source:MGI Symbol;Acc:MGI:5593813]
ENSMUST00000113797	0.0423	down	-4.76444636741277	MERGE.22435	Pja1	E3 ubiquitin-protein ligase Praja-1 [Source:UniProtKB/Swiss-Prot;Acc:O55176]
ENSMUST00000026199	0.0373169	up	1.38097	MERGE.10417	Cutc	Copper homeostasis [Source:UniProtKB/Swiss-Prot;Acc:Q9D8X1]
ENSMUST00000032396	0.0393549	down	-1.32681649560323	MERGE.17714	Lrmp	lymphoid-restricted membrane protein isoform 2 [Source:RefSeq peptide;Acc:NP_001268910]
MERGE.3431.4	0.0363862	down	-5.32593629606723	MERGE.3431	-	-
ENSMUST00000101477	0.0399782	down	-2.25531506380686	MERGE.2809	Peli1	pellino 1 [Source:MGI Symbol;Acc:MGI:1914495]
MERGE.3183.2	0.0120531	up	1.33712	MERGE.3183	-	-
ENSMUST00000136802	0.0325065	down	-1.20789060779386	MERGE.20258	Fto	Alpha-ketoglutarate-dependent dioxygenase FTO [Source:UniProtKB/Swiss-Prot;Acc:Q8BGW1]
MERGE.9817.1	0.0360181	up	4.84735	MERGE.9817	-	-
ENSMUST00000101141	0.0274219	down	-1.29301533370647	MERGE.22612	Shroom2	shroom family member 2 [Source:MGI Symbol;Acc:MGI:107194]
ENSMUST00000125037	0.0433406	down	-8.88284808670647	MERGE.5412	Pxdc1	PX domain-containing protein 1 [Source:UniProtKB/Swiss-Prot;Acc:Q8JZU6]
ENSMUST00000209908	0.0424314	down	-2.06857968184641	MERGE.19324	Paox	Mus musculus polyamine oxidase (exo-N4-amino) (Paox), transcript variant 2, mRNA. [Source:RefSeq mRNA;Acc:NM_001346725]
ENSMUST00000060539	0.0472026	up	3.39042	MERGE.3474	Proca1	Protein PROCA1 [Source:UniProtKB/Swiss-Prot;Acc:B0QZF7]
ENSMUST00000112748	0.0431726	up	4.75027	MERGE.15681	Spp1	secreted phosphoprotein 1 [Source:MGI Symbol;Acc:MGI:98389]
ENSMUST00000134094	0.0348126	up	1.07625	MERGE.13929	Plin2	Perilipin-2 [Source:UniProtKB/Swiss-Prot;Acc:P43883]
MERGE.8361.6	0.0307542	up	3.34796	MERGE.8361	-	-
ENSMUST00000143406	0.0481637	up	2.66483	MERGE.4137	Tmc6	transmembrane channel-like gene family 6 [Source:MGI Symbol;Acc:MGI:1098686]
ENSMUST00000136143	0.0481828	down	-1.31476801238679	MERGE.12866	Psmb4	Proteasome subunit beta type-4 [Source:UniProtKB/Swiss-Prot;Acc:P99026]
ENSMUST00000110103	0.0435249	up	9.04639	MERGE.20001	Gdf15	Mus musculus growth differentiation factor 15 (Gdf15), transcript variant 2, mRNA. [Source:RefSeq mRNA;Acc:NM_001330687]
ENSMUST00000181402	0.0411485	up	1.60766	MERGE.20762	Emc8	ER membrane protein complex subunit 8 [Source:UniProtKB/Swiss-Prot;Acc:O70378]
ENSMUST00000070774	0.0480073	down	-3.89931857589161	MERGE.12879	Gabpb2	GA-binding protein subunit beta-2 [Source:UniProtKB/Swiss-Prot;Acc:P81069]
MERGE.13792.1	0.0477044	up	5.82996	MERGE.13792	-	-
ENSMUST00000135723	0.0395501	up	1.45579	MERGE.13479	Cryz	Quinone oxidoreductase [Source:UniProtKB/Swiss-Prot;Acc:P47199]
ENSMUST00000172666	0.0442301	down	-1.10821185280469	MERGE.8873	Lsm2	LSM2 homolog, U6 small nuclear RNA and mRNA degradation associated [Source:MGI Symbol;Acc:MGI:90676]
MERGE.22033.2	0.04853	down	-3.35024919466783	MERGE.22033	-	-
ENSMUST00000022377	0.0464881	up	4.17388	ENSMUSG00000021830	Txndc16	thioredoxin domain containing 16 [Source:MGI Symbol;Acc:MGI:1917811]
ENSMUST00000077494	0.0425467	up	1.94052	MERGE.8934	Atat1	Mus musculus alpha tubulin acetyltransferase 1 (Atat1), transcript variant 5, mRNA. [Source:RefSeq mRNA;Acc:NM_001357865]
ENSMUST00000098576	0.0322549	up	1.04083	MERGE.21482	Zfp280d	zinc finger protein 280D [Source:MGI Symbol;Acc:MGI:2384583]
ENSMUST00000126839	0.0359091	up	4.97348	MERGE.12085	Ptpn1	protein tyrosine phosphatase, non-receptor type 1 [Source:MGI Symbol;Acc:MGI:97805]
MERGE.13127.2	0.0308939	down	-1.04907165104488	MERGE.13127	-	-
ENSMUST00000150749	0.0398892	up	1.09584	MERGE.405	2810408I11Rik	RIKEN cDNA 2810408I11 gene
ENSMUST00000149788	0.0386425	down	-1.14322791352269	MERGE.11907	Acss2	Acetyl-coenzyme A synthetase, cytoplasmic [Source:UniProtKB/Swiss-Prot;Acc:Q9QXG4]
ENSMUST00000041623	0.0271971	up	1.27208	MERGE.5983	Enc1	ectodermal-neural cortex 1
ENSMUST00000180613	0.0378313	up	1.05827	MERGE.4433	Gdap10	ganglioside-induced differentiation-associated-protein 10
ENSMUST00000093456	0.0280361	down	-1.07376480058083	MERGE.19998	Kxd1	KxDL motif-containing protein 1 [Source:UniProtKB/Swiss-Prot;Acc:Q80XH1]
MERGE.9122.3	0.042865	up	4.96244	MERGE.9122	-	-
MERGE.9239.2	0.0203008	down	-2.81925264710328	MERGE.9239	-	-
ENSMUST00000203504	0.0401046	up	1.08951	MERGE.16813	Hibadh	3-hydroxyisobutyrate dehydrogenase [Source:MGI Symbol;Acc:MGI:1889802]
ENSMUST00000113573	0.0417047	up	5.42795	MERGE.22485	Atrx	Transcriptional regulator ATRX [Source:UniProtKB/Swiss-Prot;Acc:Q61687]
MERGE.6989.14	0.0450827	down	-8.95612529289131	MERGE.6989	-	-
ENSMUST00000108229	0.0492413	down	-3.2788147305278	MERGE.13595	Pnisr	Arginine/serine-rich protein PNISR [Source:UniProtKB/Swiss-Prot;Acc:A2AJT4]
MERGE.17816.1	0.0417421	up	1.05553	MERGE.17816	-	-
MERGE.20532.3	0.0486876	down	-2.82472199664963	MERGE.20532	-	-
MERGE.10461.4	0.0223364	down	-1.84599923967405	MERGE.10461	-	-
ENSMUST00000178045	0.0413165	down	-2.28671040121911	MERGE.1774	Mfsd4b4	major facilitator superfamily domain containing 4B4
ENSMUST00000118048	0.0347314	down	-1.05151628211665	MERGE.3689	Gm11518	predicted gene 11518 [Source:MGI Symbol;Acc:MGI:3650306]
ENSMUST00000131909	0.039327	up	1.85641	MERGE.20199	Wdr83	WD repeat domain containing 83 [Source:MGI Symbol;Acc:MGI:1915086]
ENSMUST00000161807	0.0261063	down	-1.26694961869435	MERGE.6593	Psme2	Proteasome activator complex subunit 2 [Source:UniProtKB/Swiss-Prot;Acc:P97372]
ENSMUST00000054107	0.0443608	down	-4.89489775889586	MERGE.18763	Kctd21	potassium channel tetramerisation domain containing 21 [Source:MGI Symbol;Acc:MGI:3643121]
ENSMUST00000207225	0.033745	up	2.39385	MERGE.18738	Picalm	Phosphatidylinositol-binding clathrin assembly protein [Source:UniProtKB/Swiss-Prot;Acc:Q7M6Y3]
ENSMUST00000161754	0.0417633	up	1.1487	MERGE.6652	Phf11d	PHD finger protein 11 [Source:UniProtKB/Swiss-Prot;Acc:A6H5X4]
MERGE.10244.6	0.0397187	up	3.77853	MERGE.10244	-	-
ENSMUST00000107164	0.0454408	up	4.64793	MERGE.3886	Cd300lg	CMRF35-like molecule 9 [Source:UniProtKB/Swiss-Prot;Acc:Q1ERP8]
ENSMUST00000089027	0.0274694	down	-2.84114093242667	MERGE.11873	Tm9sf4	Transmembrane 9 superfamily member 4 [Source:UniProtKB/Swiss-Prot;Acc:Q8BH24]
ENSMUST00000198435	0.0409021	up	2.62991	MERGE.15504	Stap1	Signal-transducing adaptor protein 1 [Source:UniProtKB/Swiss-Prot;Acc:Q9JM90]
ENSMUST00000095457	0.0460293	up	9.17825	MERGE.2137	Ptbp1	polypyrimidine tract binding protein 1 [Source:HGNC Symbol;Acc:HGNC:9583]
ENSMUST00000036765	0.0301014	down	-1.02206882211184	MERGE.9550	Eif4ebp3	eukaryotic translation initiation factor 4E binding protein 3 [Source:MGI Symbol;Acc:MGI:1270847]
ENSMUST00000199256	0.0492538	up	2.8294	MERGE.15218	Ldb2	Mus musculus LIM domain binding 2 (Ldb2), transcript variant 5, mRNA. [Source:RefSeq mRNA;Acc:NM_001359070]
ENSMUST00000230134	0.0485509	up	1.16116	MERGE.7453	Phf5a	PHD finger-like domain-containing protein 5A [Source:UniProtKB/Swiss-Prot;Acc:P83870]
ENSMUST00000219175	0.0484269	up	2.7064	ENSMUSG00000112148	Lilrb4	Leukocyte immunoglobulin-like receptor subfamily B member 4 [Source:UniProtKB/Swiss-Prot;Acc:Q64281]
ENSMUST00000199176	0.0398315	up	1.33449	MERGE.13346	Tet2	Mus musculus tet methylcytosine dioxygenase 2 (Tet2), transcript variant 2, mRNA. [Source:RefSeq mRNA;Acc:NM_001346736]
ENSMUST00000197315	0.0499183	down	-3.24194756941668	ENSMUSG00000044827	Tlr1	toll-like receptor 1 [Source:MGI Symbol;Acc:MGI:1341295]
ENSMUST00000162737	0.0468966	up	1.12162	MERGE.19541	Stxbp2	syntaxin binding protein 2 [Source:MGI Symbol;Acc:MGI:107370]
ENSMUST00000206126	0.0417169	up	1.34003	MERGE.19136	Tnrc6a	trinucleotide repeat containing 6a [Source:MGI Symbol;Acc:MGI:2385292]
ENSMUST00000165032	0.0378698	up	1.21724	MERGE.9684	Snx24	sorting nexing 24
ENSMUST00000035227	0.0395657	down	-4.6487774008124	MERGE.21825	Nicn1	Nicolin-1 [Source:UniProtKB/Swiss-Prot;Acc:Q9CQM0]
ENSMUST00000162819	0.0425707	up	3.5117	MERGE.1386	Wdr26	WD repeat domain 26 [Source:MGI Symbol;Acc:MGI:1923825]
ENSMUST00000176274	0.0470364	up	3.25802	MERGE.7307	Cyhr1	Cysteine and histidine-rich protein 1 [Source:UniProtKB/Swiss-Prot;Acc:Q9QXA1]
ENSMUST00000134328	0.0458098	up	1.00817	MERGE.18633	Idh2	Isocitrate dehydrogenase [NADP], mitochondrial [Source:UniProtKB/Swiss-Prot;Acc:P54071]
MERGE.17815.1	0.0426027	up	1.17502	MERGE.17815	-	-
ENSMUST00000009705	0.0457231	up	4.21958	MERGE.10970	Eng	Endoglin [Source:UniProtKB/Swiss-Prot;Acc:Q63961]
ENSMUST00000161163	0.0482233	down	-1.13336832468619	MERGE.21869	Atrip	ATR-interacting protein [Source:UniProtKB/Swiss-Prot;Acc:Q8BMG1]
ENSMUST00000093292	0.0381147	down	-2.76827789291358	MERGE.2804	Sertad2	SERTA domain containing 2 [Source:MGI Symbol;Acc:MGI:1931026]
ENSMUST00000229869	0.0415874	down	-2.77449406307918	MERGE.7704	Cela1	chymotrypsin-like elastase family, member 1
ENSMUST00000053959	0.0388329	up	2.43626	ENSMUSG00000035161	Ints6	integrator complex subunit 6
MERGE.21898.2	0.0444643	up	3.33159	MERGE.21898	-	-
ENSMUST00000156537	0.0436758	up	1.73392	MERGE.19253	Stx4a	Syntaxin-4 [Source:UniProtKB/Swiss-Prot;Acc:P70452]
MERGE.15068.16	0.0448138	up	5.09972	MERGE.15068	-	-
ENSMUST00000132693	0.035892	up	1.60444	MERGE.13543	Trp53inp1	transformation related protein 53 inducible nuclear protein 1 [Source:MGI Symbol;Acc:MGI:1926609]
MERGE.7964.3	0.0462579	up	4.86625	MERGE.7964	-	-
ENSMUST00000105031	0.0405594	down	-5.9592206768041	MERGE.14548	Klhdc7a	Kelch domain-containing protein 7A [Source:UniProtKB/Swiss-Prot;Acc:A2APT9]
MERGE.2098.2	0.0480551	up	8.72819	MERGE.2098	-	-
ENSMUST00000107119	0.0407194	up	3.57086	MERGE.3897	Ubtf	upstream binding transcription factor, RNA polymerase I [Source:MGI Symbol;Acc:MGI:98512]
ENSMUST00000114468	0.0355651	up	1.63783	MERGE.16801	Osbpl3	Oxysterol-binding protein-related protein 3 [Source:UniProtKB/Swiss-Prot;Acc:Q9DBS9]
ENSMUST00000154779	0.0464	down	-1.20474513667069	MERGE.18784	Aamdc	adipogenesis associated Mth938 domain containing [Source:MGI Symbol;Acc:MGI:1913523]
MERGE.228.2	0.0475073	up	4.8558	MERGE.228	-	-
ENSMUST00000034308	0.0297999	up	1.24796	MERGE.20546	Bco1	Beta,beta-carotene 15,15'-dioxygenase [Source:UniProtKB/Swiss-Prot;Acc:Q9JJS6]
ENSMUST00000110557	0.0468658	up	4.78267	MERGE.16424	Polr1d	polymerase (RNA) I polypeptide D [Source:MGI Symbol;Acc:MGI:108403]
ENSMUST00000040944	0.0466454	down	-2.12361850175445	MERGE.18076	Cyp2g1	cytochrome P450, family 2, subfamily g, polypeptide 1 [Source:MGI Symbol;Acc:MGI:109612]
MERGE.21548.1	0.0360467	up	1.39747	MERGE.21548	-	-
ENSMUST00000192394	0.0364442	up	1.29251	MERGE.12528	Mbnl1	Muscleblind-like protein 1 [Source:UniProtKB/Swiss-Prot;Acc:Q9JKP5]
MERGE.21876.5	0.040056	up	4.25953	MERGE.21876	-	-
ENSMUST00000122967	0.0405444	down	-1.1317359634064	MERGE.4050	Gprc5c	G protein-coupled receptor, family C, group 5, member C [Source:MGI Symbol;Acc:MGI:1917605]
ENSMUST00000131615	0.0456738	down	-4.19028728316848	ENSMUSG00000075324	Fign	Fidgetin [Source:UniProtKB/Swiss-Prot;Acc:Q9ERZ6]
ENSMUST00000108430	0.0318218	down	-2.47935396310835	MERGE.18029	Rps19	40S ribosomal protein S19 [Source:UniProtKB/Swiss-Prot;Acc:Q9CZX8]
ENSMUST00000203174	0.0463963	up	1.17082	MERGE.16741	Gstk1	Glutathione S-transferase kappa 1 [Source:UniProtKB/Swiss-Prot;Acc:Q9DCM2]
ENSMUST00000079294	0.045825	up	1.49746	MERGE.4957	Ifi27	interferon, alpha-inducible protein 27
MERGE.13937.91	0.025525	down	-9.5614503821351	MERGE.13937	-	-
ENSMUST00000141329	0.0389197	down	-1.07478364132058	MERGE.12008	Hnf4aos	hepatic nuclear factor 4 alpha, opposite strand
ENSMUST00000034609	0.0411371	up	1.15307	MERGE.21141	Treh	Trehalase [Source:UniProtKB/Swiss-Prot;Acc:Q9JLT2]
ENSMUST00000089669	0.0423621	up	1.72611	MERGE.7262	Mapk15	Mitogen-activated protein kinase 15 [Source:UniProtKB/Swiss-Prot;Acc:Q80Y86]
MERGE.18303.1	0.0487824	up	9.04878	MERGE.18303	-	-
MERGE.16244.1	0.040882	down	-3.02825976862709	MERGE.16244	-	-
MERGE.13128.4	0.0492761	up	8.70998	MERGE.13128	-	-
ENSMUST00000211800	0.0442432	down	-1.38965710698529	MERGE.17878	Sult2a8	sulfotransferase family 2A, dehydroepiandrosterone (DHEA)-preferring, member 8 [Source:MGI Symbol;Acc:MGI:1924221]
ENSMUST00000043356	0.0416717	up	1.77157	MERGE.2835	0610010F05Rik	RIKEN cDNA 0610010F05 gene [Source:MGI Symbol;Acc:MGI:1918925]
ENSMUST00000160860	0.0326799	up	1.06475	MERGE.5640	Klhl3	Kelch-like protein 3 [Source:UniProtKB/Swiss-Prot;Acc:E0CZ16]
MERGE.2963.1	0.0340354	up	1.14069	MERGE.2963	-	-
ENSMUST00000152807	0.0436401	up	1.75661	MERGE.11873	Tm9sf4	Transmembrane 9 superfamily member 4 [Source:UniProtKB/Swiss-Prot;Acc:Q8BH24]
ENSMUST00000126208	0.049186	up	1.5453	MERGE.22315	Mtm1	X-linked myotubular myopathy gene 1 [Source:MGI Symbol;Acc:MGI:1099452]
MERGE.5656.3	0.0414488	down	-1.09509326573784	MERGE.5656	-	-
ENSMUST00000217598	0.0347665	up	2.70016	MERGE.20994	Sept7	septin-7 isoform 2 [Source:RefSeq peptide;Acc:NP_001192296]
MERGE.16354.5	0.0455161	up	5.43289	MERGE.16354	-	-
ENSMUST00000205432	0.032551	down	-1.47997996753891	MERGE.19226	Fbrs	Probable fibrosin-1 [Source:UniProtKB/Swiss-Prot;Acc:Q8R089]
ENSMUST00000219404	0.0298866	up	1.27782	MERGE.2648	Mmp19	matrix metallopeptidase 19
MERGE.18073.2	0.0495988	up	9.17586	MERGE.18073	-	-
MERGE.11145.2	0.0409425	down	-4.666803967464	MERGE.11145	-	-
ENSMUST00000093107	0.0473405	up	1.34937	MERGE.3060	P4ha2	Prolyl 4-hydroxylase subunit alpha-2 [Source:UniProtKB/Swiss-Prot;Acc:Q60716]
ENSMUST00000229591	0.0397541	down	-1.35109358783685	MERGE.7311	Rpl8	ribosomal protein L8
MERGE.19713.1	0.0498848	up	9.10512	MERGE.19713	-	-
MERGE.9016.1	0.0450998	down	-1.05215241289106	MERGE.9016	-	-
ENSMUST00000136026	0.0464483	down	-1.72776461496434	MERGE.20180	Syce2	Synaptonemal complex central element protein 2 [Source:UniProtKB/Swiss-Prot;Acc:Q505B8]
ENSMUST00000018561	0.0303219	up	4.55613	MERGE.269	Myo1b	myosin IB [Source:MGI Symbol;Acc:MGI:107752]
ENSMUST00000219791	0.0463714	down	-1.24875653998724	MERGE.2125	Cdc34	cell division cycle 34
ENSMUST00000018718	0.0414568	up	6.06835	MERGE.3315	Acadvl	acyl-Coenzyme A dehydrogenase, very long chain [Source:MGI Symbol;Acc:MGI:895149]
ENSMUST00000127168	0.0449785	down	-1.0056971977224	MERGE.11271	Lnpk	lunapark, ER junction formation factor [Source:MGI Symbol;Acc:MGI:1918115]
MERGE.21902.4	0.0470659	up	1.44265	MERGE.21902	-	-
MERGE.7349.3	0.0468583	down	-5.39948687826295	MERGE.7349	-	-
ENSMUST00000074616	0.0321775	down	-1.79534038373669	MERGE.6042	Srek1	Splicing regulatory glutamine/lysine-rich protein 1 [Source:UniProtKB/Swiss-Prot;Acc:Q8BZX4]
ENSMUST00000039247	0.0328523	up	1.42614	MERGE.9435	Dsc2	Desmocollin-2 [Source:UniProtKB/Swiss-Prot;Acc:P55292]
ENSMUST00000065111	0.0316299	down	-1.69527973278683	MERGE.13593	Usp45	ubiquitin specific petidase 45 [Source:MGI Symbol;Acc:MGI:101850]
MERGE.20554.3	0.029851	down	-2.86545963990719	MERGE.20554	-	-
MERGE.5025.5	0.0464817	up	2.5866	MERGE.5025	-	-
MERGE.15558.8	0.0476582	down	-3.44642558585399	MERGE.15558	-	-
ENSMUST00000068150	0.03198	down	-2.05499705144649	MERGE.3908	Adam11	Disintegrin and metalloproteinase domain-containing protein 11 [Source:UniProtKB/Swiss-Prot;Acc:Q9R1V4]
MERGE.20655.4	0.0411724	down	-1.29641547902459	MERGE.20655	-	-
ENSMUST00000076635	0.0436588	down	-2.3765749822552	MERGE.22250	Zfp280c	zinc finger protein 280C [Source:MGI Symbol;Acc:MGI:2387585]
ENSMUST00000146377	0.0462192	up	2.59797	MERGE.4784	Ptgr2	prostaglandin reductase 2 [Source:MGI Symbol;Acc:MGI:1916372]
MERGE.7704.4	0.0483061	down	-3.299245537283	MERGE.7704	-	-
MERGE.13937.39	0.0177295	down	-1.34358622699492	MERGE.13937	-	-
ENSMUST00000167927	0.032273	up	1.26138	MERGE.10399	Mms19	MMS19 nucleotide excision repair protein homolog [Source:UniProtKB/Swiss-Prot;Acc:Q9D071]
ENSMUST00000063607	0.0475167	down	-5.16199228162513	MERGE.19058	Knop1	lysine rich nucleolar protein 1 [Source:MGI Symbol;Acc:MGI:1913606]
MERGE.20276.3	0.0268381	down	-1.70054870418968	MERGE.20276	-	-
MERGE.6593.5	0.0486252	up	2.55093	MERGE.6593	-	-
ENSMUST00000118543	0.0418553	down	-2.84734857860521	MERGE.15351	Rpl9	ribosomal protein L9 [Source:MGI Symbol;Acc:MGI:1298373]
ENSMUST00000044687	0.0354501	up	1.81426	MERGE.4958	Ifi27l2b	Interferon alpha-inducible protein 27-like protein 2B [Source:UniProtKB/Swiss-Prot;Acc:Q8VC49]
ENSMUST00000160929	0.0240054	down	-1.04074961534982	MERGE.1511	Hsd11b1	hydroxysteroid 11-beta dehydrogenase 1 [Source:MGI Symbol;Acc:MGI:103562]
ENSMUST00000117634	0.0434527	down	-3.29833445610759	MERGE.19470	Tspan4	tetraspanin 4 [Source:MGI Symbol;Acc:MGI:1928097]
ENSMUST00000029053	0.0335981	down	-1.60758647321786	MERGE.12085	Ptpn1	protein tyrosine phosphatase, non-receptor type 1 [Source:MGI Symbol;Acc:MGI:97805]
MERGE.13868.4	0.0464845	up	2.03014	MERGE.13868	-	-
ENSMUST00000032988	0.0384218	down	-1.17330104448035	MERGE.19256	Prss8	protease, serine 8 (prostasin) [Source:MGI Symbol;Acc:MGI:1923810]
ENSMUST00000094887	0.040097	down	-6.79281239868601	MERGE.14133	Cyp4a12b	cytochrome P450, family 4, subfamily a, polypeptide 12B [Source:MGI Symbol;Acc:MGI:3611747]
ENSMUST00000110048	0.0394841	down	-3.18453544624834	MERGE.2674	Eif4enif1	eukaryotic translation initiation factor 4E nuclear import factor 1 [Source:MGI Symbol;Acc:MGI:1921453]
ENSMUST00000154898	0.0455599	up	2.02522	MERGE.14700	Masp2	Mannan-binding lectin serine protease 2 Mannan-binding lectin serine protease 2 A chain Mannan-binding lectin serine protease 2 B chain [Source:UniProtKB/Swiss-Prot;Acc:Q91WP0]
ENSMUST00000022469	0.0322961	up	1.22159	MERGE.6348	Nisch	Mus musculus nischarin (Nisch), transcript variant 2, mRNA. [Source:RefSeq mRNA;Acc:NM_001347583]
ENSMUST00000023486	0.0304557	up	1.36439	MERGE.8093	Tfrc	transferrin receptor [Source:MGI Symbol;Acc:MGI:98822]
MERGE.14115.6	0.0463851	up	6.30409	MERGE.14115	-	-
ENSMUST00000171683	0.0431317	up	1.72496	MERGE.6655	Cdadc1	cytidine and dCMP deaminase domain containing 1
MERGE.22632.6	0.0432459	up	2.88574	MERGE.22632	-	-
ENSMUST00000132121	0.037622	up	1.07705	MERGE.4486	Immp2l	Mitochondrial inner membrane protease subunit 2 [Source:UniProtKB/Swiss-Prot;Acc:Q8BPT6]
MERGE.1836.5	0.0351133	down	-2.90648719453261	MERGE.1836	-	-
ENSMUST00000171795	0.0360293	down	-1.21429622613918	MERGE.9315	Prepl	prolyl endopeptidase-like
MERGE.2444.1	0.0487826	down	-2.36922189904223	MERGE.2444	-	-
ENSMUST00000179172	0.0310433	down	-1.46532817550822	MERGE.2195	Oaz1	Mus musculus ornithine decarboxylase antizyme 1 (Oaz1), transcript variant 1, mRNA. [Source:RefSeq mRNA;Acc:NM_008753]
ENSMUST00000098657	0.0450276	up	3.19374	MERGE.18075	Cyp2a4	Cytochrome P450 2A4 [Source:UniProtKB/Swiss-Prot;Acc:P15392]
ENSMUST00000199954	0.0469303	up	1.03813	MERGE.14888	Abcb4	Phosphatidylcholine translocator ABCB4 [Source:UniProtKB/Swiss-Prot;Acc:P21440]
ENSMUST00000224981	0.0286292	up	1.22779	MERGE.6291	Arhgef3	Rho guanine nucleotide exchange factor (GEF) 3
ENSMUST00000215872	0.0459506	down	-1.31668142021198	MERGE.22037	Zkscan7	zinc finger with KRAB and SCAN domains 7 [Source:MGI Symbol;Acc:MGI:3040678]
MERGE.9487.3	0.0429468	down	-6.25275007844616	MERGE.9487	-	-
ENSMUST00000145659	0.0450773	down	-1.01357416266124	MERGE.14554	Ubr4	ubiquitin protein ligase E3 component n-recognin 4 [Source:MGI Symbol;Acc:MGI:1916366]
ENSMUST00000223718	0.0392532	up	2.37593	MERGE.6251	Polr3a	polymerase (RNA) III (DNA directed) polypeptide A
MERGE.12150.5	0.0453539	down	-1.08240517740345	MERGE.12150	-	-
MERGE.4206.6	0.0488748	down	-2.77223061985118	MERGE.4206	-	-
MERGE.9014.3	0.0413225	down	-4.96720934560283	MERGE.9014	-	-
MERGE.21451.3	0.0410339	down	-4.43899013342464	MERGE.21451	-	-
ENSMUST00000079594	0.0429914	down	-6.06960256700986	MERGE.8604	Abca3	ATP-binding cassette, sub-family A (ABC1), member 3 [Source:MGI Symbol;Acc:MGI:1351617]
ENSMUST00000166318	0.0451701	down	-1.44624872805974	MERGE.16802	Mpp6	membrane protein, palmitoylated 6 (MAGUK p55 subfamily member 6) [Source:MGI Symbol;Acc:MGI:1927340]
ENSMUST00000053819	0.0314852	down	-1.46460709985174	MERGE.14394	Srsf4	serine/arginine-rich splicing factor 4 [Source:MGI Symbol;Acc:MGI:1890577]
MERGE.916.1	0.037222	up	1.11211	MERGE.916	-	-
ENSMUST00000229744	0.0377783	up	1.33912	MERGE.8992	Rcan2	regulator of calcineurin 2
ENSMUST00000153263	0.0485902	up	1.30459	MERGE.12860	Cgn	cingulin [Source:HGNC Symbol;Acc:HGNC:17429]
ENSMUST00000118362	0.0396914	up	1.41979	MERGE.7850	Txndc11	thioredoxin domain containing 11 [Source:MGI Symbol;Acc:MGI:1923620]
ENSMUST00000198782	0.0418219	down	-1.16211527332895	MERGE.12778	Hax1	HCLS1-associated protein X-1 [Source:UniProtKB/Swiss-Prot;Acc:O35387]
ENSMUST00000110648	0.0348636	up	1.17994	MERGE.11604	Trp53bp1	TP53-binding protein 1 [Source:UniProtKB/Swiss-Prot;Acc:P70399]
MERGE.2298.2	0.0486354	down	-1.20915750400085	MERGE.2298	-	-
MERGE.14401.4	0.0382201	up	1.02377	MERGE.14401	-	-
ENSMUST00000008878	0.0492963	up	2.58166	MERGE.19061	Gprc5b	G protein-coupled receptor, family C, group 5, member B [Source:MGI Symbol;Acc:MGI:1927596]
MERGE.996.6	0.0471347	up	5.17857	MERGE.996	-	-
ENSMUST00000024044	0.0464763	down	-1.22696413193203	MERGE.17537	Cd4	T-cell surface glycoprotein CD4 [Source:UniProtKB/Swiss-Prot;Acc:P06332]
MERGE.18455.2	0.0421617	down	-4.00095990139361	MERGE.18455	-	-
ENSMUST00000173078	0.0432081	down	-1.12714235159096	MERGE.20118	Otud4	OTU domain-containing protein 4 [Source:UniProtKB/Swiss-Prot;Acc:B2RRE7]
ENSMUST00000109109	0.0278017	down	-1.50515660594954	MERGE.20533	Nudt7	Peroxisomal coenzyme A diphosphatase NUDT7 [Source:UniProtKB/Swiss-Prot;Acc:Q99P30]
ENSMUST00000028167	0.0245402	up	1.01114	MERGE.11115	Gpd2	glycerol phosphate dehydrogenase 2, mitochondrial [Source:MGI Symbol;Acc:MGI:99778]
ENSMUST00000109313	0.0491272	up	2.3588	MERGE.7574	Cpt1b	Carnitine O-palmitoyltransferase 1, muscle isoform [Source:UniProtKB/Swiss-Prot;Acc:Q924X2]
ENSMUST00000182904	0.0392298	up	1.04778	MERGE.22016	Nktr	NK-tumor recognition protein Putative peptidyl-prolyl cis-trans isomerase [Source:UniProtKB/Swiss-Prot;Acc:P30415]
ENSMUST00000098668	0.0477545	down	-1.16444419846074	MERGE.18053	Ceacam1	Carcinoembryonic antigen-related cell adhesion molecule 1 [Source:UniProtKB/Swiss-Prot;Acc:P31809]
MERGE.19161.3	0.0412034	down	-1.89603732784947	MERGE.19161	-	-
ENSMUST00000099374	0.0481448	up	1.68714	MERGE.2316	Gas2l3	growth arrest-specific 2 like 3
ENSMUST00000204657	0.0492605	up	1.15817	MERGE.17429	March8	E3 ubiquitin-protein ligase MARCH8 [Source:UniProtKB/Swiss-Prot;Acc:Q9DBD2]
MERGE.14478.1	0.0380393	down	-2.25890529783954	MERGE.14478	-	-
ENSMUST00000182123	0.0498114	down	-1.79766358537637	MERGE.4610	Sos2	Son of sevenless homolog 2 [Source:UniProtKB/Swiss-Prot;Acc:Q02384]
MERGE.7058.4	0.040104	down	-1.31306858768048	MERGE.7058	-	-
ENSMUST00000070064	0.0346772	up	1.38641	MERGE.21603	Pgm3	phosphoglucomutase 3 [Source:MGI Symbol;Acc:MGI:97566]
MERGE.10869.1	0.0461557	up	2.637	MERGE.10869	-	-
MERGE.20862.11	0.0434688	up	4.69999	MERGE.20862	-	-
ENSMUST00000135144	0.0455038	down	-2.00894458685173	MERGE.12747	Gm15998	predicted gene 15998
ENSMUST00000109252	0.0431846	up	1.85803	MERGE.12058	Ncoa3	nuclear receptor coactivator 3 [Source:HGNC Symbol;Acc:HGNC:7670]
MERGE.21280.4	0.0313764	up	1.03545	MERGE.21280	-	-
ENSMUST00000219890	0.0403184	up	5.22442	MERGE.2457	Tmem19	transmembrane protein 19
ENSMUST00000030643	0.0378603	up	1.05899	MERGE.14467	Extl1	Exostosin-like 1 [Source:UniProtKB/Swiss-Prot;Acc:Q9JKV7]
ENSMUST00000175685	0.042134	down	-1.06067389580868	MERGE.4586	Mia2	Mus musculus melanoma inhibitory activity 2 (Mia2), transcript variant 1, mRNA. [Source:RefSeq mRNA;Acc:NM_001329047]
ENSMUST00000221170	0.0459701	up	1.29326	MERGE.5558	Omd	osteomodulin
ENSMUST00000068421	0.0423591	down	-1.27448771903102	MERGE.20460	Terf2	Telomeric repeat-binding factor 2 [Source:UniProtKB/Swiss-Prot;Acc:O35144]
MERGE.109.4	0.0437959	down	-1.08910244451316	MERGE.109	-	-
ENSMUST00000187938	0.044404	up	6.728	MERGE.443	Fn1	Fibronectin Anastellin [Source:UniProtKB/Swiss-Prot;Acc:P11276]
ENSMUST00000073521	0.0170647	down	-1.06697826644126	MERGE.20533	Nudt7	Peroxisomal coenzyme A diphosphatase NUDT7 [Source:UniProtKB/Swiss-Prot;Acc:Q99P30]
ENSMUST00000044111	0.0400795	down	-1.7587615786552	MERGE.18376	Rras	related RAS viral (r-ras) oncogene [Source:MGI Symbol;Acc:MGI:98179]
ENSMUST00000117411	0.0446808	down	-1.56378492923377	MERGE.16714	Ssbp1	single-stranded DNA binding protein 1 [Source:MGI Symbol;Acc:MGI:1920040]
ENSMUST00000131252	0.0459584	down	-1.24017930761044	MERGE.10029	Sf1	Splicing factor 1 [Source:UniProtKB/Swiss-Prot;Acc:Q64213]
ENSMUST00000075159	0.04794	up	5.40079	MERGE.15468	Clock	Circadian locomoter output cycles protein kaput [Source:UniProtKB/Swiss-Prot;Acc:O08785]
MERGE.8523.1	0.0453303	down	-2.87726901468417	MERGE.8523	-	-
MERGE.16431.6	0.0406949	down	-1.53645992137314	MERGE.16431	-	-
ENSMUST00000032071	0.0435023	up	1.8768	MERGE.17123	Dusp11	RNA/RNP complex-1-interacting phosphatase [Source:UniProtKB/Swiss-Prot;Acc:Q6NXK5]
ENSMUST00000010745	0.0374777	down	-2.46141398509612	MERGE.7329	Apol7a	apolipoprotein L 7a [Source:MGI Symbol;Acc:MGI:1923011]
MERGE.2320.1	0.0338106	up	1.84197	MERGE.2320	-	-
MERGE.11021.3	0.0410629	up	4.94459	MERGE.11021	-	-
ENSMUST00000106696	0.0469666	up	2.29435	MERGE.4021	Arsg	Arylsulfatase G [Source:UniProtKB/Swiss-Prot;Acc:Q3TYD4]
MERGE.10493.1	0.027894	up	1.51458	MERGE.10493	-	-
MERGE.9487.5	0.0208209	down	-1.47126085766758	MERGE.9487	-	-
MERGE.3805.1	0.0454923	down	-1.92403319270758	MERGE.3805	-	-
MERGE.1269.7	0.0469966	down	-1.69768157037084	MERGE.1269	-	-
ENSMUST00000075448	0.0428018	up	1.28343	MERGE.14002	Nfia	Nuclear factor 1 A-type [Source:UniProtKB/Swiss-Prot;Acc:Q02780]
ENSMUST00000146309	0.03524	up	1.73373	MERGE.14550	Aldh4a1	Delta-1-pyrroline-5-carboxylate dehydrogenase, mitochondrial [Source:UniProtKB/Swiss-Prot;Acc:Q8CHT0]
MERGE.6957.1	0.047337	down	-1.32417634298009	MERGE.6957	-	-
MERGE.1415.1	0.0489014	up	6.15315	MERGE.1415	-	-
ENSMUST00000029046	0.038127	down	-1.17347754607109	MERGE.12282	Fabp5	Fatty acid-binding protein, epidermal [Source:UniProtKB/Swiss-Prot;Acc:Q05816]
ENSMUST00000230433	0.0401394	up	2.30174	MERGE.7497	Cyp2d40	cytochrome P450, family 2, subfamily d, polypeptide 40
ENSMUST00000198699	0.0441027	up	3.09886	MERGE.12475	Gm5641	predicted gene 5641 [Source:MGI Symbol;Acc:MGI:3645731]
MERGE.12225.3	0.047284	down	-1.05380615557581	MERGE.12225	-	-
ENSMUST00000176701	0.0495132	down	-1.92656261203528	MERGE.8767	Pknox1	Homeobox protein PKNOX1 [Source:UniProtKB/Swiss-Prot;Acc:O70477]
ENSMUST00000122279	0.043585	down	-1.52760882808704	MERGE.9715	Rps14	40S ribosomal protein S14 [Source:UniProtKB/Swiss-Prot;Acc:P62264]
ENSMUST00000019791	0.049776	down	-1.17552568629127	MERGE.9671	Sema6a	Semaphorin-6A [Source:UniProtKB/Swiss-Prot;Acc:O35464]
ENSMUST00000037484	0.0448644	up	1.37754	MERGE.21566	Senp6	SUMO/sentrin specific peptidase 6 [Source:MGI Symbol;Acc:MGI:1922075]
ENSMUST00000074829	0.0402547	up	1.17906	MERGE.14340	Tlr12	Toll-like receptor 12 [Source:UniProtKB/Swiss-Prot;Acc:Q6QNU9]
ENSMUST00000064230	0.0493359	down	-1.8751217692267	MERGE.6315	Rft1	RFT1 homolog
ENSMUST00000017534	0.0420687	down	-1.00810517020181	MERGE.3489	Aldoc	Fructose-bisphosphate aldolase C [Source:UniProtKB/Swiss-Prot;Acc:P05063]
ENSMUST00000230740	0.0448439	down	-1.33734127401727	MERGE.7704	Cela1	chymotrypsin-like elastase family, member 1
ENSMUST00000102914	0.0405423	down	-1.06351908124763	MERGE.2743	Zmiz2	zinc finger, MIZ-type containing 2 [Source:MGI Symbol;Acc:MGI:106374]
MERGE.7802.4	0.0425763	up	3.22193	MERGE.7802	-	-
ENSMUST00000168529	0.0405476	up	1.92662	MERGE.21599	Cyb5r4	Cytochrome b5 reductase 4 [Source:UniProtKB/Swiss-Prot;Acc:Q3TDX8]
ENSMUST00000192919	0.0483358	down	-1.02451706242718	MERGE.996	Cfh	Complement factor H [Source:UniProtKB/Swiss-Prot;Acc:P06909]
ENSMUST00000168252	0.0445755	up	1.44428	MERGE.17878	Sult2a8	sulfotransferase family 2A, dehydroepiandrosterone (DHEA)-preferring, member 8 [Source:MGI Symbol;Acc:MGI:1924221]
ENSMUST00000041826	0.0476678	down	-1.26171858604986	MERGE.12493	Rnf13	ring finger protein 13 [Source:MGI Symbol;Acc:MGI:1346341]
MERGE.8361.5	0.0377517	up	4.02043	MERGE.8361	-	-
ENSMUST00000034989	0.0180282	up	1.19282	MERGE.21595	Me1	NADP-dependent malic enzyme [Source:UniProtKB/Swiss-Prot;Acc:P06801]
MERGE.12355.1	0.0483557	down	-2.64304834407661	MERGE.12355	-	-
MERGE.16781.10	0.0466392	down	-1.42838951951983	MERGE.16781	-	-
ENSMUST00000105715	0.0436031	down	-4.72952479459032	MERGE.14616	Mfn2	Mus musculus mitofusin 2 (Mfn2), transcript variant 7, mRNA. [Source:RefSeq mRNA;Acc:NM_001355591]
MERGE.11280.1	0.0469282	up	2.10773	MERGE.11280	-	-
MERGE.17424.9	0.0455964	up	1.14124	MERGE.17424	-	-
MERGE.22399.11	0.0415078	up	1.19434	MERGE.22399	-	-
ENSMUST00000218162	0.0245076	down	-1.12339005908436	MERGE.4744	Slc10a1	solute carrier family 10 (sodium/bile acid cotransporter family), member 1
ENSMUST00000079251	0.0497202	up	1.92054	MERGE.5335	Hist1h2bg	Histone H2B type 1-C/E/G [Source:UniProtKB/Swiss-Prot;Acc:Q6ZWY9]
MERGE.12987.5	0.0448498	up	7.2994	MERGE.12987	-	-
ENSMUST00000226435	0.0377203	up	1.41811	MERGE.10586	Fam107b	Protein FAM107B [Source:UniProtKB/Swiss-Prot;Acc:Q3TGF2]
ENSMUST00000110686	0.0495502	up	1.01209	MERGE.11586	Tmem62	Transmembrane protein 62 [Source:UniProtKB/Swiss-Prot;Acc:Q8BXJ9]
ENSMUST00000059579	0.0477347	down	-1.22764359857662	MERGE.20654	Fam76b	Mus musculus family with sequence similarity 76, member B (Fam76b), transcript variant 2, mRNA. [Source:RefSeq mRNA;Acc:NM_001358259]
ENSMUST00000076521	0.033491	down	-1.01391605464064	MERGE.1501	Irf6	Interferon regulatory factor 6 [Source:UniProtKB/Swiss-Prot;Acc:P97431]
ENSMUST00000166979	0.0442399	up	1.1488	MERGE.13084	Mov10	Putative helicase MOV-10 [Source:UniProtKB/Swiss-Prot;Acc:P23249]
ENSMUST00000108429	0.0466451	down	-1.12974263670233	MERGE.18029	Rps19	40S ribosomal protein S19 [Source:UniProtKB/Swiss-Prot;Acc:Q9CZX8]
MERGE.20944.2	0.0462528	up	1.19666	MERGE.20944	-	-
ENSMUST00000051846	0.0187515	down	-1.4707775333444	MERGE.10362	Cyp2c70	Cytochrome P450 2C70 [Source:UniProtKB/Swiss-Prot;Acc:Q91W64]
ENSMUST00000231136	0.0467036	up	1.76952	MERGE.7478	Cyp2d9	cytochrome P450, family 2, subfamily d, polypeptide 9
MERGE.19814.1	0.0418615	up	1.51766	MERGE.19814	-	-
ENSMUST00000029266	0.0269006	up	1.01588	MERGE.12382	Anxa5	Annexin A5 [Source:UniProtKB/Swiss-Prot;Acc:P48036]
ENSMUST00000176010	0.0489668	down	-3.98124707612843	MERGE.2629	Rpl41	60S ribosomal protein L41 [Source:UniProtKB/Swiss-Prot;Acc:P62947]
MERGE.3634.1	0.0455797	up	1.15302	MERGE.3634	-	-
ENSMUST00000119591	0.0471188	down	-2.21719064204464	MERGE.10427	Chuk	conserved helix-loop-helix ubiquitous kinase [Source:HGNC Symbol;Acc:HGNC:1974]
MERGE.21964.1	0.0493594	down	-1.05017087233613	MERGE.21964	-	-
MERGE.21192.5	0.0222596	down	-1.30118410827786	MERGE.21192	-	-
ENSMUST00000167220	0.0478487	down	-1.23788054988519	MERGE.17007	Kdm3a	Lysine-specific demethylase 3A [Source:UniProtKB/Swiss-Prot;Acc:Q6PCM1]
MERGE.2252.1	0.0458585	up	1.19208	MERGE.2252	-	-
ENSMUST00000217314	0.0466694	down	-1.17499892915195	MERGE.21309	Csk	Tyrosine-protein kinase CSK [Source:UniProtKB/Swiss-Prot;Acc:P41241]
ENSMUST00000082426	0.0326125	up	1.33311	MERGE.14072	Dio1	type I iodothyronine deiodinase [Source:RefSeq peptide;Acc:NP_031886]
ENSMUST00000110142	0.0432665	down	-1.0893290309267	MERGE.11760	Gpcpd1	glycerophosphocholine phosphodiesterase 1 [Source:MGI Symbol;Acc:MGI:104898]
ENSMUST00000021091	0.0436635	down	-1.25741055639489	MERGE.3385	Pafah1b1	platelet-activating factor acetylhydrolase, isoform 1b, subunit 1 [Source:MGI Symbol;Acc:MGI:109520]
ENSMUST00000038191	0.0449656	up	1.03043	MERGE.915	Adora1	adenosine A1 receptor [Source:MGI Symbol;Acc:MGI:99401]
ENSMUST00000127842	0.0360458	down	-1.55486786963621	MERGE.21620	Ctsh	cathepsin H [Source:MGI Symbol;Acc:MGI:107285]
ENSMUST00000033163	0.0424952	down	-1.44135675777004	MERGE.19103	Mettl9	Methyltransferase-like protein 9 [Source:UniProtKB/Swiss-Prot;Acc:Q9EPL4]
ENSMUST00000047328	0.0253385	down	-1.41367626773839	MERGE.454	Igfbp2	Insulin-like growth factor-binding protein 2 [Source:UniProtKB/Swiss-Prot;Acc:P47877]
ENSMUST00000009713	0.0449219	up	1.01714	MERGE.7866	Mkl2	MKL1/myocardin like 2 [Source:HGNC Symbol;Acc:HGNC:29819]
ENSMUST00000059954	0.0462761	down	-1.80950336147928	MERGE.12043	Pltp	phospholipid transfer protein [Source:MGI Symbol;Acc:MGI:103151]
ENSMUST00000054963	0.0409857	down	-1.31539524880113	MERGE.6693	Fdft1	farnesyl diphosphate farnesyl transferase 1
ENSMUST00000204653	0.0409677	down	-1.00045504252681	MERGE.17188	Cnbp	Mus musculus cellular nucleic acid binding protein (Cnbp), transcript variant 4, mRNA. [Source:RefSeq mRNA;Acc:NM_001347325]
MERGE.7301.1	0.0372144	down	-2.7088604192273	MERGE.7301	-	-
ENSMUST00000000466	0.0203755	up	1.04952	MERGE.13929	Plin2	Perilipin-2 [Source:UniProtKB/Swiss-Prot;Acc:P43883]
ENSMUST00000102884	0.0465875	down	-1.75701481194385	MERGE.2781	Egfr	Epidermal growth factor receptor [Source:UniProtKB/Swiss-Prot;Acc:Q01279]
ENSMUST00000109316	0.0464757	up	1.16089	MERGE.12043	Pltp	phospholipid transfer protein [Source:MGI Symbol;Acc:MGI:103151]
ENSMUST00000071064	0.0379504	up	1.8313	MERGE.797	Insig2	Insulin-induced 2 protein [Source:UniProtKB/Swiss-Prot;Acc:Q91WG1]
MERGE.327.6	0.0475161	up	1.64606	MERGE.327	-	-
ENSMUST00000025946	0.043432	down	-3.23629373194514	MERGE.10335	Cyp26a1	cytochrome P450, family 26, subfamily a, polypeptide 1
ENSMUST00000033626	0.0376628	up	1.29774	MERGE.22540	Serpina7	serine (or cysteine) peptidase inhibitor, clade A (alpha-1 antiproteinase, antitrypsin), member 7 [Source:MGI Symbol;Acc:MGI:3041197]
MERGE.4963.1	0.04295	down	-2.02582205949396	MERGE.4963	-	-
ENSMUST00000105616	0.0463168	down	-1.19551233276728	MERGE.14792	Gnb1	guanine nucleotide binding protein (G protein), beta 1 [Source:MGI Symbol;Acc:MGI:95781]
ENSMUST00000042700	0.0434342	down	-1.10267706911968	MERGE.9899	Gstp2	Glutathione S-transferase P 2 [Source:UniProtKB/Swiss-Prot;Acc:P46425]
ENSMUST00000066859	0.0271008	down	-1.30593410488742	MERGE.996	Cfh	Complement factor H [Source:UniProtKB/Swiss-Prot;Acc:P06909]
MERGE.6225.1	0.0473553	up	1.85995	MERGE.6225	-	-
ENSMUST00000061280	0.0428201	down	-1.04523524024324	MERGE.14	Pcmtd1	protein-L-isoaspartate (D-aspartate) O-methyltransferase domain containing 1 [Source:MGI Symbol;Acc:MGI:2441773]
MERGE.9873.1	0.0461582	up	1.04841	MERGE.9873	-	-
ENSMUST00000124973	0.045658	up	1.16819	MERGE.1006	Tpr	translocated promoter region, nuclear basket protein [Source:MGI Symbol;Acc:MGI:1922066]
ENSMUST00000037623	0.0300902	down	-1.23971162946631	MERGE.5452	Nrn1	Neuritin [Source:UniProtKB/Swiss-Prot;Acc:Q8CFV4]
ENSMUST00000035625	0.030324	down	-1.14901327649743	MERGE.12311	Cyp7b1	25-hydroxycholesterol 7-alpha-hydroxylase [Source:UniProtKB/Swiss-Prot;Acc:Q60991]
ENSMUST00000037182	0.0482367	down	-1.1617077611124	MERGE.19736	Hook3	3 [Source:UniProtKB/Swiss-Prot;Acc:Q8BUK6]
ENSMUST00000023820	0.0455558	up	1.29637	MERGE.13238	Fabp2	Fatty acid-binding protein, intestinal [Source:UniProtKB/Swiss-Prot;Acc:P55050]
ENSMUST00000137347	0.0473311	up	1.31643	MERGE.2080	Ftcd	Formimidoyltransferase-cyclodeaminase Glutamate formimidoyltransferase Formimidoyltetrahydrofolate cyclodeaminase [Source:UniProtKB/Swiss-Prot;Acc:Q91XD4]
MERGE.15555.3	0.0485174	down	-1.64207536360346	MERGE.15555	-	-
MERGE.13937.8	0.016553	down	-2.42273020648815	MERGE.13937	-	-
ENSMUST00000213179	0.047247	down	-1.72956079863699	MERGE.21764	Abhd14b	abhydrolase domain containing 14b [Source:MGI Symbol;Acc:MGI:1923741]
ENSMUST00000037678	0.0290784	up	1.20677	MERGE.10127	Tkfc	triokinase, FMN cyclase
ENSMUST00000037315	0.0437114	up	1.16613	MERGE.18611	Abhd2	abhydrolase domain containing 2 [Source:MGI Symbol;Acc:MGI:1914344]
MERGE.1163.1	0.045221	down	-2.52604262951076	MERGE.1163	-	-
ENSMUST00000191997	0.0335142	up	2.44009	MERGE.21830	Gpx1	Mus musculus glutathione peroxidase 1 (Gpx1), transcript variant 2, mRNA. [Source:RefSeq mRNA;Acc:NM_001329527]
ENSMUST00000034904	0.0242498	up	1.58732	MERGE.21542	Elovl5	Elongation of very long chain fatty acids protein 5 [Source:UniProtKB/Swiss-Prot;Acc:Q8BHI7]
ENSMUST00000003818	0.037664	up	1.1998	MERGE.797	Insig2	Insulin-induced 2 protein [Source:UniProtKB/Swiss-Prot;Acc:Q91WG1]
ENSMUST00000028619	0.0499603	up	1.06037	MERGE.11420	Hsd17b12	hydroxysteroid (17-beta) dehydrogenase 12 [Source:MGI Symbol;Acc:MGI:1926967]
ENSMUST00000055655	0.0389929	up	1.42531	MERGE.4242	Fasn	Fatty acid synthase [Acyl-carrier-protein] S-acetyltransferase [Acyl-carrier-protein] S-malonyltransferase 3-oxoacyl-[acyl-carrier-protein] synthase 3-oxoacyl-[acyl-carrier-protein] reductase 3-hydroxyacyl-[acyl-carrier-protein] dehydratase Enoyl-[acyl-carrier-protein] reductase Oleoyl-[acyl-carrier-protein] hydrolase [Source:UniProtKB/Swiss-Prot;Acc:P19096]
ENSMUST00000029987	0.0324248	up	1.10418	MERGE.13798	Aldob	Fructose-bisphosphate aldolase B [Source:UniProtKB/Swiss-Prot;Acc:Q91Y97]
