# Supplementary material for: Polyene Phosphatidylcholine Ameliorates High Fat Diet-Induced Non-alcoholic Fatty Liver Disease via Remodeling Metabolism and Inflammation
Source: Front Physiol. 2022 Feb 28;13:810143. doi: 10.3389/fphys.2022.810143 (PMC8918669; doi:10.3389/fphys.2022.810143)
Supplement: Supplementary file 5 [file Table_4.XLSX]

## Sheet: GO
								Table S4 GO enrichment analysis of genes between high fat diet + PPC mice and high fat diet fed mice.
Term number	Data base	ID	Input number	Background number	All input number	All background number	Input frequency	Background frequency	P Value	Corrected P Value	Input gene
metabolic process	Biological Process	GO:0008152	766	8881	1083	14773	0.707295	0.601164	2.96271e-14	2.51894e-10	Nab2,17937:up|Klrk1,27007:up|Pmvk,68603:up|Acot11,329910:up|Asns,27053:up|Ugt1a2,22236:up|Set,56086:down|Ahcyl1,229709:up|Ccnd2,12444:up|Ptpn9,56294:up|Ndufaf2,75597:up|Hist3h2a,319162:up|Reck,53614:up|Snx14,244962:down|Adck5,268822:down|Mid1ip1,68041:up|Ing4,28019:down|Zfp512,269639:up|Slc17a9,228993:up|Pknox1,18771:up|Smad5,17129:down|Kit,16590:up|Sardh,192166:up|Arap1,69710:down|Zscan21,22697:…
membrane-bounded organelle	Cellular Component	GO:0043227	830	9848	1083	14773	0.76639	0.666622	6.64282e-14	2.51894e-10	Nab2,17937:up|8430408G22Rik,213393:down|Hjurp,381280:up|Pmvk,68603:up|Acot11,329910:up|Ugt1a2,22236:up|Set,56086:down|Ahcyl1,229709:up|Nagpa,27426:up|Ccnd2,12444:up|Ndufaf2,75597:up|Hist3h2a,319162:up|Snx14,244962:down|Gnb2,14693:up|Adck5,268822:down|Mid1ip1,68041:up|Ing4,28019:down|Zfp512,269639:up|Pknox1,18771:up|Smad5,17129:down|Kit,16590:up|Tpd52,21985:down|Sardh,192166:up|Arap1,69710:down|Zs…
intracellular part	Cellular Component	GO:0044424	910	11089	1083	14773	0.840259	0.750626	9.22288e-14	2.51894e-10	Nab2,17937:up|8430408G22Rik,213393:down|Arhgef10l,72754:down|Hjurp,381280:up|Pmvk,68603:up|Cldn1,12737:down|Acot11,329910:up|Asns,27053:up|Ugt1a2,22236:up|Set,56086:down|Ahcyl1,229709:up|Nagpa,27426:up|Ccnd2,12444:up|Ptpn9,56294:up|Ndufaf2,75597:up|Hist3h2a,319162:up|Snx14,244962:down|Gnb2,14693:up|Arhgef3,71704:up|Adck5,268822:down|Mid1ip1,68041:up|Ing4,28019:down|Zfp512,269639:up|Pknox1,18771:u…
intracellular membrane-bounded organelle	Cellular Component	GO:0043231	759	8815	1083	14773	0.700831	0.596697	1.02136e-13	2.51894e-10	Nab2,17937:up|8430408G22Rik,213393:down|Hjurp,381280:up|Pmvk,68603:up|Ugt1a2,22236:up|Set,56086:down|Ahcyl1,229709:up|Nagpa,27426:up|Ccnd2,12444:up|Ndufaf2,75597:up|Hist3h2a,319162:up|Snx14,244962:down|Gnb2,14693:up|Adck5,268822:down|Mid1ip1,68041:up|Ing4,28019:down|Zfp512,269639:up|Pknox1,18771:up|Smad5,17129:down|Kit,16590:up|Tpd52,21985:down|Sardh,192166:up|Arap1,69710:down|Zscan21,22697:down|…
intracellular	Cellular Component	GO:0005622	915	11183	1083	14773	0.844875	0.756989	1.60587e-13	3.16838e-10	Nab2,17937:up|8430408G22Rik,213393:down|Arhgef10l,72754:down|Hjurp,381280:up|Pmvk,68603:up|Cldn1,12737:down|Acot11,329910:up|Asns,27053:up|Ugt1a2,22236:up|Set,56086:down|Ahcyl1,229709:up|Nagpa,27426:up|Ccnd2,12444:up|Ptpn9,56294:up|Ndufaf2,75597:up|Hist3h2a,319162:up|Snx14,244962:down|Gnb2,14693:up|Arhgef3,71704:up|Adck5,268822:down|Mid1ip1,68041:up|Ing4,28019:down|Zfp512,269639:up|Pknox1,18771:u…
cellular metabolic process	Biological Process	GO:0044237	692	7955	1083	14773	0.638966	0.538482	2.36791e-12	3.89324e-09	Nab2,17937:up|Klrk1,27007:up|Pmvk,68603:up|Acot11,329910:up|Asns,27053:up|Ugt1a2,22236:up|Set,56086:down|Ahcyl1,229709:up|Ccnd2,12444:up|Ptpn9,56294:up|Ndufaf2,75597:up|Hist3h2a,319162:up|Reck,53614:up|Snx14,244962:down|Adck5,268822:down|Mid1ip1,68041:up|Ing4,28019:down|Zfp512,269639:up|Slc17a9,228993:up|Pknox1,18771:up|Smad5,17129:down|Kit,16590:up|Sardh,192166:up|Arap1,69710:down|Zscan21,22697:…
cellular lipid metabolic process	Biological Process	GO:0044255	110	767	1083	14773	0.10157	0.051919	4.01286e-12	5.65526e-09	Acat2,110460:up|Adipor1,72674:down|Acacb,100705:up|Prkab1,19079:up|Pmvk,68603:up|Insig2,72999:down|Acot11,329910:up|Mapk14,26416:down|Srebf1,20787:up|Syk,20963:up|Adh4,26876:down|Msmo1,66234:up|Pisd,320951:down|P2rx7,18439:up|Ip6k2,76500:down|Scap,235623:down|Pdk2,18604:up|Apoe,11816:down|Mid1ip1,68041:up|Agpat1,55979:up|Hadhb,231086:down|Nr1h3,22259:up|Gpcpd1,74182:up|Trib3,228775:down|Acly,1041…
fatty acid metabolic process	Biological Process	GO:0006631	61	324	1083	14773	0.056325	0.0219319	5.80316e-12	7.15603e-09	Acat2,110460:up|Adipor1,72674:down|Acacb,100705:up|Prkab1,19079:up|Insig2,72999:down|Hpgds,54486:up|Cyp2d9,13105:down|Phyh,16922:down|Snca,20617:up|Acot11,329910:up|Mapk14,26416:down|Srebf1,20787:up|Acox2,93732:down|Syk,20963:up|Msmo1,66234:up|Cyp4a10,13117:down|Sc5d,235293:up|Scap,235623:down|Pdk2,18604:up|Mid1ip1,68041:up|Ptgs1,19224:down|Hadhb,231086:down|Acaa1b,235674:down|Nr1h3,22259:up|Acly…
lipid metabolic process	Biological Process	GO:0006629	135	1039	1083	14773	0.124654	0.070331	1.82854e-11	1.89699e-08	Acacb,100705:up|Pmvk,68603:up|Acot11,329910:up|Mapk14,26416:down|Tm7sf2,73166:up|Adh4,26876:down|Pnpla7,241274:up|Ip6k2,76500:down|Scap,235623:down|Mid1ip1,68041:up|Agpat1,55979:up|Gpcpd1,74182:up|Trib3,228775:down|Acly,104112:up|Pex5,19305:down|Aacs,78894:up|Kit,16590:up|Wash1,68767:up|Ptpmt1,66461:down|Dgat2,67800:down|Ces1d,104158:down|Gpat4,102247:down|Sphk2,56632:down|Cyp7a1,13122:up|Alg6,32…
cytoplasm	Cellular Component	GO:0005737	752	8873	1083	14773	0.694367	0.600623	1.92295e-11	1.89699e-08	8430408G22Rik,213393:down|Arhgef10l,72754:down|Hjurp,381280:up|Pmvk,68603:up|Cldn1,12737:down|Acot11,329910:up|Asns,27053:up|Ugt1a2,22236:up|Set,56086:down|Ahcyl1,229709:up|Nagpa,27426:up|Ccnd2,12444:up|Ptpn9,56294:up|Ndufaf2,75597:up|Snx14,244962:down|Gnb2,14693:up|Arhgef3,71704:up|Adck5,268822:down|Mid1ip1,68041:up|Pknox1,18771:up|Smad5,17129:down|Kit,16590:up|Tpd52,21985:down|Sardh,192166:up|A…
small molecule metabolic process	Biological Process	GO:0044281	187	1601	1083	14773	0.172669	0.108373	2.29468e-11	2.05791e-08	Nmrk1,225994:up|Uox,22262:up|Rundc3a,51799:up|Acacb,100705:up|Park2,50873:up|Nt5c3,107569:up|Pmvk,68603:up|Acot11,329910:up|Mapk14,26416:down|Asns,27053:up|Ugt1a2,22236:up|Tm7sf2,73166:up|Ahcyl1,229709:up|Adh4,26876:down|Pde9a,18585:down|Scap,235623:down|Cdk5rap1,66971:down|Entpd5,12499:down|Mid1ip1,68041:up|Nudt12,67993:down|Asl,109900:up|Trib3,228775:down|Acly,104112:up|Pex5,19305:down|Aacs,788…
small molecule biosynthetic process	Biological Process	GO:0044283	71	430	1083	14773	0.0655586	0.0291072	6.45076e-11	5.30306e-08	Acacb,100705:up|Prkab1,19079:up|Pmvk,68603:up|Insig2,72999:down|Asns,27053:up|Srebf1,20787:up|Tm7sf2,73166:up|Syk,20963:up|Msmo1,66234:up|Kdm3a,104263:up|Fpgs,14287:down|Scap,235623:down|Coq3,230027:down|Cyb5r3,109754:up|Pdk2,18604:up|Apoe,11816:down|Mid1ip1,68041:up|Nr1h3,22259:up|Asl,109900:up|Acly,104112:up|Trib3,228775:down|H2-Ke6,14979:down|Dgat2,67800:down|Tecr,106529:up|Supt20,56790:down|M…
organic substance metabolic process	Biological Process	GO:0071704	703	8240	1083	14773	0.649123	0.557774	1.36565e-10	1.03632e-07	Nab2,17937:up|Pmvk,68603:up|Acot11,329910:up|Asns,27053:up|Ugt1a2,22236:up|Set,56086:down|Ahcyl1,229709:up|Ccnd2,12444:up|Ptpn9,56294:up|Hist3h2a,319162:up|Reck,53614:up|Mid1ip1,68041:up|Ing4,28019:down|Zfp512,269639:up|Pknox1,18771:up|Smad5,17129:down|Kit,16590:up|Sardh,192166:up|Arap1,69710:down|Zscan21,22697:down|Arid3b,56380:down|Nfia,18027:down|Eef2k,13631:up|Cyp7a1,13122:up|Ctso,229445:down…
monocarboxylic acid metabolic process	Biological Process	GO:0032787	76	486	1083	14773	0.0701754	0.0328979	1.91389e-10	1.30644e-07	Acat2,110460:up|Adipor1,72674:down|Acacb,100705:up|Prkab1,19079:up|Insig2,72999:down|Pnkd,56695:down|Acot11,329910:up|Mapk14,26416:down|Ugt1a2,22236:up|Srebf1,20787:up|Syk,20963:up|Msmo1,66234:up|P2rx7,18439:up|Scap,235623:down|Pdk2,18604:up|Entpd5,12499:down|Mid1ip1,68041:up|Hadhb,231086:down|Nr1h3,22259:up|Acly,104112:up|Trib3,228775:down|H2-Ke6,14979:down|Pex5,19305:down|Aacs,78894:up|Dgat2,67…
primary metabolic process	Biological Process	GO:0044238	679	7916	1083	14773	0.626962	0.535842	1.98647e-10	1.30644e-07	Nab2,17937:up|Pmvk,68603:up|Acot11,329910:up|Asns,27053:up|Ugt1a2,22236:up|Set,56086:down|Ahcyl1,229709:up|Ccnd2,12444:up|Ptpn9,56294:up|Hist3h2a,319162:up|Reck,53614:up|Mid1ip1,68041:up|Ing4,28019:down|Zfp512,269639:up|Pknox1,18771:up|Smad5,17129:down|Kit,16590:up|Sardh,192166:up|Zscan21,22697:down|Arid3b,56380:down|Nfia,18027:down|Eef2k,13631:up|Cyp7a1,13122:up|Ctso,229445:down|Rec8,56739:down|…
carboxylic acid metabolic process	Biological Process	GO:0019752	104	758	1083	14773	0.0960295	0.0513098	2.26069e-10	1.39386e-07	Acat2,110460:up|Adipor1,72674:down|Acacb,100705:up|Prkab1,19079:up|Insig2,72999:down|Pnkd,56695:down|Sdhb,67680:up|Acot11,329910:up|Mapk14,26416:down|Asns,27053:up|Ugt1a2,22236:up|Srebf1,20787:up|Syk,20963:up|Ahcyl1,229709:up|Msmo1,66234:up|P2rx7,18439:up|Fpgs,14287:down|Scap,235623:down|Pdk2,18604:up|Entpd5,12499:down|Mid1ip1,68041:up|Hal,15109:down|Hadhb,231086:down|Ctps2,55936:down|Fars2,69955…
cytoplasmic part	Cellular Component	GO:0044444	533	5956	1083	14773	0.492151	0.403168	4.6889e-10	2.72094e-07	8430408G22Rik,213393:down|Pmvk,68603:up|Acot11,329910:up|Asns,27053:up|Ugt1a2,22236:up|Set,56086:down|Ahcyl1,229709:up|Nagpa,27426:up|Ccnd2,12444:up|Ndufaf2,75597:up|Snx14,244962:down|Gnb2,14693:up|Adck5,268822:down|Mid1ip1,68041:up|Kit,16590:up|Tpd52,21985:down|Sardh,192166:up|Arap1,69710:down|Tpm2,22004:up|Rab22a,19334:down|Selm,114679:up|Cyp7a1,13122:up|Lnp,69605:up|Ctso,229445:down|Fbxw7,5075…
organic acid metabolic process	Biological Process	GO:0006082	108	818	1083	14773	0.099723	0.0553713	9.50026e-10	5.20667e-07	Acat2,110460:up|Adipor1,72674:down|Acacb,100705:up|Prkab1,19079:up|Insig2,72999:down|Pnkd,56695:down|Sdhb,67680:up|Acot11,329910:up|Mapk14,26416:down|Asns,27053:up|Ugt1a2,22236:up|Srebf1,20787:up|Syk,20963:up|Ahcyl1,229709:up|Msmo1,66234:up|P2rx7,18439:up|Fpgs,14287:down|Scap,235623:down|Pdk2,18604:up|Entpd5,12499:down|Mid1ip1,68041:up|Hal,15109:down|Hadhb,231086:down|Ctps2,55936:down|Fars2,69955…
oxoacid metabolic process	Biological Process	GO:0043436	106	808	1083	14773	0.0978763	0.0546944	1.9749e-09	1.02539e-06	Acat2,110460:up|Adipor1,72674:down|Acacb,100705:up|Prkab1,19079:up|Insig2,72999:down|Pnkd,56695:down|Sdhb,67680:up|Acot11,329910:up|Mapk14,26416:down|Asns,27053:up|Ugt1a2,22236:up|Srebf1,20787:up|Syk,20963:up|Ahcyl1,229709:up|Msmo1,66234:up|P2rx7,18439:up|Fpgs,14287:down|Scap,235623:down|Pdk2,18604:up|Entpd5,12499:down|Mid1ip1,68041:up|Hal,15109:down|Hadhb,231086:down|Ctps2,55936:down|Fars2,69955…
organelle	Cellular Component	GO:0043226	857	10597	1083	14773	0.79132	0.717322	4.8253e-09	2.38008e-06	Nab2,17937:up|8430408G22Rik,213393:down|Hjurp,381280:up|Pmvk,68603:up|Acot11,329910:up|Ugt1a2,22236:up|Set,56086:down|Ahcyl1,229709:up|Nagpa,27426:up|Ccnd2,12444:up|Ndufaf2,75597:up|Hist3h2a,319162:up|Snx14,244962:down|Gnb2,14693:up|Adck5,268822:down|Mid1ip1,68041:up|Ing4,28019:down|Zfp512,269639:up|Pknox1,18771:up|Smad5,17129:down|Kit,16590:up|Tpd52,21985:down|Sardh,192166:up|Arap1,69710:down|Tp…
organelle part	Cellular Component	GO:0044422	494	5529	1083	14773	0.45614	0.374264	6.33612e-09	2.97647e-06	Hjurp,381280:up|Park2,50873:up|Fam161a,73873:up|Clec16a,74374:up|Set,56086:down|Tm7sf2,73166:up|Gtf2e2,68153:down|Ccnd2,12444:up|Hist3h2a,319162:up|Camsap3,69697:up|Fkbp11,66120:up|Exo5,73172:down|Gnb2,14693:up|Stag2,20843:up|Rprd2,75137:up|Mid1ip1,68041:up|Herpud1,64209:down|Ing4,28019:down|Tnpo1,238799:up|Bclaf1,72567:down|Selenbp2,20342:up|Smad5,17129:down|Sardh,192166:up|Atp6v0b,114143:down|P…
secondary alcohol biosynthetic process	Biological Process	GO:1902653	16	40	1083	14773	0.0147738	0.00270764	7.29876e-09	3.13053e-06	Fgf1,14164:up|Cyp51,13121:up|Nsdhl,18194:up|Pmvk,68603:up|Insig2,72999:down|Srebf1,20787:up|Mvk,17855:up|Tm7sf2,73166:up|Fdps,110196:up|Sc5d,235293:up|Scap,235623:down|Apoe,11816:down|Cyb5r3,109754:up|Fdft1,14137:up|Hmgcr,15357:up|Lss,16987:up
cholesterol biosynthetic process	Biological Process	GO:0006695	16	40	1083	14773	0.0147738	0.00270764	7.29876e-09	3.13053e-06	Fgf1,14164:up|Cyp51,13121:up|Nsdhl,18194:up|Pmvk,68603:up|Insig2,72999:down|Srebf1,20787:up|Mvk,17855:up|Tm7sf2,73166:up|Fdps,110196:up|Sc5d,235293:up|Scap,235623:down|Apoe,11816:down|Cyb5r3,109754:up|Fdft1,14137:up|Hmgcr,15357:up|Lss,16987:up
intracellular organelle	Cellular Component	GO:0043229	798	9746	1083	14773	0.736842	0.659717	8.60859e-09	3.46115e-06	Nab2,17937:up|8430408G22Rik,213393:down|Hjurp,381280:up|Pmvk,68603:up|Ugt1a2,22236:up|Set,56086:down|Ahcyl1,229709:up|Nagpa,27426:up|Ccnd2,12444:up|Ndufaf2,75597:up|Hist3h2a,319162:up|Snx14,244962:down|Gnb2,14693:up|Adck5,268822:down|Mid1ip1,68041:up|Ing4,28019:down|Zfp512,269639:up|Pknox1,18771:up|Smad5,17129:down|Kit,16590:up|Tpd52,21985:down|Sardh,192166:up|Arap1,69710:down|Tpm2,22004:up|Zscan…
secondary alcohol metabolic process	Biological Process	GO:1902652	27	107	1083	14773	0.0249307	0.00724294	8.77128e-09	3.46115e-06	Arv1,68865:up|Fgf1,14164:up|Cyp51,13121:up|Dgat2,67800:down|Nsdhl,18194:up|Pmvk,68603:up|Insig2,72999:down|Hsd3b7,101502:down|Srebf1,20787:up|Cyp7a1,13122:up|Mvk,17855:up|Tm7sf2,73166:up|Fdps,110196:up|Sqle,20775:up|Fgfr1,14182:up|Sc5d,235293:up|Scap,235623:down|Lmf1,76483:up|Fdxr,14149:up|Cyb5r3,109754:up|Apoe,11816:down|Mbtps1,56453:down|Fdft1,14137:up|Hmgcr,15357:up|Lss,16987:up|Srebf2,20788:u…
sterol biosynthetic process	Biological Process	GO:0016126	17	46	1083	14773	0.0156971	0.00311379	1.02835e-08	3.90179e-06	Fgf1,14164:up|Cyp51,13121:up|Nsdhl,18194:up|Pmvk,68603:up|Insig2,72999:down|Srebf1,20787:up|Mvk,17855:up|Tm7sf2,73166:up|Msmo1,66234:up|Fdps,110196:up|Sc5d,235293:up|Scap,235623:down|Apoe,11816:down|Cyb5r3,109754:up|Fdft1,14137:up|Hmgcr,15357:up|Lss,16987:up
single-organism metabolic process	Biological Process	GO:0044710	383	4125	1083	14773	0.353647	0.279226	1.70829e-08	6.24157e-06	Nmrk1,225994:up|Rundc3a,51799:up|Park2,50873:up|Pmvk,68603:up|4833439L19Rik,97820:up|Clec16a,74374:up|Serpinh1,12406:down|Acot11,329910:up|Asns,27053:up|Ugt1a2,22236:up|Tm7sf2,73166:up|Ahcyl1,229709:up|Pnpla7,241274:up|Ndufaf2,75597:up|Hist3h2a,319162:up|Ip6k2,76500:down|Pde9a,18585:down|Snx14,244962:down|Exo5,73172:down|Stag2,20843:up|Entpd5,12499:down|Mid1ip1,68041:up|Herpud1,64209:down|Ing4,28…
nuclear part	Cellular Component	GO:0044428	279	2831	1083	14773	0.257618	0.191633	1.88331e-08	6.51568e-06	Hjurp,381280:up|Set,56086:down|Gtf2e2,68153:down|Ccnd2,12444:up|Hist3h2a,319162:up|Exo5,73172:down|Stag2,20843:up|Rprd2,75137:up|Ing4,28019:down|Tnpo1,238799:up|Bclaf1,72567:down|Selenbp2,20342:up|Smad5,17129:down|Tex12,66654:down|Arid3b,56380:down|Nfia,18027:down|Ash1l,192195:up|Xpo7,65246:up|Cdca7,66953:up|Gpatch1,67471:down|Flot1,14251:up|Rec8,56739:down|Fbxw7,50754:down|Ctsa,19025:up|Ctsl,130…
lipid biosynthetic process	Biological Process	GO:0008610	69	470	1083	14773	0.0637119	0.0318148	1.93354e-08	6.51568e-06	Acacb,100705:up|Prkab1,19079:up|Pmvk,68603:up|Insig2,72999:down|Dolpp1,57170:up|Srebf1,20787:up|Tm7sf2,73166:up|Syk,20963:up|Msmo1,66234:up|Pisd,320951:down|P2rx7,18439:up|Scap,235623:down|Cyb5r3,109754:up|Apoe,11816:down|Mid1ip1,68041:up|Agpat1,55979:up|Nr1h3,22259:up|Acly,104112:up|Trib3,228775:down|H2-Ke6,14979:down|Ptpmt1,66461:down|Dgat2,67800:down|Smpd2,20598:down|Tecr,106529:up|Chka,12660:…
cholesterol metabolic process	Biological Process	GO:0008203	26	104	1083	14773	0.0240074	0.00703987	2.03175e-08	6.51568e-06	Arv1,68865:up|Fgf1,14164:up|Cyp51,13121:up|Dgat2,67800:down|Nsdhl,18194:up|Pmvk,68603:up|Insig2,72999:down|Hsd3b7,101502:down|Srebf1,20787:up|Cyp7a1,13122:up|Mvk,17855:up|Tm7sf2,73166:up|Fdps,110196:up|Sqle,20775:up|Sc5d,235293:up|Scap,235623:down|Lmf1,76483:up|Fdxr,14149:up|Cyb5r3,109754:up|Apoe,11816:down|Mbtps1,56453:down|Fdft1,14137:up|Hmgcr,15357:up|Lss,16987:up|Srebf2,20788:up|Saa1,20208:do…
sterol metabolic process	Biological Process	GO:0016125	27	111	1083	14773	0.0249307	0.00751371	2.0475e-08	6.51568e-06	Arv1,68865:up|Fgf1,14164:up|Cyp51,13121:up|Dgat2,67800:down|Nsdhl,18194:up|Pmvk,68603:up|Insig2,72999:down|Hsd3b7,101502:down|Srebf1,20787:up|Cyp7a1,13122:up|Mvk,17855:up|Tm7sf2,73166:up|Msmo1,66234:up|Fdps,110196:up|Sqle,20775:up|Sc5d,235293:up|Scap,235623:down|Lmf1,76483:up|Fdxr,14149:up|Cyb5r3,109754:up|Apoe,11816:down|Mbtps1,56453:down|Fdft1,14137:up|Hmgcr,15357:up|Lss,16987:up|Srebf2,20788:u…
intracellular organelle part	Cellular Component	GO:0044446	478	5376	1083	14773	0.441367	0.363907	3.15258e-08	9.71881e-06	Hjurp,381280:up|Park2,50873:up|Fam161a,73873:up|Clec16a,74374:up|Set,56086:down|Tm7sf2,73166:up|Gtf2e2,68153:down|Ccnd2,12444:up|Hist3h2a,319162:up|Camsap3,69697:up|Fkbp11,66120:up|Exo5,73172:down|Gnb2,14693:up|Stag2,20843:up|Rprd2,75137:up|Mid1ip1,68041:up|Herpud1,64209:down|Ing4,28019:down|Tnpo1,238799:up|Bclaf1,72567:down|Selenbp2,20342:up|Smad5,17129:down|Sardh,192166:up|Atp6v0b,114143:down|P…
cofactor binding	Molecular Function	GO:0048037	45	259	1083	14773	0.0415512	0.017532	4.57703e-08	1.36825e-05	Ndufs7,75406:up|Mthfr,17769:down|Pygl,110095:up|Ddc,13195:down|Ugdh,22235:down|Phyh,16922:down|Sds,231691:down|Asns,27053:up|Acox2,93732:down|Gclc,14629:down|Adh4,26876:down|Pygm,19309:up|Aox1,11761:down|Atat1,73242:down|Thnsl1,208967:up|Gldc,104174:down|Qdpr,110391:up|Fdxr,14149:up|Cyb5r3,109754:up|Hadhb,231086:down|Acly,104112:up|Csad,246277:down|Sardh,192166:up|Hhipl1,214305:up|Eci3,69123:down…
oxidation-reduction process	Biological Process	GO:0055114	105	849	1083	14773	0.0969529	0.0574697	5.56645e-08	1.61509e-05	Ndufs7,75406:up|Acat2,110460:up|Uox,22262:up|Adipor1,72674:down|Acacb,100705:up|Cyp3a25,56388:down|4833439L19Rik,97820:up|Sdhb,67680:up|Oxa1l,69089:down|Mapk14,26416:down|Gpx4,625249:down|Tm7sf2,73166:up|Adh4,26876:down|Msmo1,66234:up|Kdm3a,104263:up|Ndufaf2,75597:up|Qdpr,110391:up|Cyb5r3,109754:up|Hadhb,231086:down|H2-Ke6,14979:down|Pex5,19305:down|Sardh,192166:up|Hsd17b6,27400:down|Dgat2,67800:…
organic substance biosynthetic process	Biological Process	GO:1901576	409	4504	1083	14773	0.377655	0.304881	6.51657e-08	1.83674e-05	Nmrk1,225994:up|Nab2,17937:up|Rundc3a,51799:up|Park2,50873:up|Pmvk,68603:up|Serpinh1,12406:down|Asns,27053:up|Ugt1a2,22236:up|Set,56086:down|Tm7sf2,73166:up|Gtf2e2,68153:down|Hist3h2a,319162:up|Cdkn1b,12576:up|Stag2,20843:up|Entpd5,12499:down|Mid1ip1,68041:up|Ing4,28019:down|Bclaf1,72567:down|Zfp512,269639:up|Dbp,13170:up|Pknox1,18771:up|Smad5,17129:down|Ube2v1,66589:down|Kit,16590:up|Ptpmt1,6646…
heterocyclic compound binding	Molecular Function	GO:1901363	415	4583	1083	14773	0.383195	0.310228	6.81451e-08	1.86737e-05	Nmrk1,225994:up|R3hdm2,71750:down|Hjurp,381280:up|Park2,50873:up|Pmvk,68603:up|Serpinh1,12406:down|Asns,27053:up|Set,56086:down|Gtf2e2,68153:down|Ahcyl1,229709:up|Mbnl2,105559:up|Hist3h2a,319162:up|Ip6k2,76500:down|Fkbp11,66120:up|Exo5,73172:down|Tnpo1,238799:up|Bclaf1,72567:down|Zfp512,269639:up|Dbp,13170:up|Pknox1,18771:up|Aacs,78894:up|Smad5,17129:down|Kit,16590:up|Sardh,192166:up|Bcl6b,12029:…
biosynthetic process	Biological Process	GO:0009058	414	4573	1083	14773	0.382271	0.309551	7.39033e-08	1.97042e-05	Nmrk1,225994:up|Nab2,17937:up|Klrk1,27007:up|Rundc3a,51799:up|Park2,50873:up|Pmvk,68603:up|Serpinh1,12406:down|Asns,27053:up|Ugt1a2,22236:up|Set,56086:down|Tm7sf2,73166:up|Gtf2e2,68153:down|Hist3h2a,319162:up|Cdkn1b,12576:up|Stag2,20843:up|Entpd5,12499:down|Mid1ip1,68041:up|Ing4,28019:down|Bclaf1,72567:down|Zfp512,269639:up|Dbp,13170:up|Pknox1,18771:up|Smad5,17129:down|Ube2v1,66589:down|Kit,16590…
organic cyclic compound binding	Molecular Function	GO:0097159	420	4654	1083	14773	0.387812	0.315034	8.12993e-08	2.11057e-05	Nmrk1,225994:up|R3hdm2,71750:down|Hjurp,381280:up|Park2,50873:up|Pmvk,68603:up|Serpinh1,12406:down|Asns,27053:up|Set,56086:down|Gtf2e2,68153:down|Ahcyl1,229709:up|Mbnl2,105559:up|Hist3h2a,319162:up|Ip6k2,76500:down|Fkbp11,66120:up|Exo5,73172:down|Tnpo1,238799:up|Bclaf1,72567:down|Zfp512,269639:up|Dbp,13170:up|Pknox1,18771:up|Aacs,78894:up|Smad5,17129:down|Kit,16590:up|Sardh,192166:up|Bcl6b,12029:…
catalytic activity	Molecular Function	GO:0003824	433	4839	1083	14773	0.399815	0.327557	1.26819e-07	3.20786e-05	Nmrk1,225994:up|Trappc12,217449:up|Park2,50873:up|Pmvk,68603:up|4833439L19Rik,97820:up|Acot11,329910:up|Asns,27053:up|Ugt1a2,22236:up|Tm7sf2,73166:up|Ahcyl1,229709:up|Nagpa,27426:up|Pnpla7,241274:up|Ptpn9,56294:up|Ndufaf2,75597:up|Ip6k2,76500:down|Fkbp11,66120:up|Pde9a,18585:down|Exo5,73172:down|Gnb2,14693:up|Adck5,268822:down|Entpd5,12499:down|Aacs,78894:up|Ube2v1,66589:down|Kit,16590:up|F10,140…
alcohol metabolic process	Biological Process	GO:0006066	45	273	1083	14773	0.0415512	0.0184797	2.23767e-07	5.51864e-05	Nsdhl,18194:up|Pmvk,68603:up|Insig2,72999:down|Hsd3b7,101502:down|Snca,20617:up|Srebf1,20787:up|Tm7sf2,73166:up|Adh4,26876:down|Msmo1,66234:up|Fabp5,16592:up|Sc5d,235293:up|Scap,235623:down|Coq3,230027:down|Fdxr,14149:up|Cyb5r3,109754:up|Apoe,11816:down|Mbtps1,56453:down|Fdft1,14137:up|Inppl1,16332:up|Enpp2,18606:up|Arv1,68865:up|Fgf1,14164:up|Cyp51,13121:up|Dgat2,67800:down|Pla2g15,192654:down|C…
organelle membrane	Cellular Component	GO:0031090	173	1652	1083	14773	0.159741	0.111826	4.56095e-07	0.000109741	Clcn7,26373:up|Smdt1,69029:down|Park2,50873:up|Oxa1l,69089:down|Clec16a,74374:up|Tm7sf2,73166:up|Copz2,56358:down|Unc50,67387:down|Ccnd2,12444:up|Slc2a4,20528:up|Fkbp11,66120:up|Scap,235623:down|Gnb2,14693:up|Slc8b1,170756:down|Herpud1,64209:down|Tnpo1,238799:up|Asl,109900:up|Pex5,19305:down|Atp6v0b,114143:down|Ptpmt1,66461:down|Atf2,11909:up|Dgat2,67800:down|Slc5a6,330064:up|Stk11ip,71728:down|S…
alcohol biosynthetic process	Biological Process	GO:0046165	27	130	1083	14773	0.0249307	0.00879984	6.50302e-07	0.000152744	Fgf1,14164:up|Cyp51,13121:up|Nsdhl,18194:up|Pmvk,68603:up|Insig2,72999:down|Snca,20617:up|Chka,12660:down|Gpat4,102247:down|Ppip5k2,227399:down|Sphk2,56632:down|Srebf1,20787:up|Mvk,17855:up|Tm7sf2,73166:up|Msmo1,66234:up|Acer2,230379:down|Fdps,110196:up|Dpagt1,13478:down|Fabp5,16592:up|Sc5d,235293:up|Scap,235623:down|Cyb5r3,109754:up|Apoe,11816:down|Dab2,13132:up|Fdft1,14137:up|Hmgcr,15357:up|Lss…
cellular biosynthetic process	Biological Process	GO:0044249	396	4428	1083	14773	0.365651	0.299736	7.72031e-07	0.000177118	Nmrk1,225994:up|Nab2,17937:up|Klrk1,27007:up|Rundc3a,51799:up|Park2,50873:up|Pmvk,68603:up|Asns,27053:up|Set,56086:down|Gtf2e2,68153:down|Hist3h2a,319162:up|Cdkn1b,12576:up|Stag2,20843:up|Entpd5,12499:down|Mid1ip1,68041:up|Ing4,28019:down|Bclaf1,72567:down|Zfp512,269639:up|Dbp,13170:up|Pknox1,18771:up|Smad5,17129:down|Ube2v1,66589:down|Kit,16590:up|Ptpmt1,66461:down|Tex12,66654:down|Bcl6b,12029:u…
peroxisome	Cellular Component	GO:0005777	27	133	1083	14773	0.0249307	0.00900291	1.04393e-06	0.000228853	Pex11a,18631:down|Uox,22262:up|Mpv17l,93734:up|Pmvk,68603:up|Phyh,16922:down|Mvk,17855:up|Acox2,93732:down|Pex3,56535:up|Paox,212503:up|Acsl1,14081:up|Acnat2,209186:down|Crot,74114:down|Pxmp4,59038:down|Fdps,110196:up|Cav1,12389:up|Mpv17,17527:down|Urad,231903:up|Dhrs4,28200:down|Nudt12,67993:down|Acaa1b,235674:down|Tkt,21881:up|Hmgcr,15357:up|Dnm1l,74006:up|Pex5,19305:down|Hacl1,56794:down|Eci3,…
microbody	Cellular Component	GO:0042579	27	133	1083	14773	0.0249307	0.00900291	1.04393e-06	0.000228853	Pex11a,18631:down|Uox,22262:up|Mpv17l,93734:up|Pmvk,68603:up|Phyh,16922:down|Mvk,17855:up|Acox2,93732:down|Pex3,56535:up|Paox,212503:up|Acsl1,14081:up|Acnat2,209186:down|Crot,74114:down|Pxmp4,59038:down|Fdps,110196:up|Cav1,12389:up|Mpv17,17527:down|Urad,231903:up|Dhrs4,28200:down|Nudt12,67993:down|Acaa1b,235674:down|Tkt,21881:up|Hmgcr,15357:up|Dnm1l,74006:up|Pex5,19305:down|Hacl1,56794:down|Eci3,…
intracellular organelle lumen	Cellular Component	GO:0070013	259	2724	1083	14773	0.239151	0.18439	1.69049e-06	0.000357891	Hjurp,381280:up|Set,56086:down|Gtf2e2,68153:down|Ccnd2,12444:up|Hist3h2a,319162:up|Exo5,73172:down|Stag2,20843:up|Rprd2,75137:up|Ing4,28019:down|Tnpo1,238799:up|Bclaf1,72567:down|Selenbp2,20342:up|Smad5,17129:down|Sardh,192166:up|Tex12,66654:down|Arid3b,56380:down|Nfia,18027:down|Ash1l,192195:up|Cdca7,66953:up|Rec8,56739:down|Fbxw7,50754:down|Ctsa,19025:up|Ctsl,13039:down|Smad9,55994:up|Ublcp1,79…
oxidoreductase activity	Molecular Function	GO:0016491	84	684	1083	14773	0.0775623	0.0463007	1.70511e-06	0.000357891	Ndufs7,75406:up|Uox,22262:up|Cyp3a25,56388:down|4833439L19Rik,97820:up|Sdhb,67680:up|Gpx4,625249:down|Tm7sf2,73166:up|Adh4,26876:down|Msmo1,66234:up|Kdm3a,104263:up|Ndufaf2,75597:up|Qdpr,110391:up|Cyb5r3,109754:up|Hadhb,231086:down|H2-Ke6,14979:down|Sardh,192166:up|Hhipl1,214305:up|Hsd17b6,27400:down|Fxn,14297:down|Tecr,106529:up|Ndor1,78797:up|Ptgr2,77219:down|Mtrr,210009:up|Cyp7a1,13122:up|Hadh…
endoplasmic reticulum	Cellular Component	GO:0005783	145	1362	1083	14773	0.133887	0.0921952	1.82075e-06	0.000374201	Park2,50873:up|Nt5c3,107569:up|Fktn,246179:up|Serpinh1,12406:down|Set,56086:down|Ugt1a2,22236:up|Tm7sf2,73166:up|Ahcyl1,229709:up|Pnpla7,241274:up|Fkbp11,66120:up|Clstn1,65945:up|Pde9a,18585:down|Scap,235623:down|Entpd5,12499:down|Slc8b1,170756:down|Herpud1,64209:down|Zfand2b,68818:down|Agpat1,55979:up|F5,14067:down|Asl,109900:up|Tpd52,21985:down|F10,14058:down|Rnf128,66889:up|Dgat2,67800:down|Ce…
organelle lumen	Cellular Component	GO:0043233	259	2729	1083	14773	0.239151	0.184729	1.96407e-06	0.000380064	Hjurp,381280:up|Set,56086:down|Gtf2e2,68153:down|Ccnd2,12444:up|Hist3h2a,319162:up|Exo5,73172:down|Stag2,20843:up|Rprd2,75137:up|Ing4,28019:down|Tnpo1,238799:up|Bclaf1,72567:down|Selenbp2,20342:up|Smad5,17129:down|Sardh,192166:up|Tex12,66654:down|Arid3b,56380:down|Nfia,18027:down|Ash1l,192195:up|Cdca7,66953:up|Rec8,56739:down|Fbxw7,50754:down|Ctsa,19025:up|Ctsl,13039:down|Smad9,55994:up|Ublcp1,79…
membrane-enclosed lumen	Cellular Component	GO:0031974	259	2729	1083	14773	0.239151	0.184729	1.96407e-06	0.000380064	Hjurp,381280:up|Set,56086:down|Gtf2e2,68153:down|Ccnd2,12444:up|Hist3h2a,319162:up|Exo5,73172:down|Stag2,20843:up|Rprd2,75137:up|Ing4,28019:down|Tnpo1,238799:up|Bclaf1,72567:down|Selenbp2,20342:up|Smad5,17129:down|Sardh,192166:up|Tex12,66654:down|Arid3b,56380:down|Nfia,18027:down|Ash1l,192195:up|Cdca7,66953:up|Rec8,56739:down|Fbxw7,50754:down|Ctsa,19025:up|Ctsl,13039:down|Smad9,55994:up|Ublcp1,79…
nucleus	Cellular Component	GO:0005634	475	5500	1083	14773	0.438596	0.372301	1.9752e-06	0.000380064	Nab2,17937:up|R3hdm2,71750:down|Hjurp,381280:up|Park2,50873:up|Set,56086:down|Gtf2e2,68153:down|Mbnl2,105559:up|Ccnd2,12444:up|Pnpla7,241274:up|Hist3h2a,319162:up|Ip6k2,76500:down|Cdkn1b,12576:up|Exo5,73172:down|Stag2,20843:up|Dennd4b,229541:down|Rprd2,75137:up|Mid1ip1,68041:up|Ing4,28019:down|Tnpo1,238799:up|Bclaf1,72567:down|Zfp512,269639:up|Ccng2,12452:down|Dbp,13170:up|Selenbp2,20342:up|Pknox…
nuclear lumen	Cellular Component	GO:0031981	235	2435	1083	14773	0.21699	0.164828	2.01255e-06	0.000380064	Stk38,106504:down|Rrp15,67223:down|Cdk2,12566:down|Hjurp,381280:up|Adar,56417:down|Mapk14,26416:down|Set,56086:down|Nr1i3,12355:down|Gtf2e2,68153:down|Gata2,14461:up|Sugp2,234373:up|Ccnd2,12444:up|Zbtb18,30928:up|Hist3h2a,319162:up|Exo5,73172:down|Stag2,20843:up|Prkd3,75292:down|Rprd2,75137:up|Cdc20,107995:down|Ing4,28019:down|Med11,66172:down|Tnpo1,238799:up|Bclaf1,72567:down|Trib3,228775:down|A…
steroid metabolic process	Biological Process	GO:0008202	39	240	1083	14773	0.0360111	0.0162459	2.0419e-06	0.000380064	Nsdhl,18194:up|Pmvk,68603:up|Insig2,72999:down|Hsd3b7,101502:down|Srebf1,20787:up|Tm7sf2,73166:up|Msmo1,66234:up|Slco1b2,28253:down|Sc5d,235293:up|Scap,235623:down|Fdxr,14149:up|Cyb5r3,109754:up|Apoe,11816:down|Mbtps1,56453:down|Fdft1,14137:up|H2-Ke6,14979:down|Sult1b1,56362:up|Hsd17b6,27400:down|Arv1,68865:up|Fgf1,14164:up|Cyp51,13121:up|Dgat2,67800:down|Tecr,106529:up|Cyp7a1,13122:up|Mvk,17855:…
biological_process	Biological Process	GO:0008150	1006	13123	1083	14773	0.928901	0.88831	2.15908e-06	0.000394431	Nab2,17937:up|Klrk1,27007:up|Trappc12,217449:up|Arhgef10l,72754:down|Hjurp,381280:up|Pmvk,68603:up|Cldn1,12737:down|Acot11,329910:up|Asns,27053:up|Ugt1a2,22236:up|Set,56086:down|Ahcyl1,229709:up|Nagpa,27426:up|Ccnd2,12444:up|Ptpn9,56294:up|Ndufaf2,75597:up|Hist3h2a,319162:up|Reck,53614:up|Snx14,244962:down|Gnb2,14693:up|Arhgef3,71704:up|Adck5,268822:down|Mid1ip1,68041:up|Ing4,28019:down|Zfp512,26…
negative regulation of macromolecule metabolic process	Biological Process	GO:0010605	189	1886	1083	14773	0.174515	0.127665	2.48608e-06	0.000435655	Dusp7,235584:up|Nr0b2,23957:down|Nab2,17937:up|Stk38,106504:down|Cdk2,12566:down|Acacb,100705:up|Park2,50873:up|Fktn,246179:up|Adar,56417:down|Clec16a,74374:up|Set,56086:down|Nr1i3,12355:down|Gata2,14461:up|Zbtb18,30928:up|Hist3h2a,319162:up|Reck,53614:up|Cdkn1b,12576:up|Stag2,20843:up|Cdk5rap1,66971:down|Herpud1,64209:down|Ing4,28019:down|Crebzf,233490:down|Bclaf1,72567:down|Trib3,228775:down|Ur…
carboxylic acid biosynthetic process	Biological Process	GO:0046394	39	242	1083	14773	0.0360111	0.0163812	2.51721e-06	0.000435655	Mthfr,17769:down|Acacb,100705:up|Prkab1,19079:up|Ugdh,22235:down|Insig2,72999:down|Hpgds,54486:up|Sds,231691:down|Asns,27053:up|Srebf1,20787:up|Syk,20963:up|Msmo1,66234:up|Fpgs,14287:down|Sc5d,235293:up|Scap,235623:down|Mid1ip1,68041:up|Ptgs1,19224:down|Nr1h3,22259:up|Asl,109900:up|Acly,104112:up|Trib3,228775:down|H2-Ke6,14979:down|Acsm3,20216:up|Tecr,106529:up|Mtrr,210009:up|Cyp7a1,13122:up|Aldh…
organic acid biosynthetic process	Biological Process	GO:0016053	39	242	1083	14773	0.0360111	0.0163812	2.51721e-06	0.000435655	Mthfr,17769:down|Acacb,100705:up|Prkab1,19079:up|Ugdh,22235:down|Insig2,72999:down|Hpgds,54486:up|Sds,231691:down|Asns,27053:up|Srebf1,20787:up|Syk,20963:up|Msmo1,66234:up|Fpgs,14287:down|Sc5d,235293:up|Scap,235623:down|Mid1ip1,68041:up|Ptgs1,19224:down|Nr1h3,22259:up|Asl,109900:up|Acly,104112:up|Trib3,228775:down|H2-Ke6,14979:down|Acsm3,20216:up|Tecr,106529:up|Mtrr,210009:up|Cyp7a1,13122:up|Aldh…
negative regulation of gene expression	Biological Process	GO:0010629	134	1246	1083	14773	0.12373	0.0843431	2.77775e-06	0.000472456	Nr0b2,23957:down|Nab2,17937:up|Cdk2,12566:down|Acacb,100705:up|Park2,50873:up|Adar,56417:down|Set,56086:down|Nr1i3,12355:down|Gata2,14461:up|Zbtb18,30928:up|Hist3h2a,319162:up|Cdkn1b,12576:up|Ing4,28019:down|Crebzf,233490:down|Bclaf1,72567:down|Trib3,228775:down|Uri1,19777:up|Atf2,11909:up|Bcl6b,12029:up|Atoh8,71093:down|Tert,21752:up|Suv39h1,20937:up|Nfia,18027:down|Hoxb4,15412:up|Atrx,22589:dow…
small molecule binding	Molecular Function	GO:0036094	223	2311	1083	14773	0.20591	0.156434	4.05803e-06	0.000678516	Nmrk1,225994:up|Rnd1,223881:down|Stk38,106504:down|Cdk2,12566:down|Acacb,100705:up|Clcn7,26373:up|Nt5c3,107569:up|Pmvk,68603:up|Arl4d,80981:down|Mapk14,26416:down|Asns,27053:up|Ugt1a2,22236:up|Adh4,26876:down|Ip6k2,76500:down|Arl15,218639:up|Scap,235623:down|Pim3,223775:down|Prkd3,75292:down|Trib3,228775:down|Acly,104112:up|Oasl1,231655:down|Aacs,78894:up|Kit,16590:up|Sardh,192166:up|Atrx,22589:d…
cellular process	Biological Process	GO:0009987	925	11883	1083	14773	0.854109	0.804373	5.91125e-06	0.000971909	Nab2,17937:up|Klrk1,27007:up|Arhgef10l,72754:down|Hjurp,381280:up|Pmvk,68603:up|Cldn1,12737:down|Acot11,329910:up|Asns,27053:up|Ugt1a2,22236:up|Set,56086:down|Ahcyl1,229709:up|Nagpa,27426:up|Ccnd2,12444:up|Ptpn9,56294:up|Ndufaf2,75597:up|Hist3h2a,319162:up|Reck,53614:up|Snx14,244962:down|Gnb2,14693:up|Arhgef3,71704:up|Adck5,268822:down|Mid1ip1,68041:up|Ing4,28019:down|Zfp512,269639:up|Slc17a9,228…
negative regulation of cellular macromolecule biosynthetic process	Biological Process	GO:2000113	122	1128	1083	14773	0.11265	0.0763555	6.18747e-06	0.00100065	Zbtb7a,16969:down|Nr0b2,23957:down|Nab2,17937:up|Cdk2,12566:down|Pkig,18769:down|Park2,50873:up|Rack1,14694:up|Bmp7,12162:up|Eif4e2,26987:up|Ilf3,16201:up|Adar,56417:down|Sigirr,24058:down|Set,56086:down|Srebf1,20787:up|Nr1i3,12355:down|Gata2,14461:up|Tnrc6a,233833:up|Zbtb18,30928:up|Hic1,15248:up|Nfix,18032:up|Hist3h2a,319162:up|Cdkn1b,12576:up|Stag2,20843:up|Ing4,28019:down|Crebzf,233490:down|B…
negative regulation of biosynthetic process	Biological Process	GO:0009890	132	1245	1083	14773	0.121884	0.0842754	6.9134e-06	0.00110001	Nr0b2,23957:down|Nab2,17937:up|Cdk2,12566:down|Park2,50873:up|Adar,56417:down|Set,56086:down|Nr1i3,12355:down|Gata2,14461:up|Zbtb18,30928:up|Hist3h2a,319162:up|Cdkn1b,12576:up|Stag2,20843:up|Ing4,28019:down|Crebzf,233490:down|Bclaf1,72567:down|Trib3,228775:down|Uri1,19777:up|Rnf128,66889:up|Atf2,11909:up|Bcl6b,12029:up|Atoh8,71093:down|Suv39h1,20937:up|Nfia,18027:down|Hoxb4,15412:up|Atrx,22589:do…
positive regulation of programmed cell death	Biological Process	GO:0043068	65	509	1083	14773	0.0600185	0.0344547	7.37255e-06	0.00115039	Ppp2r1b,73699:down|Klrk1,27007:up|Park2,50873:up|Rack1,14694:up|Bmp7,12162:up|Gzma,14938:down|Btg1,12226:down|Phlda1,21664:up|P2rx7,18439:up|Ip6k2,76500:down|Cdkn1b,12576:up|Ing4,28019:down|Plekhf1,72287:down|Bclaf1,72567:down|Dnm1l,74006:up|F3,14066:up|Atf2,11909:up|Smpd2,20598:down|Ctnnb1,12387:up|Gadd45a,13197:up|Trp53inp1,60599:down|Fbxw7,50754:down|Bcl2l1,12048:down|Degs1,13244:down|Rbm5,834…
bounding membrane of organelle	Cellular Component	GO:0098588	121	1121	1083	14773	0.111727	0.0758817	7.46326e-06	0.00115039	Emc10,69683:up|Clcn7,26373:up|Park2,50873:up|Chmp6,208092:down|Insig2,72999:down|Dolpp1,57170:up|Clec16a,74374:up|Tm7sf2,73166:up|Msmo1,66234:up|Copz2,56358:down|Ufd1l,22230:down|Unc50,67387:down|Pxmp4,59038:down|Slc11a1,18173:down|Trf,22041:up|Fkbp11,66120:up|Arfgap1,228998:down|Porcn,53627:up|Scap,235623:down|Gnb2,14693:up|Cyb5r3,109754:up|Esyt1,23943:down|Stard3nl,76205:up|Herpud1,64209:down|H…
organic cyclic compound metabolic process	Biological Process	GO:1901360	398	4551	1083	14773	0.367498	0.308062	8.27627e-06	0.00125608	Nmrk1,225994:up|Nab2,17937:up|Rundc3a,51799:up|Park2,50873:up|Pmvk,68603:up|Set,56086:down|Tm7sf2,73166:up|Gtf2e2,68153:down|Ahcyl1,229709:up|Mbnl2,105559:up|Hist3h2a,319162:up|Cdkn1b,12576:up|Pde9a,18585:down|Exo5,73172:down|Stag2,20843:up|Entpd5,12499:down|Ing4,28019:down|Bclaf1,72567:down|Zfp512,269639:up|Dbp,13170:up|Pknox1,18771:up|Smad5,17129:down|Ube2v1,66589:down|Kit,16590:up|Sardh,192166…
cellular nitrogen compound metabolic process	Biological Process	GO:0034641	421	4853	1083	14773	0.388735	0.328505	8.5938e-06	0.00127777	Nmrk1,225994:up|Nab2,17937:up|Klrk1,27007:up|Rundc3a,51799:up|Park2,50873:up|Asns,27053:up|Set,56086:down|Gtf2e2,68153:down|Ahcyl1,229709:up|Mbnl2,105559:up|Hist3h2a,319162:up|Cdkn1b,12576:up|Pde9a,18585:down|Exo5,73172:down|Stag2,20843:up|Entpd5,12499:down|Ing4,28019:down|Bclaf1,72567:down|Zfp512,269639:up|Dbp,13170:up|Pknox1,18771:up|Smad5,17129:down|Ube2v1,66589:down|Kit,16590:up|Sardh,192166:…
cellular ketone metabolic process	Biological Process	GO:0042180	32	191	1083	14773	0.0295476	0.012929	8.67822e-06	0.00127777	Acacb,100705:up|Insig2,72999:down|Pnkd,56695:down|Snca,20617:up|Srebf1,20787:up|Adh4,26876:down|Scap,235623:down|Coq3,230027:down|Pdk2,18604:up|Mid1ip1,68041:up|Nr1h3,22259:up|Trib3,228775:down|Dgat2,67800:down|Supt20,56790:down|Cyp7a1,13122:up|Sesn2,230784:down|Cav1,12389:up|Tdo2,56720:down|Stk11,20869:up|Dhrs4,28200:down|Cbr4,234309:down|Mst1,15235:down|Slc45a3,212980:down|Coq6,217707:down|Dab2…
negative regulation of macromolecule biosynthetic process	Biological Process	GO:0010558	125	1171	1083	14773	0.11542	0.0792662	8.96124e-06	0.00128181	Zbtb7a,16969:down|Nr0b2,23957:down|Nab2,17937:up|Cdk2,12566:down|Pkig,18769:down|Park2,50873:up|Rack1,14694:up|Bmp7,12162:up|Eif4e2,26987:up|Ilf3,16201:up|Adar,56417:down|Sigirr,24058:down|Set,56086:down|Srebf1,20787:up|Nr1i3,12355:down|Gata2,14461:up|Tnrc6a,233833:up|Zbtb18,30928:up|Hic1,15248:up|Nfix,18032:up|Hist3h2a,319162:up|Cdkn1b,12576:up|Stag2,20843:up|Ing4,28019:down|Crebzf,233490:down|B…
endomembrane system	Cellular Component	GO:0012505	283	3082	1083	14773	0.261311	0.208624	8.96555e-06	0.00128181	Park2,50873:up|Clec16a,74374:up|Serpinh1,12406:down|Ugt1a2,22236:up|Set,56086:down|Tm7sf2,73166:up|Ahcyl1,229709:up|Nagpa,27426:up|Ccnd2,12444:up|Pnpla7,241274:up|Fkbp11,66120:up|Cdkn1b,12576:up|Pde9a,18585:down|Snx14,244962:down|Dennd4b,229541:down|Entpd5,12499:down|Herpud1,64209:down|Zfand2b,68818:down|Tnpo1,238799:up|Baiap2,108100:down|Kit,16590:up|Tpd52,21985:down|F10,14058:down|Atp6v0b,11414…
organic hydroxy compound metabolic process	Biological Process	GO:1901615	55	411	1083	14773	0.0507849	0.027821	9.63174e-06	0.00135739	Nsdhl,18194:up|Park2,50873:up|Ddc,13195:down|Pmvk,68603:up|Insig2,72999:down|Pnkd,56695:down|Hsd3b7,101502:down|Snca,20617:up|Srebf1,20787:up|Tm7sf2,73166:up|Adh4,26876:down|Msmo1,66234:up|Slco1b2,28253:down|Fabp5,16592:up|Sc5d,235293:up|Scap,235623:down|Coq3,230027:down|Fdxr,14149:up|Cyb5r3,109754:up|Apoe,11816:down|Mbtps1,56453:down|Inppl1,16332:up|Fdft1,14137:up|Ly6e,17069:down|Enpp2,18606:up|…
regulation of protein serine/threonine kinase activity	Biological Process	GO:0071900	49	352	1083	14773	0.0452447	0.0238273	1.01035e-05	0.00140382	Dusp7,235584:up|Stk38,106504:down|Pkig,18769:down|Bmp7,12162:up|Snca,20617:up|Syk,20963:up|Dnaja1,15502:up|Ilk,16202:down|Pih1d1,68845:down|Higd1a,56295:up|Tlr1,21897:down|Ccnd2,12444:up|Ccna2,12428:down|P2rx7,18439:up|Gadd45b,17873:down|Trf,22041:up|Cdkn1b,12576:up|Prok1,246691:up|Cdk5rap1,66971:down|Apoe,11816:down|Inppl1,16332:up|Trib3,228775:down|Taok3,330177:down|Irak1,16179:up|Kit,16590:up|…
nitrogen compound metabolic process	Biological Process	GO:0006807	439	5099	1083	14773	0.405355	0.345157	1.06503e-05	0.00145923	Nmrk1,225994:up|Nab2,17937:up|Klrk1,27007:up|Rundc3a,51799:up|Park2,50873:up|Asns,27053:up|Set,56086:down|Gtf2e2,68153:down|Ahcyl1,229709:up|Mbnl2,105559:up|Hist3h2a,319162:up|Cdkn1b,12576:up|Pde9a,18585:down|Exo5,73172:down|Stag2,20843:up|Entpd5,12499:down|Ing4,28019:down|Bclaf1,72567:down|Zfp512,269639:up|Dbp,13170:up|Pknox1,18771:up|Smad5,17129:down|Ube2v1,66589:down|Kit,16590:up|Sardh,192166:…
negative regulation of cellular metabolic process	Biological Process	GO:0031324	191	1954	1083	14773	0.176362	0.132268	1.08409e-05	0.001465	Dusp7,235584:up|Nr0b2,23957:down|Nab2,17937:up|Stk38,106504:down|Cdk2,12566:down|Acacb,100705:up|Park2,50873:up|Fktn,246179:up|Adar,56417:down|Clec16a,74374:up|Set,56086:down|Nr1i3,12355:down|Gata2,14461:up|Zbtb18,30928:up|Hist3h2a,319162:up|Camsap3,69697:up|Reck,53614:up|Cdkn1b,12576:up|Stag2,20843:up|Cdk5rap1,66971:down|Herpud1,64209:down|Ing4,28019:down|Crebzf,233490:down|Bclaf1,72567:down|Tri…
negative regulation of metabolic process	Biological Process	GO:0009892	206	2137	1083	14773	0.190212	0.144656	1.12726e-05	0.00150275	Dusp7,235584:up|Nr0b2,23957:down|Nab2,17937:up|Stk38,106504:down|Cdk2,12566:down|Acacb,100705:up|Park2,50873:up|Fktn,246179:up|Adar,56417:down|Oxa1l,69089:down|Clec16a,74374:up|Set,56086:down|Nr1i3,12355:down|Gata2,14461:up|Zbtb18,30928:up|Hist3h2a,319162:up|Camsap3,69697:up|Reck,53614:up|Cdkn1b,12576:up|Stag2,20843:up|Cdk5rap1,66971:down|Herpud1,64209:down|Ing4,28019:down|Crebzf,233490:down|Bcla…
cellular response to ionizing radiation	Biological Process	GO:0071479	14	51	1083	14773	0.0129271	0.00345224	1.17814e-05	0.00154965	Rnf4,19822:down|Bbc3,170770:down|Clock,12753:down|Cdkn1a,12575:down|Mapk14,26416:down|Net1,56349:down|Rad1,19355:down|Gadd45a,13197:up|Trp53,22059:up|Ccnd2,12444:up|Bcl2l1,12048:down|Tank,21353:down|Tlk2,24086:up|Eef1d,66656:down
apoptotic process	Biological Process	GO:0006915	156	1543	1083	14773	0.144044	0.104447	1.37264e-05	0.00178173	Klrk1,27007:up|Park2,50873:up|Adar,56417:down|Mapk14,26416:down|Asns,27053:up|Set,56086:down|Ip6k2,76500:down|Cdkn1b,12576:up|Pim3,223775:down|Herpud1,64209:down|Ing4,28019:down|Bclaf1,72567:down|Trib3,228775:down|Uri1,19777:up|Atf2,11909:up|Fxn,14297:down|Tert,21752:up|Axin1,12005:up|Sphk2,56632:down|Eef2k,13631:up|Cdca7,66953:up|Lgals1,16852:down|Hspb1,15507:up|Fbxw7,50754:down|Cbs,12411:down|M…
negative regulation of transcription, DNA-templated	Biological Process	GO:0045892	106	968	1083	14773	0.0978763	0.0655249	1.55455e-05	0.00199163	Zbtb7a,16969:down|Nr0b2,23957:down|Nab2,17937:up|Cdk2,12566:down|Pkig,18769:down|Park2,50873:up|Bmp7,12162:up|Ilf3,16201:up|Sigirr,24058:down|Set,56086:down|Srebf1,20787:up|Nr1i3,12355:down|Gata2,14461:up|Zbtb18,30928:up|Hic1,15248:up|Nfix,18032:up|Hist3h2a,319162:up|Cdkn1b,12576:up|Ing4,28019:down|Crebzf,233490:down|Bclaf1,72567:down|Nfil3,18030:down|Nr1h3,22259:up|Trib3,228775:down|Irak1,16179:…
programmed cell death	Biological Process	GO:0012501	158	1571	1083	14773	0.145891	0.106343	1.59843e-05	0.00201844	Klrk1,27007:up|Park2,50873:up|Adar,56417:down|Mapk14,26416:down|Asns,27053:up|Set,56086:down|Ip6k2,76500:down|Cdkn1b,12576:up|Pim3,223775:down|Herpud1,64209:down|Ing4,28019:down|Bclaf1,72567:down|Trib3,228775:down|Kit,16590:up|Uri1,19777:up|Atf2,11909:up|Fxn,14297:down|Tert,21752:up|Axin1,12005:up|Sphk2,56632:down|Eef2k,13631:up|Cdca7,66953:up|Lgals1,16852:down|Hspb1,15507:up|Fbxw7,50754:down|Cbs…
iron ion binding	Molecular Function	GO:0005506	27	153	1083	14773	0.0249307	0.0103567	1.64531e-05	0.00201844	Cyp2f2,13107:up|Cyp51,13121:up|Cyp3a25,56388:down|Fxn,14297:down|Cyp2d9,13105:down|Snca,20617:up|Cyp4a14,13119:down|Jmjd6,107817:up|Nt5e,23959:down|Cyp7a1,13122:up|Iscu,66383:up|Msmo1,66234:up|Kdm3a,104263:up|Aox1,11761:down|Lcn2,16819:down|Cyp3a11,13112:down|Cyp4a10,13117:down|Trf,22041:up|Sc5d,235293:up|Fbxl5,242960:up|Cyp2e1,13106:down|6430573F11Rik,319582:down|Cyp2b9,13094:down|Slc11a2,18174:…
molecular_function	Molecular Function	GO:0003674	975	12694	1083	14773	0.900277	0.85927	1.68927e-05	0.00201844	Nab2,17937:up|Klrk1,27007:up|Trappc12,217449:up|Arhgef10l,72754:down|Hjurp,381280:up|Pmvk,68603:up|Cldn1,12737:down|Acot11,329910:up|Asns,27053:up|Ugt1a2,22236:up|Set,56086:down|Ahcyl1,229709:up|Nagpa,27426:up|Ccnd2,12444:up|Ptpn9,56294:up|Ndufaf2,75597:up|Hist3h2a,319162:up|Reck,53614:up|Snx14,244962:down|Gnb2,14693:up|Arhgef3,71704:up|Adck5,268822:down|Mid1ip1,68041:up|Ing4,28019:down|Zfp512,26…
single-organism biosynthetic process	Biological Process	GO:0044711	131	1256	1083	14773	0.12096	0.08502	1.69192e-05	0.00201844	Nmrk1,225994:up|Rundc3a,51799:up|Acacb,100705:up|Park2,50873:up|Pmvk,68603:up|Serpinh1,12406:down|Asns,27053:up|Tm7sf2,73166:up|Scap,235623:down|Stag2,20843:up|Cdk5rap1,66971:down|Entpd5,12499:down|Tfb2m,15278:up|Mid1ip1,68041:up|Agpat1,55979:up|Asl,109900:up|Trib3,228775:down|Acly,104112:up|Ptpmt1,66461:down|Tex12,66654:down|Dgat2,67800:down|Fxn,14297:down|Tert,21752:up|Atrx,22589:down|Gpat4,102…
fatty acid biosynthetic process	Biological Process	GO:0006633	24	128	1083	14773	0.0221607	0.00866446	1.69551e-05	0.00201844	Acsm3,20216:up|Acacb,100705:up|Prkab1,19079:up|Tecr,106529:up|Insig2,72999:down|Hpgds,54486:up|Srebf1,20787:up|Syk,20963:up|Msmo1,66234:up|Elovl3,12686:down|Fasn,14104:up|Degs1,13244:down|Sc5d,235293:up|Scap,235623:down|Cbr4,234309:down|Mid1ip1,68041:up|Ptgs1,19224:down|Slc45a3,212980:down|Prkag2,108099:down|Nr1h3,22259:up|Acly,104112:up|Trib3,228775:down|H2-Ke6,14979:down|Acss2,60525:up
negative regulation of nucleic acid-templated transcription	Biological Process	GO:1903507	106	970	1083	14773	0.0978763	0.0656603	1.69823e-05	0.00201844	Zbtb7a,16969:down|Nr0b2,23957:down|Nab2,17937:up|Cdk2,12566:down|Pkig,18769:down|Park2,50873:up|Bmp7,12162:up|Ilf3,16201:up|Sigirr,24058:down|Set,56086:down|Srebf1,20787:up|Nr1i3,12355:down|Gata2,14461:up|Zbtb18,30928:up|Hic1,15248:up|Nfix,18032:up|Hist3h2a,319162:up|Cdkn1b,12576:up|Ing4,28019:down|Crebzf,233490:down|Bclaf1,72567:down|Nfil3,18030:down|Nr1h3,22259:up|Trib3,228775:down|Irak1,16179:…
positive regulation of cell death	Biological Process	GO:0010942	67	544	1083	14773	0.0618652	0.0368239	1.77471e-05	0.00208423	Ppp2r1b,73699:down|Klrk1,27007:up|Park2,50873:up|Rack1,14694:up|Bmp7,12162:up|Gzma,14938:down|Btg1,12226:down|Phlda1,21664:up|P2rx7,18439:up|Ip6k2,76500:down|Cdkn1b,12576:up|Ing4,28019:down|Plekhf1,72287:down|Bclaf1,72567:down|Dnm1l,74006:up|F3,14066:up|Atf2,11909:up|Smpd2,20598:down|Ctnnb1,12387:up|Gadd45a,13197:up|Lzts2,226154:up|Trp53inp1,60599:down|Fbxw7,50754:down|Bcl2l1,12048:down|Degs1,132…
positive regulation of apoptotic process	Biological Process	GO:0043065	63	504	1083	14773	0.0581717	0.0341163	1.99777e-05	0.00231858	Bok,51800:down|Ppp2r1b,73699:down|Klrk1,27007:up|Rxra,20181:up|Park2,50873:up|Rack1,14694:up|Bag1,12017:up|Bmp7,12162:up|Snca,20617:up|Gzma,14938:down|Btg1,12226:down|Dnaja1,15502:up|Nr4a1,15370:down|Ei24,13663:down|Nsmaf,18201:up|Phlda1,21664:up|P2rx7,18439:up|Gadd45b,17873:down|Sox7,20680:up|Ip6k2,76500:down|Cdkn1b,12576:up|Sfpq,71514:down|Ing4,28019:down|Plekhf1,72287:down|Bclaf1,72567:down|Dn…
negative regulation of cellular biosynthetic process	Biological Process	GO:0031327	127	1216	1083	14773	0.117267	0.0823123	2.163e-05	0.00248117	Zbtb7a,16969:down|Nr0b2,23957:down|Nab2,17937:up|Cdk2,12566:down|Mpv17l,93734:up|Pkig,18769:down|Park2,50873:up|Rack1,14694:up|Insig2,72999:down|Bmp7,12162:up|Eif4e2,26987:up|Ilf3,16201:up|Adar,56417:down|Sigirr,24058:down|Set,56086:down|Srebf1,20787:up|Nr1i3,12355:down|Gata2,14461:up|Tnrc6a,233833:up|Zbtb18,30928:up|Hic1,15248:up|Nfix,18032:up|Hist3h2a,319162:up|Cdkn1b,12576:up|Stag2,20843:up|In…
nucleoplasm	Cellular Component	GO:0005654	174	1772	1083	14773	0.160665	0.119949	2.24364e-05	0.00254029	Stk38,106504:down|Cdk2,12566:down|Adar,56417:down|Mapk14,26416:down|Set,56086:down|Nr1i3,12355:down|Gtf2e2,68153:down|Gata2,14461:up|Sugp2,234373:up|Ccnd2,12444:up|Zbtb18,30928:up|Exo5,73172:down|Prkd3,75292:down|Rprd2,75137:up|Cdc20,107995:down|Ing4,28019:down|Med11,66172:down|Bclaf1,72567:down|Trib3,228775:down|Acly,104112:up|Lyrm1,73919:down|Smad5,17129:down|Uri1,19777:up|Atf2,11909:up|Sp1,206…
negative regulation of nitrogen compound metabolic process	Biological Process	GO:0051172	130	1252	1083	14773	0.120037	0.0847492	2.26604e-05	0.00254029	Nr0b2,23957:down|Nab2,17937:up|Cdk2,12566:down|Park2,50873:up|Adar,56417:down|Set,56086:down|Nr1i3,12355:down|Gata2,14461:up|Zbtb18,30928:up|Hist3h2a,319162:up|Cdkn1b,12576:up|Stag2,20843:up|Ing4,28019:down|Crebzf,233490:down|Bclaf1,72567:down|Trib3,228775:down|Uri1,19777:up|Atf2,11909:up|Bcl6b,12029:up|Atoh8,71093:down|Tert,21752:up|Suv39h1,20937:up|Nfia,18027:down|Hoxb4,15412:up|Atrx,22589:down…
cell	Cellular Component	GO:0005623	974	12690	1083	14773	0.899354	0.859	2.32447e-05	0.00254788	Nab2,17937:up|Klrk1,27007:up|8430408G22Rik,213393:down|Arhgef10l,72754:down|Hjurp,381280:up|Pmvk,68603:up|Cldn1,12737:down|Acot11,329910:up|Asns,27053:up|Ugt1a2,22236:up|Set,56086:down|Ahcyl1,229709:up|Nagpa,27426:up|Ccnd2,12444:up|Ptpn9,56294:up|Ndufaf2,75597:up|Hist3h2a,319162:up|Reck,53614:up|Snx14,244962:down|Gnb2,14693:up|Arhgef3,71704:up|Adck5,268822:down|Mid1ip1,68041:up|Ing4,28019:down|Zf…
cell part	Cellular Component	GO:0044464	974	12690	1083	14773	0.899354	0.859	2.32447e-05	0.00254788	Nab2,17937:up|Klrk1,27007:up|8430408G22Rik,213393:down|Arhgef10l,72754:down|Hjurp,381280:up|Pmvk,68603:up|Cldn1,12737:down|Acot11,329910:up|Asns,27053:up|Ugt1a2,22236:up|Set,56086:down|Ahcyl1,229709:up|Nagpa,27426:up|Ccnd2,12444:up|Ptpn9,56294:up|Ndufaf2,75597:up|Hist3h2a,319162:up|Reck,53614:up|Snx14,244962:down|Gnb2,14693:up|Arhgef3,71704:up|Adck5,268822:down|Mid1ip1,68041:up|Ing4,28019:down|Zf…
negative regulation of RNA biosynthetic process	Biological Process	GO:1902679	106	982	1083	14773	0.0978763	0.0664726	2.85563e-05	0.0030957	Zbtb7a,16969:down|Nr0b2,23957:down|Nab2,17937:up|Cdk2,12566:down|Pkig,18769:down|Park2,50873:up|Bmp7,12162:up|Ilf3,16201:up|Sigirr,24058:down|Set,56086:down|Srebf1,20787:up|Nr1i3,12355:down|Gata2,14461:up|Zbtb18,30928:up|Hic1,15248:up|Nfix,18032:up|Hist3h2a,319162:up|Cdkn1b,12576:up|Ing4,28019:down|Crebzf,233490:down|Bclaf1,72567:down|Nfil3,18030:down|Nr1h3,22259:up|Trib3,228775:down|Irak1,16179:…
nucleoside phosphate binding	Molecular Function	GO:1901265	192	2000	1083	14773	0.177285	0.135382	3.09817e-05	0.0032864	Nmrk1,225994:up|Rnd1,223881:down|Stk38,106504:down|Cdk2,12566:down|Acacb,100705:up|Clcn7,26373:up|Nt5c3,107569:up|Pmvk,68603:up|Arl4d,80981:down|Mapk14,26416:down|Asns,27053:up|Adh4,26876:down|Ip6k2,76500:down|Arl15,218639:up|Pim3,223775:down|Prkd3,75292:down|Trib3,228775:down|Acly,104112:up|Oasl1,231655:down|Aacs,78894:up|Kit,16590:up|Sardh,192166:up|Atrx,22589:down|Rab22a,19334:down|Sphk2,56632…
nucleotide binding	Molecular Function	GO:0000166	192	2000	1083	14773	0.177285	0.135382	3.09817e-05	0.0032864	Nmrk1,225994:up|Rnd1,223881:down|Stk38,106504:down|Cdk2,12566:down|Acacb,100705:up|Clcn7,26373:up|Nt5c3,107569:up|Pmvk,68603:up|Arl4d,80981:down|Mapk14,26416:down|Asns,27053:up|Adh4,26876:down|Ip6k2,76500:down|Arl15,218639:up|Pim3,223775:down|Prkd3,75292:down|Trib3,228775:down|Acly,104112:up|Oasl1,231655:down|Aacs,78894:up|Kit,16590:up|Sardh,192166:up|Atrx,22589:down|Rab22a,19334:down|Sphk2,56632…
negative regulation of RNA metabolic process	Biological Process	GO:0051253	109	1021	1083	14773	0.100646	0.0691126	3.49741e-05	0.00367042	Zbtb7a,16969:down|Nr0b2,23957:down|Nab2,17937:up|Cdk2,12566:down|Pkig,18769:down|Park2,50873:up|Bmp7,12162:up|Ilf3,16201:up|Sigirr,24058:down|Set,56086:down|Srebf1,20787:up|Nr1i3,12355:down|Gata2,14461:up|Zbtb18,30928:up|Hic1,15248:up|Nfix,18032:up|Hist3h2a,319162:up|Cdkn1b,12576:up|Ing4,28019:down|Crebzf,233490:down|Bclaf1,72567:down|Nfil3,18030:down|Nr1h3,22259:up|Trib3,228775:down|Irak1,16179:…
regulation of metabolic process	Biological Process	GO:0019222	433	5078	1083	14773	0.399815	0.343735	3.68506e-05	0.00382664	Nab2,17937:up|Klrk1,27007:up|Rundc3a,51799:up|Park2,50873:up|Kctd20,66989:up|Clec16a,74374:up|Set,56086:down|Gtf2e2,68153:down|Ahcyl1,229709:up|Mbnl2,105559:up|Ccnd2,12444:up|Hist3h2a,319162:up|Camsap3,69697:up|Reck,53614:up|Cdkn1b,12576:up|Stag2,20843:up|Entpd5,12499:down|Mid1ip1,68041:up|Herpud1,64209:down|Ing4,28019:down|Bclaf1,72567:down|Zfp512,269639:up|Slc17a9,228993:up|Dbp,13170:up|Pknox1,…
cofactor metabolic process	Biological Process	GO:0051186	43	310	1083	14773	0.0397045	0.0209842	3.78802e-05	0.00389258	Nmrk1,225994:up|Mthfr,17769:down|Acacb,100705:up|Pmvk,68603:up|Snca,20617:up|Acot11,329910:up|Ahcyl1,229709:up|Adh4,26876:down|P2rx7,18439:up|Fpgs,14287:down|Qdpr,110391:up|Fdxr,14149:up|Coq3,230027:down|Pdk2,18604:up|Entpd5,12499:down|Nudt12,67993:down|Rpia,19895:up|Slc11a2,18174:down|Acly,104112:up|Sardh,192166:up|Dgat2,67800:down|Fxn,14297:down|Ces1d,104158:down|Mtrr,210009:up|Gpat4,102247:dow…
regulation of programmed cell death	Biological Process	GO:0043067	128	1243	1083	14773	0.11819	0.08414	3.87849e-05	0.00394447	Klrk1,27007:up|Park2,50873:up|Adar,56417:down|Asns,27053:up|Set,56086:down|Ip6k2,76500:down|Cdkn1b,12576:up|Pim3,223775:down|Herpud1,64209:down|Ing4,28019:down|Bclaf1,72567:down|Kit,16590:up|Uri1,19777:up|Atf2,11909:up|Fxn,14297:down|Tert,21752:up|Sphk2,56632:down|Eef2k,13631:up|Hspb1,15507:up|Fbxw7,50754:down|Cbs,12411:down|Mertk,17289:down|Degs1,13244:down|Egfr,13649:up|Camk2d,108058:down|Trim2…
binding	Molecular Function	GO:0005488	829	10543	1083	14773	0.765466	0.713667	3.91983e-05	0.00394583	Nab2,17937:up|Klrk1,27007:up|Hjurp,381280:up|Pmvk,68603:up|Cldn1,12737:down|Acot11,329910:up|Asns,27053:up|Ugt1a2,22236:up|Set,56086:down|Ahcyl1,229709:up|Ccnd2,12444:up|Ptpn9,56294:up|Hist3h2a,319162:up|Snx14,244962:down|Gnb2,14693:up|Mid1ip1,68041:up|Ing4,28019:down|Zfp512,269639:up|Pdlim4,30794:up|Pknox1,18771:up|Smad5,17129:down|Kit,16590:up|Tpd52,21985:down|Sardh,192166:up|Arap1,69710:down|T…
coenzyme metabolic process	Biological Process	GO:0006732	37	253	1083	14773	0.0341644	0.0171258	4.17e-05	0.00415526	Nmrk1,225994:up|Mthfr,17769:down|Acacb,100705:up|Pmvk,68603:up|Snca,20617:up|Acot11,329910:up|Ahcyl1,229709:up|P2rx7,18439:up|Fpgs,14287:down|Qdpr,110391:up|Coq3,230027:down|Fdxr,14149:up|Pdk2,18604:up|Entpd5,12499:down|Nudt12,67993:down|Rpia,19895:up|Acly,104112:up|Sardh,192166:up|Dgat2,67800:down|Ces1d,104158:down|Mtrr,210009:up|Gpat4,102247:down|Mvk,17855:up|Crot,74114:down|Acnat2,209186:down|…
small molecule catabolic process	Biological Process	GO:0044282	36	244	1083	14773	0.033241	0.0165166	4.36352e-05	0.00430461	Acat2,110460:up|Acacb,100705:up|Pnkd,56695:down|Hsd3b7,101502:down|Phyh,16922:down|Sds,231691:down|Acox2,93732:down|Adh4,26876:down|Gldc,104174:down|Aldh6a1,104776:down|Apoe,11816:down|Hal,15109:down|Hadhb,231086:down|Acaa1b,235674:down|Enpp2,18606:up|Csad,246277:down|Pex5,19305:down|Eci3,69123:down|Pla2g15,192654:down|Ces1d,104158:down|Mtrr,210009:up|Cyp7a1,13122:up|Ces1f,234564:down|Crot,74114:…
death	Biological Process	GO:0016265	165	1688	1083	14773	0.152355	0.114263	4.84926e-05	0.00468999	Klrk1,27007:up|Park2,50873:up|Adar,56417:down|Mapk14,26416:down|Asns,27053:up|Set,56086:down|Ip6k2,76500:down|Cdkn1b,12576:up|Pim3,223775:down|Herpud1,64209:down|Ing4,28019:down|Bclaf1,72567:down|Trib3,228775:down|Kit,16590:up|Uri1,19777:up|Atf2,11909:up|Fxn,14297:down|Tert,21752:up|Axin1,12005:up|Sphk2,56632:down|Eef2k,13631:up|Cdca7,66953:up|Lgals1,16852:down|Hspb1,15507:up|Lzts2,226154:up|Fbxw…
cell death	Biological Process	GO:0008219	165	1688	1083	14773	0.152355	0.114263	4.84926e-05	0.00468999	Klrk1,27007:up|Park2,50873:up|Adar,56417:down|Mapk14,26416:down|Asns,27053:up|Set,56086:down|Ip6k2,76500:down|Cdkn1b,12576:up|Pim3,223775:down|Herpud1,64209:down|Ing4,28019:down|Bclaf1,72567:down|Trib3,228775:down|Kit,16590:up|Uri1,19777:up|Atf2,11909:up|Fxn,14297:down|Tert,21752:up|Axin1,12005:up|Sphk2,56632:down|Eef2k,13631:up|Cdca7,66953:up|Lgals1,16852:down|Hspb1,15507:up|Lzts2,226154:up|Fbxw…
monocarboxylic acid biosynthetic process	Biological Process	GO:0072330	28	172	1083	14773	0.0258541	0.0116429	5.28795e-05	0.00506462	Acsm3,20216:up|Acacb,100705:up|Prkab1,19079:up|Tecr,106529:up|Insig2,72999:down|Hpgds,54486:up|Sds,231691:down|Srebf1,20787:up|Cyp7a1,13122:up|Syk,20963:up|Msmo1,66234:up|Elovl3,12686:down|Fasn,14104:up|Sc5d,235293:up|Degs1,13244:down|Scap,235623:down|Cbr4,234309:down|Mid1ip1,68041:up|Ptgs1,19224:down|Slc45a3,212980:down|Prkag2,108099:down|Nr1h3,22259:up|Acly,104112:up|Trib3,228775:down|H2-Ke6,14…
regulation of apoptotic process	Biological Process	GO:0042981	126	1229	1083	14773	0.116343	0.0831923	5.47332e-05	0.00519176	Ppp2r1b,73699:down|Klrk1,27007:up|Mpv17l,93734:up|Park2,50873:up|Rack1,14694:up|Bmp7,12162:up|Gzma,14938:down|Adar,56417:down|Asns,27053:up|Set,56086:down|Nes,18008:up|Btg1,12226:down|Cx3cr1,13051:up|Phlda1,21664:up|Fam175b,109359:up|P2rx7,18439:up|Ip6k2,76500:down|Cdkn1b,12576:up|Pim3,223775:down|Apoe,11816:down|Herpud1,64209:down|Ing4,28019:down|Plekhf1,72287:down|Bclaf1,72567:down|Dnm1l,74006:…
cellular amide metabolic process	Biological Process	GO:0043603	86	773	1083	14773	0.079409	0.0523252	5.80914e-05	0.00545782	Mrps17,66258:down|Uox,22262:up|Hbs1l,56422:down|Rack1,14694:up|Eif4e2,26987:up|Ilf3,16201:up|Adar,56417:down|Asns,27053:up|Gpx4,625249:down|Tnrc6a,233833:up|P2rx7,18439:up|Fpgs,14287:down|Ssb,20823:up|Eif4g1,208643:up|Cdk5rap1,66971:down|Apoe,11816:down|Fars2,69955:up|Asl,109900:up|Sardh,192166:up|Gstm2,14863:down|Usp16,74112:up|Smpd2,20598:down|Pla2g15,192654:down|Gigyf2,227331:up|Mtrr,210009:up…
regulation of transferase activity	Biological Process	GO:0051338	78	685	1083	14773	0.0720222	0.0463684	5.97351e-05	0.00555931	Dusp7,235584:up|Stk38,106504:down|Pkig,18769:down|Prkab1,19079:up|Park2,50873:up|Dcun1d5,76863:up|Bmp7,12162:up|Tab2,68652:down|Adar,56417:down|Syk,20963:up|Slc11a1,18173:down|Ccnd2,12444:up|P2rx7,18439:up|Trf,22041:up|Cdkn1b,12576:up|Prok1,246691:up|Cdk5rap1,66971:down|Apoe,11816:down|Cdc20,107995:down|Cish,12700:up|Trib3,228775:down|Taok3,330177:down|Irak1,16179:up|Rtn4rl1,237847:down|Kit,16590…
regulation of biosynthetic process	Biological Process	GO:0009889	287	3213	1083	14773	0.265005	0.217491	6.66204e-05	0.00614215	Nab2,17937:up|Klrk1,27007:up|Rundc3a,51799:up|Park2,50873:up|Set,56086:down|Gtf2e2,68153:down|Hist3h2a,319162:up|Cdkn1b,12576:up|Stag2,20843:up|Mid1ip1,68041:up|Ing4,28019:down|Bclaf1,72567:down|Zfp512,269639:up|Dbp,13170:up|Pknox1,18771:up|Smad5,17129:down|Ube2v1,66589:down|Kit,16590:up|Bcl6b,12029:up|Dgat2,67800:down|Pbx3,18516:up|Zscan21,22697:down|Arid3b,56380:down|Nfia,18027:down|Ash1l,19219…
response to hexose	Biological Process	GO:0009746	23	131	1083	14773	0.0212373	0.00886753	7.38453e-05	0.00671294	Nr0b2,23957:down|Park2,50873:up|Rack1,14694:up|Slc26a6,171429:up|Ildr2,100039795:down|Gckr,231103:down|Map4k4,26921:down|Srebf1,20787:up|Cyp7a1,13122:up|Ern1,78943:up|Pih1d1,68845:down|Sesn2,230784:down|Rab11fip5,52055:up|Birc5,11799:down|Eif2b2,217715:up|Ndufaf2,75597:up|Pim3,223775:down|Cdk16,18555:up|Hmgcr,15357:up|Pla2g6,53357:down|Aacs,78894:up|Arrb1,109689:up|Slc2a5,56485:up
regulation of catalytic activity	Biological Process	GO:0050790	144	1450	1083	14773	0.132964	0.098152	7.41724e-05	0.00671294	Dusp7,235584:up|Stk38,106504:down|Acacb,100705:up|Park2,50873:up|Adar,56417:down|Oxa1l,69089:down|Mapk14,26416:down|Ccnd2,12444:up|Camsap3,69697:up|Reck,53614:up|Cdkn1b,12576:up|Cdk5rap1,66971:down|Mid1ip1,68041:up|Cdc20,107995:down|Herpud1,64209:down|Trib3,228775:down|Kit,16590:up|Uri1,19777:up|Wash1,68767:up|Arap1,69710:down|Fxn,14297:down|Tert,21752:up|Axin1,12005:up|Hspb1,15507:up|Nek2,18005:…
negative regulation of nucleobase-containing compound metabolic process	Biological Process	GO:0045934	117	1134	1083	14773	0.108033	0.0767617	7.89238e-05	0.00707803	Zbtb7a,16969:down|Nr0b2,23957:down|Nab2,17937:up|Cdk2,12566:down|Pkig,18769:down|Park2,50873:up|Bmp7,12162:up|Ilf3,16201:up|Gzma,14938:down|Sigirr,24058:down|Set,56086:down|Srebf1,20787:up|Nr1i3,12355:down|Gata2,14461:up|Zbtb18,30928:up|Hic1,15248:up|Nfix,18032:up|Hist3h2a,319162:up|Cdkn1b,12576:up|Stag2,20843:up|Ing4,28019:down|Crebzf,233490:down|Bclaf1,72567:down|Nfil3,18030:down|Nr1h3,22259:up…
gene expression	Biological Process	GO:0010467	352	4056	1083	14773	0.325023	0.274555	8.01603e-05	0.00709285	Nab2,17937:up|Park2,50873:up|Serpinh1,12406:down|Set,56086:down|Gtf2e2,68153:down|Ahcyl1,229709:up|Mbnl2,105559:up|Hist3h2a,319162:up|Cdkn1b,12576:up|Ing4,28019:down|Bclaf1,72567:down|Zfp512,269639:up|Dbp,13170:up|Pknox1,18771:up|Smad5,17129:down|Ube2v1,66589:down|Kit,16590:up|Bcl6b,12029:up|Pbx3,18516:up|Zscan21,22697:down|Arid3b,56380:down|Nfia,18027:down|Ash1l,192195:up|Immp2l,93757:down|Eef2k…
lipid modification	Biological Process	GO:0030258	27	167	1083	14773	0.0249307	0.0113044	8.06052e-05	0.00709285	Acat2,110460:up|Plpp5,71910:up|Mtm1,17772:down|Adipor1,72674:down|Acacb,100705:up|Dgat2,67800:down|Phyh,16922:down|Cd36,12491:up|B4galnt1,14421:down|Mapk14,26416:down|Acox2,93732:down|Sesn2,230784:down|Hadh,15107:up|Crot,74114:down|Mtmr1,53332:down|Ip6k2,76500:down|Apoe,11816:down|Etfdh,66841:down|Hadhb,231086:down|Acaa1b,235674:down|Inppl1,16332:up|Pex5,19305:down|Mtmr2,77116:down|Stard4,170459:…
regulation of primary metabolic process	Biological Process	GO:0080090	382	4447	1083	14773	0.352724	0.301022	8.12461e-05	0.00709285	Nab2,17937:up|Rundc3a,51799:up|Park2,50873:up|Clec16a,74374:up|Set,56086:down|Gtf2e2,68153:down|Ahcyl1,229709:up|Mbnl2,105559:up|Ccnd2,12444:up|Hist3h2a,319162:up|Reck,53614:up|Cdkn1b,12576:up|Stag2,20843:up|Entpd5,12499:down|Mid1ip1,68041:up|Herpud1,64209:down|Ing4,28019:down|Bclaf1,72567:down|Zfp512,269639:up|Dbp,13170:up|Pknox1,18771:up|Smad5,17129:down|Ube2v1,66589:down|Kit,16590:up|Bcl6b,120…
regulation of nitrogen compound metabolic process	Biological Process	GO:0051171	287	3222	1083	14773	0.265005	0.218101	8.21185e-05	0.00710613	Nab2,17937:up|Klrk1,27007:up|Rundc3a,51799:up|Park2,50873:up|Set,56086:down|Gtf2e2,68153:down|Ahcyl1,229709:up|Mbnl2,105559:up|Hist3h2a,319162:up|Cdkn1b,12576:up|Stag2,20843:up|Entpd5,12499:down|Ing4,28019:down|Bclaf1,72567:down|Zfp512,269639:up|Dbp,13170:up|Pknox1,18771:up|Smad5,17129:down|Ube2v1,66589:down|Kit,16590:up|Bcl6b,12029:up|Pbx3,18516:up|Zscan21,22697:down|Arid3b,56380:down|Nfia,18027…
response to monosaccharide	Biological Process	GO:0034284	23	132	1083	14773	0.0212373	0.00893522	8.33466e-05	0.00712125	Nr0b2,23957:down|Park2,50873:up|Rack1,14694:up|Slc26a6,171429:up|Ildr2,100039795:down|Gckr,231103:down|Map4k4,26921:down|Srebf1,20787:up|Cyp7a1,13122:up|Ern1,78943:up|Pih1d1,68845:down|Sesn2,230784:down|Rab11fip5,52055:up|Birc5,11799:down|Eif2b2,217715:up|Ndufaf2,75597:up|Pim3,223775:down|Cdk16,18555:up|Hmgcr,15357:up|Pla2g6,53357:down|Aacs,78894:up|Arrb1,109689:up|Slc2a5,56485:up
intrinsic component of organelle membrane	Cellular Component	GO:0031300	35	242	1083	14773	0.0323176	0.0163812	8.37369e-05	0.00712125	Emc10,69683:up|Smdt1,69029:down|Insig2,72999:down|Dolpp1,57170:up|B4galnt1,14421:down|Oxa1l,69089:down|Zdhhc9,208884:up|Tm7sf2,73166:up|Pex3,56535:up|Unc50,67387:down|P2rx7,18439:up|Porcn,53627:up|Tbc1d20,67231:up|Esyt1,23943:down|Slc8b1,170756:down|Dmpk,13400:up|Sun1,77053:up|Pigt,78928:up|Ptpmt1,66461:down|Pex11a,18631:down|Dgat2,67800:down|Rhot1,59040:down|Tecr,106529:up|Sys1,66460:down|Gpat4,…
organic hydroxy compound biosynthetic process	Biological Process	GO:1901617	30	195	1083	14773	0.0277008	0.0131998	8.53566e-05	0.00719695	Fgf1,14164:up|Cyp51,13121:up|Nsdhl,18194:up|Ddc,13195:down|Pmvk,68603:up|Insig2,72999:down|Snca,20617:up|Chka,12660:down|Gpat4,102247:down|Ppip5k2,227399:down|Sphk2,56632:down|Srebf1,20787:up|Cyp7a1,13122:up|Mvk,17855:up|Tm7sf2,73166:up|Msmo1,66234:up|Acer2,230379:down|Fdps,110196:up|Dpagt1,13478:down|Fabp5,16592:up|Sc5d,235293:up|Scap,235623:down|Cyb5r3,109754:up|Apoe,11816:down|Dab2,13132:up|Fd…
fatty acid catabolic process	Biological Process	GO:0009062	17	83	1083	14773	0.0156971	0.00561836	9.00249e-05	0.00752624	Acat2,110460:up|Acacb,100705:up|Ces1d,104158:down|Phyh,16922:down|Acox2,93732:down|Ces1f,234564:down|Sesn2,230784:down|Hadh,15107:up|Crot,74114:down|Lpin2,64898:down|Hadhb,231086:down|Etfdh,66841:down|Acaa1b,235674:down|Pex5,19305:down|Hacl1,56794:down|Ehhadh,74147:down|Eci3,69123:down
regulation of cellular biosynthetic process	Biological Process	GO:0031326	282	3164	1083	14773	0.260388	0.214175	9.34484e-05	0.00772122	Nab2,17937:up|Klrk1,27007:up|Rundc3a,51799:up|Park2,50873:up|Set,56086:down|Gtf2e2,68153:down|Hist3h2a,319162:up|Cdkn1b,12576:up|Stag2,20843:up|Mid1ip1,68041:up|Ing4,28019:down|Bclaf1,72567:down|Zfp512,269639:up|Dbp,13170:up|Pknox1,18771:up|Smad5,17129:down|Ube2v1,66589:down|Kit,16590:up|Bcl6b,12029:up|Dgat2,67800:down|Pbx3,18516:up|Zscan21,22697:down|Arid3b,56380:down|Nfia,18027:down|Ash1l,19219…
steroid biosynthetic process	Biological Process	GO:0006694	23	133	1083	14773	0.0212373	0.00900291	9.39226e-05	0.00772122	Fgf1,14164:up|Cyp51,13121:up|Nsdhl,18194:up|Tecr,106529:up|Pmvk,68603:up|Insig2,72999:down|Hsd3b7,101502:down|Srebf1,20787:up|Cyp7a1,13122:up|Mvk,17855:up|Tm7sf2,73166:up|Msmo1,66234:up|Fdps,110196:up|Sc5d,235293:up|Scap,235623:down|Cyb5r3,109754:up|Apoe,11816:down|Dab2,13132:up|Fdft1,14137:up|Hmgcr,15357:up|Lss,16987:up|H2-Ke6,14979:down|Stard4,170459:up
regulation of cellular metabolic process	Biological Process	GO:0031323	395	4627	1083	14773	0.364728	0.313207	9.9336e-05	0.00809876	Nab2,17937:up|Klrk1,27007:up|Rundc3a,51799:up|Park2,50873:up|Kctd20,66989:up|Clec16a,74374:up|Set,56086:down|Gtf2e2,68153:down|Ahcyl1,229709:up|Mbnl2,105559:up|Ccnd2,12444:up|Hist3h2a,319162:up|Camsap3,69697:up|Reck,53614:up|Cdkn1b,12576:up|Stag2,20843:up|Entpd5,12499:down|Mid1ip1,68041:up|Herpud1,64209:down|Ing4,28019:down|Bclaf1,72567:down|Zfp512,269639:up|Slc17a9,228993:up|Dbp,13170:up|Pknox1,…
cellular protein metabolic process	Biological Process	GO:0044267	328	3758	1083	14773	0.302862	0.254383	0.000104178	0.0084239	Park2,50873:up|Clec16a,74374:up|Ccnd2,12444:up|Ptpn9,56294:up|Fkbp11,66120:up|Reck,53614:up|Cdkn1b,12576:up|Entpd5,12499:down|Herpud1,64209:down|Ing4,28019:down|Smad5,17129:down|Ube2v1,66589:down|Kit,16590:up|Ptpmt1,66461:down|Ash1l,192195:up|Immp2l,93757:down|Eef2k,13631:up|Mark2,13728:up|Ctso,229445:down|Hspb1,15507:up|Flot1,14251:up|Fbxw7,50754:down|Lrsam1,227738:up|Tlk2,24086:up|Alg6,320438:d…
ion binding	Molecular Function	GO:0043167	412	4854	1083	14773	0.380425	0.328572	0.000106859	0.00857042	Nmrk1,225994:up|Park2,50873:up|Pmvk,68603:up|Asns,27053:up|Ugt1a2,22236:up|Mbnl2,105559:up|Ip6k2,76500:down|Pde9a,18585:down|Snx14,244962:down|Exo5,73172:down|Zfand2b,68818:down|Ing4,28019:down|Zfp512,269639:up|Pdlim4,30794:up|Aacs,78894:up|Smad5,17129:down|Kit,16590:up|Tpd52,21985:down|F10,14058:down|Sardh,192166:up|Arap1,69710:down|Bcl6b,12029:up|Zscan21,22697:down|Ash1l,192195:up|Rab22a,19334:…
thioester metabolic process	Biological Process	GO:0035383	15	69	1083	14773	0.0138504	0.00467068	0.000113787	0.00898007	Tdo2,56720:down|Fasn,14104:up|Acacb,100705:up|Dgat2,67800:down|Pdk2,18604:up|Pmvk,68603:up|Ces1d,104158:down|Snca,20617:up|Gpat4,102247:down|Acot11,329910:up|Mvk,17855:up|Acly,104112:up|Acnat2,209186:down|Acss2,60525:up|Ehhadh,74147:down
acyl-CoA metabolic process	Biological Process	GO:0006637	15	69	1083	14773	0.0138504	0.00467068	0.000113787	0.00898007	Tdo2,56720:down|Fasn,14104:up|Acacb,100705:up|Dgat2,67800:down|Pdk2,18604:up|Pmvk,68603:up|Ces1d,104158:down|Snca,20617:up|Gpat4,102247:down|Acot11,329910:up|Mvk,17855:up|Acly,104112:up|Acnat2,209186:down|Acss2,60525:up|Ehhadh,74147:down
cellular response to abiotic stimulus	Biological Process	GO:0071214	28	180	1083	14773	0.0258541	0.0121844	0.00011953	0.00935843	Rnf4,19822:down|Bbc3,170770:down|Clock,12753:down|Scara3,219151:up|Ctnnb1,12387:up|Mapk14,26416:down|Rad1,19355:down|Gadd45a,13197:up|Ei24,13663:down|Rab11fip5,52055:up|Ccnd2,12444:up|Trp53inp1,60599:down|Bcl2l1,12048:down|Tank,21353:down|Slc2a4,20528:up|Tlk2,24086:up|Cav1,12389:up|Stk11,20869:up|Hist3h2a,319162:up|Slc38a3,76257:up|Pbk,52033:down|Cdkn1a,12575:down|Net1,56349:down|Capn3,12335:up|T…
fatty acid oxidation	Biological Process	GO:0019395	18	93	1083	14773	0.0166205	0.00629527	0.000122141	0.00944864	Acat2,110460:up|Adipor1,72674:down|Acacb,100705:up|Dgat2,67800:down|Phyh,16922:down|Cd36,12491:up|Mapk14,26416:down|Acox2,93732:down|Sesn2,230784:down|Hadh,15107:up|Crot,74114:down|Hadhb,231086:down|Etfdh,66841:down|Acaa1b,235674:down|Pex5,19305:down|Hacl1,56794:down|Ehhadh,74147:down|Eci3,69123:down
cellular response to radiation	Biological Process	GO:0071478	21	118	1083	14773	0.0193906	0.00798754	0.000122598	0.00944864	Rnf4,19822:down|Bbc3,170770:down|Clock,12753:down|Mapk14,26416:down|Rad1,19355:down|Gadd45a,13197:up|Ei24,13663:down|Trp53inp1,60599:down|Ccnd2,12444:up|Bcl2l1,12048:down|Tank,21353:down|Tlk2,24086:up|Stk11,20869:up|Hist3h2a,319162:up|Pbk,52033:down|Cdkn1a,12575:down|Net1,56349:down|Trp53,22059:up|Hsf1,15499:up|Gnat1,14685:up|Eef1d,66656:down
regulation of cell death	Biological Process	GO:0010941	134	1348	1083	14773	0.12373	0.0912475	0.000129589	0.00991006	Klrk1,27007:up|Park2,50873:up|Adar,56417:down|Asns,27053:up|Set,56086:down|Ip6k2,76500:down|Cdkn1b,12576:up|Pim3,223775:down|Herpud1,64209:down|Ing4,28019:down|Bclaf1,72567:down|Kit,16590:up|Uri1,19777:up|Atf2,11909:up|Fxn,14297:down|Tert,21752:up|Sphk2,56632:down|Eef2k,13631:up|Hspb1,15507:up|Lzts2,226154:up|Fbxw7,50754:down|Cbs,12411:down|Mertk,17289:down|Degs1,13244:down|Egfr,13649:up|Camk2d,1…
regulation of protein kinase activity	Biological Process	GO:0045859	63	537	1083	14773	0.0581717	0.0363501	0.000132055	0.0100209	Dusp7,235584:up|Stk38,106504:down|Pkig,18769:down|Prkab1,19079:up|Bmp7,12162:up|Tab2,68652:down|Snca,20617:up|Adar,56417:down|Syk,20963:up|Dnaja1,15502:up|Ilk,16202:down|Pih1d1,68845:down|Higd1a,56295:up|Slc11a1,18173:down|Tlr1,21897:down|Ccnd2,12444:up|Ccna2,12428:down|P2rx7,18439:up|Gadd45b,17873:down|Trf,22041:up|Cdkn1b,12576:up|Prok1,246691:up|Cdk5rap1,66971:down|Apoe,11816:down|Cish,12700:up…
regulation of cellular ketone metabolic process	Biological Process	GO:0010565	23	136	1083	14773	0.0212373	0.00920598	0.000133179	0.0100291	Acacb,100705:up|Dgat2,67800:down|Supt20,56790:down|Insig2,72999:down|Snca,20617:up|Srebf1,20787:up|Cyp7a1,13122:up|Sesn2,230784:down|Cav1,12389:up|Stk11,20869:up|Scap,235623:down|Coq3,230027:down|Pdk2,18604:up|Mid1ip1,68041:up|Mst1,15235:down|Slc45a3,212980:down|Prkag2,108099:down|Dab2,13132:up|Kat2a,14534:up|Nr1h3,22259:up|Trib3,228775:down|Ncor2,20602:up|Stard4,170459:up
regulation of cholesterol metabolic process	Biological Process	GO:0090181	8	23	1083	14773	0.00738689	0.00155689	0.000147278	0.0109233	Arv1,68865:up|Fgf1,14164:up|Dgat2,67800:down|Scap,235623:down|Lmf1,76483:up|Apoe,11816:down|Srebf1,20787:up|Fdps,110196:up
carboxylic acid catabolic process	Biological Process	GO:0046395	27	173	1083	14773	0.0249307	0.0117106	0.000148375	0.0109233	Acat2,110460:up|Acacb,100705:up|Ces1d,104158:down|Mtrr,210009:up|Phyh,16922:down|Sds,231691:down|Acox2,93732:down|Ces1f,234564:down|Sesn2,230784:down|Hadh,15107:up|Crot,74114:down|Tdo2,56720:down|Gldc,104174:down|Aldh6a1,104776:down|Lpin2,64898:down|Etfdh,66841:down|Hadhb,231086:down|Hal,15109:down|Acaa1b,235674:down|Csad,246277:down|Shmt1,20425:up|Pex5,19305:down|Got1,14718:up|Hacl1,56794:down|E…
organic acid catabolic process	Biological Process	GO:0016054	27	173	1083	14773	0.0249307	0.0117106	0.000148375	0.0109233	Acat2,110460:up|Acacb,100705:up|Ces1d,104158:down|Mtrr,210009:up|Phyh,16922:down|Sds,231691:down|Acox2,93732:down|Ces1f,234564:down|Sesn2,230784:down|Hadh,15107:up|Crot,74114:down|Tdo2,56720:down|Gldc,104174:down|Aldh6a1,104776:down|Lpin2,64898:down|Etfdh,66841:down|Hadhb,231086:down|Hal,15109:down|Acaa1b,235674:down|Csad,246277:down|Shmt1,20425:up|Pex5,19305:down|Got1,14718:up|Hacl1,56794:down|E…
lipid oxidation	Biological Process	GO:0034440	18	95	1083	14773	0.0166205	0.00643065	0.000162135	0.0118479	Acat2,110460:up|Adipor1,72674:down|Acacb,100705:up|Dgat2,67800:down|Phyh,16922:down|Cd36,12491:up|Mapk14,26416:down|Acox2,93732:down|Sesn2,230784:down|Hadh,15107:up|Crot,74114:down|Hadhb,231086:down|Etfdh,66841:down|Acaa1b,235674:down|Pex5,19305:down|Hacl1,56794:down|Ehhadh,74147:down|Eci3,69123:down
NADPH binding	Molecular Function	GO:0070402	6	13	1083	14773	0.00554017	0.000879984	0.000167676	0.0121627	Hmgcr,15357:up|Fasn,14104:up|Qdpr,110391:up|Cbr4,234309:down|Fdxr,14149:up|Mtrr,210009:up
integral component of organelle membrane	Cellular Component	GO:0031301	33	232	1083	14773	0.0304709	0.0157043	0.000181752	0.0130875	Emc10,69683:up|Smdt1,69029:down|Insig2,72999:down|Dolpp1,57170:up|B4galnt1,14421:down|Oxa1l,69089:down|Tm7sf2,73166:up|Pex3,56535:up|Unc50,67387:down|P2rx7,18439:up|Porcn,53627:up|Tbc1d20,67231:up|Esyt1,23943:down|Slc8b1,170756:down|Dmpk,13400:up|Sun1,77053:up|Pigt,78928:up|Ptpmt1,66461:down|Pex11a,18631:down|Dgat2,67800:down|Rhot1,59040:down|Tecr,106529:up|Sys1,66460:down|Gpat4,102247:down|Rrbp1…
negative regulation of cellular protein metabolic process	Biological Process	GO:0032269	87	811	1083	14773	0.0803324	0.0548974	0.000187783	0.0134237	Dusp7,235584:up|Stk38,106504:down|Serpinb1a,66222:down|Pkig,18769:down|Park2,50873:up|Rack1,14694:up|Fktn,246179:up|Bmp7,12162:up|Eif4e2,26987:up|Ilf3,16201:up|Adar,56417:down|Clec16a,74374:up|Kdm3a,104263:up|Tnrc6a,233833:up|P2rx7,18439:up|Reck,53614:up|Cdkn1b,12576:up|Cdk5rap1,66971:down|Apoe,11816:down|Cish,12700:up|Herpud1,64209:down|Nr1h3,22259:up|Trib3,228775:down|Taok3,330177:down|Cd59a,12…
endoplasmic reticulum membrane	Cellular Component	GO:0005789	48	384	1083	14773	0.0443213	0.0259934	0.000190117	0.0134929	Emc10,69683:up|Park2,50873:up|Insig2,72999:down|Dolpp1,57170:up|Tmbim6,110213:up|Tm7sf2,73166:up|Msmo1,66234:up|Ufd1l,22230:down|Cyp3a11,13112:down|Sc5d,235293:up|Fkbp11,66120:up|Porcn,53627:up|Scap,235623:down|Tbc1d20,67231:up|Cyb5r3,109754:up|Esyt1,23943:down|Herpud1,64209:down|Dmpk,13400:up|Pigt,78928:up|Dgat2,67800:down|Sec22b,20333:down|Serinc1,56442:down|Tecr,106529:up|Gpat4,102247:down|Rsa…
regulation of kinase activity	Biological Process	GO:0043549	67	588	1083	14773	0.0618652	0.0398023	0.000192909	0.0135932	Dusp7,235584:up|Stk38,106504:down|Pkig,18769:down|Prkab1,19079:up|Park2,50873:up|Bmp7,12162:up|Tab2,68652:down|Adar,56417:down|Syk,20963:up|Slc11a1,18173:down|Ccnd2,12444:up|P2rx7,18439:up|Trf,22041:up|Cdkn1b,12576:up|Prok1,246691:up|Cdk5rap1,66971:down|Apoe,11816:down|Cish,12700:up|Trib3,228775:down|Taok3,330177:down|Irak1,16179:up|Rtn4rl1,237847:down|Kit,16590:up|Wash1,68767:up|Axin1,12005:up|G…
cellular nitrogen compound biosynthetic process	Biological Process	GO:0044271	314	3608	1083	14773	0.289935	0.244229	0.000198523	0.0138896	Nmrk1,225994:up|Nab2,17937:up|Klrk1,27007:up|Rundc3a,51799:up|Park2,50873:up|Asns,27053:up|Set,56086:down|Gtf2e2,68153:down|Hist3h2a,319162:up|Cdkn1b,12576:up|Entpd5,12499:down|Ing4,28019:down|Bclaf1,72567:down|Zfp512,269639:up|Dbp,13170:up|Pknox1,18771:up|Smad5,17129:down|Ube2v1,66589:down|Kit,16590:up|Tex12,66654:down|Bcl6b,12029:up|Pbx3,18516:up|Zscan21,22697:down|Arid3b,56380:down|Nfia,18027:…
amide biosynthetic process	Biological Process	GO:0043604	68	600	1083	14773	0.0627886	0.0406146	0.000202609	0.0140756	Mrps17,66258:down|Uox,22262:up|Hbs1l,56422:down|Rack1,14694:up|Eif4e2,26987:up|Ilf3,16201:up|Asns,27053:up|Tnrc6a,233833:up|P2rx7,18439:up|Fpgs,14287:down|Ssb,20823:up|Eif4g1,208643:up|Cdk5rap1,66971:down|Fars2,69955:up|Asl,109900:up|Usp16,74112:up|Smpd2,20598:down|Gigyf2,227331:up|Eef2k,13631:up|Bcl3,12051:down|Sepsecs,211006:up|Eif1a,13664:down|Lsm14b,241846:up|Eif4g3,230861:up|Pum2,80913:down|…
regulation of epithelial cell proliferation involved in prostate gland development	Biological Process	GO:0060768	5	9	1083	14773	0.00461681	0.00060922	0.000205935	0.0142066	Ctnnb1,12387:up|Wdr77,70465:down|Stk11,20869:up|Serpinf1,20317:down|Cdkn1b,12576:up
negative regulation of protein metabolic process	Biological Process	GO:0051248	92	872	1083	14773	0.0849492	0.0590266	0.000220428	0.0151009	Dusp7,235584:up|Stk38,106504:down|Serpinb1a,66222:down|Pkig,18769:down|Park2,50873:up|Rack1,14694:up|Fktn,246179:up|Bmp7,12162:up|Eif4e2,26987:up|Ilf3,16201:up|Adar,56417:down|Sigirr,24058:down|Clec16a,74374:up|Kdm3a,104263:up|Tnrc6a,233833:up|P2rx7,18439:up|Reck,53614:up|Cdkn1b,12576:up|Cdk5rap1,66971:down|Apoe,11816:down|Cish,12700:up|Herpud1,64209:down|Nr1h3,22259:up|Trib3,228775:down|Taok3,33…
regulation of macromolecule biosynthetic process	Biological Process	GO:0010556	267	3013	1083	14773	0.246537	0.203953	0.000229674	0.0156258	Nab2,17937:up|Park2,50873:up|Set,56086:down|Gtf2e2,68153:down|Hist3h2a,319162:up|Cdkn1b,12576:up|Stag2,20843:up|Ing4,28019:down|Bclaf1,72567:down|Zfp512,269639:up|Dbp,13170:up|Pknox1,18771:up|Smad5,17129:down|Ube2v1,66589:down|Kit,16590:up|Bcl6b,12029:up|Pbx3,18516:up|Zscan21,22697:down|Arid3b,56380:down|Nfia,18027:down|Ash1l,192195:up|Cdca7,66953:up|Hspb1,15507:up|Fbxw7,50754:down|Esco1,77805:do…
homeostatic process	Biological Process	GO:0042592	137	1402	1083	14773	0.1265	0.0949029	0.000232825	0.0157317	Acacb,100705:up|Smdt1,69029:down|Park2,50873:up|Adar,56417:down|Cldn1,12737:down|Mapk14,26416:down|Gata2,14461:up|Zbtb18,30928:up|Slc2a4,20528:up|Ndufaf2,75597:up|Clstn1,65945:up|Pim3,223775:down|Slc8b1,170756:down|Herpud1,64209:down|Gpcpd1,74182:up|Pknox1,18771:up|Aacs,78894:up|Smad5,17129:down|Kit,16590:up|Atp6v0b,114143:down|Sp1,20683:up|Ubc,22190:up|Dgat2,67800:down|Fxn,14297:down|Tert,21752:…
mitochondrion	Cellular Component	GO:0005739	151	1572	1083	14773	0.139428	0.10641	0.000243318	0.0163288	Uox,22262:up|8430408G22Rik,213393:down|Rrp15,67223:down|Acacb,100705:up|Smdt1,69029:down|Park2,50873:up|Nt5c3,107569:up|Oxa1l,69089:down|Mapk14,26416:down|Pnpla7,241274:up|Ndufaf2,75597:up|Adck5,268822:down|Cdk5rap1,66971:down|Tfb2m,15278:up|Slc8b1,170756:down|Asl,109900:up|Acly,104112:up|Lyrm1,73919:down|Uri1,19777:up|Sardh,192166:up|Ptpmt1,66461:down|Atf2,11909:up|Dgat2,67800:down|Fxn,14297:dow…
nuclear outer membrane-endoplasmic reticulum membrane network	Cellular Component	GO:0042175	49	399	1083	14773	0.0452447	0.0270087	0.00025009	0.0166698	Emc10,69683:up|Park2,50873:up|Insig2,72999:down|Snca,20617:up|Dolpp1,57170:up|Tmbim6,110213:up|Tm7sf2,73166:up|Msmo1,66234:up|Ufd1l,22230:down|Cyp3a11,13112:down|Sc5d,235293:up|Fkbp11,66120:up|Porcn,53627:up|Scap,235623:down|Tbc1d20,67231:up|Cyb5r3,109754:up|Esyt1,23943:down|Herpud1,64209:down|Dmpk,13400:up|Pigt,78928:up|Dgat2,67800:down|Sec22b,20333:down|Serinc1,56442:down|Tecr,106529:up|Gpat4,1…
coenzyme binding	Molecular Function	GO:0050662	28	188	1083	14773	0.0258541	0.0127259	0.000253309	0.0167711	Glyr1,74022:down|Mthfr,17769:down|Dus1l,68730:down|Ugdh,22235:down|Ndor1,78797:up|Mtrr,210009:up|Acox2,93732:down|Gclc,14629:down|Adh4,26876:down|Hadh,15107:up|Aox1,11761:down|Atat1,73242:down|Oxnad1,218885:up|Fasn,14104:up|Sqle,20775:up|Qdpr,110391:up|Cbr4,234309:down|Fdxr,14149:up|Cyb5r3,109754:up|Ctbp2,13017:up|Coq6,217707:down|Hadhb,231086:down|Tkt,21881:up|Hmgcr,15357:up|Hacl1,56794:down|Hta…
response to carbohydrate	Biological Process	GO:0009743	23	142	1083	14773	0.0212373	0.00961213	0.000257513	0.0169358	Nr0b2,23957:down|Park2,50873:up|Rack1,14694:up|Slc26a6,171429:up|Ildr2,100039795:down|Gckr,231103:down|Map4k4,26921:down|Srebf1,20787:up|Cyp7a1,13122:up|Ern1,78943:up|Pih1d1,68845:down|Sesn2,230784:down|Rab11fip5,52055:up|Birc5,11799:down|Eif2b2,217715:up|Ndufaf2,75597:up|Pim3,223775:down|Cdk16,18555:up|Hmgcr,15357:up|Pla2g6,53357:down|Aacs,78894:up|Arrb1,109689:up|Slc2a5,56485:up
protein homodimerization activity	Molecular Function	GO:0042803	75	684	1083	14773	0.0692521	0.0463007	0.000269974	0.0176377	Nr0b2,23957:down|Klrk1,27007:up|Rack1,14694:up|Gzma,14938:down|Oxa1l,69089:down|Asns,27053:up|Ugt1a2,22236:up|Slc11a1,18173:down|Qdpr,110391:up|Pdk2,18604:up|Apoe,11816:down|Slc8b1,170756:down|Dnm1l,74006:up|Irak1,16179:up|Kit,16590:up|Tpd52,21985:down|Sqstm1,18412:down|Gstm2,14863:down|Rnf4,19822:down|Sp1,20683:up|Cebpg,12611:up|Dgat2,67800:down|Cda,72269:down|Bhlhe40,20893:up|Tert,21752:up|Chka…
organonitrogen compound metabolic process	Biological Process	GO:1901564	158	1661	1083	14773	0.145891	0.112435	0.000273833	0.0177721	Nmrk1,225994:up|Uox,22262:up|Rundc3a,51799:up|Acacb,100705:up|Park2,50873:up|Nt5c3,107569:up|Asns,27053:up|Ahcyl1,229709:up|Pde9a,18585:down|Cdk5rap1,66971:down|Entpd5,12499:down|Nudt12,67993:down|Asl,109900:up|Kit,16590:up|Sardh,192166:up|Fxn,14297:down|Immp2l,93757:down|Gpat4,102247:down|Sphk2,56632:down|Eef2k,13631:up|Cmpk2,22169:down|Eif1a,13664:down|Pum2,80913:down|Cbs,12411:down|Rpl23,65019…
ubiquitin protein ligase binding	Molecular Function	GO:0031625	35	257	1083	14773	0.0323176	0.0173966	0.000276942	0.0178564	Park2,50873:up|Sipa1l1,217692:down|Eif4e2,26987:up|Tmbim6,110213:up|Dnaja1,15502:up|Fzd6,14368:down|Tank,21353:down|Trib3,228775:down|Dnm1l,74006:up|Smad5,17129:down|Ube2v1,66589:down|Hspa8,15481:up|Sqstm1,18412:down|Wash1,68767:up|Axin1,12005:up|Mdm2,17246:down|Syt11,229521:up|Fbxw7,50754:down|Rnf20,109331:down|Cbs,12411:down|Egfr,13649:up|Tcp1,21454:down|Per3,18628:up|Cul2,71745:up|Cdkn1a,12575…
regulation of macromolecule metabolic process	Biological Process	GO:0060255	377	4444	1083	14773	0.348107	0.300819	0.000279346	0.0178945	Nab2,17937:up|Park2,50873:up|Clec16a,74374:up|Set,56086:down|Gtf2e2,68153:down|Ahcyl1,229709:up|Mbnl2,105559:up|Ccnd2,12444:up|Hist3h2a,319162:up|Reck,53614:up|Cdkn1b,12576:up|Stag2,20843:up|Entpd5,12499:down|Herpud1,64209:down|Ing4,28019:down|Bclaf1,72567:down|Zfp512,269639:up|Dbp,13170:up|Pknox1,18771:up|Smad5,17129:down|Ube2v1,66589:down|Kit,16590:up|Arap1,69710:down|Bcl6b,12029:up|Dgat2,67800…
regulation of cellular protein metabolic process	Biological Process	GO:0032268	180	1934	1083	14773	0.166205	0.130915	0.0003023	0.0192399	Dusp7,235584:up|Stk38,106504:down|Park2,50873:up|Fktn,246179:up|Adar,56417:down|Clec16a,74374:up|Gata2,14461:up|Ccnd2,12444:up|Reck,53614:up|Cdkn1b,12576:up|Cdk5rap1,66971:down|Cdc20,107995:down|Herpud1,64209:down|Trib3,228775:down|Kit,16590:up|Wash1,68767:up|Tert,21752:up|Ash1l,192195:up|Atrx,22589:down|Axin1,12005:up|Eef2k,13631:up|Hspb1,15507:up|Flot1,14251:up|Pum2,80913:down|Fbxw7,50754:down|…
positive regulation of catalytic activity	Biological Process	GO:0043085	87	824	1083	14773	0.0803324	0.0557774	0.000318753	0.020157	Rack1,14694:up|Dcun1d5,76863:up|Tab2,68652:down|Mapk14,26416:down|Syk,20963:up|Btg1,12226:down|Slc11a1,18173:down|Ccnd2,12444:up|P2rx7,18439:up|Trf,22041:up|Cdkn1b,12576:up|Prok1,246691:up|Apoe,11816:down|Mid1ip1,68041:up|Cdc20,107995:down|Nr1h3,22259:up|Trib3,228775:down|Taok3,330177:down|Irak1,16179:up|Kit,16590:up|F3,14066:up|Arap1,69710:down|Fxn,14297:down|Tert,21752:up|Gckr,231103:down|Ctnnb…
glucose homeostasis	Biological Process	GO:0042593	28	191	1083	14773	0.0258541	0.012929	0.000330583	0.0205806	Adipor1,72674:down|Pygl,110095:up|Park2,50873:up|Plscr3,70310:down|Rack1,14694:up|Cd36,12491:up|Gckr,231103:down|Map4k4,26921:down|Cyp7a1,13122:up|Ern1,78943:up|Pih1d1,68845:down|Sesn2,230784:down|Rab11fip5,52055:up|Birc5,11799:down|Slc2a4,20528:up|Ndufaf2,75597:up|Stk11,20869:up|Pim3,223775:down|Pdk2,18604:up|Slc8b1,170756:down|Cdk16,18555:up|Hmgcr,15357:up|Foxa1,15375:up|Gpi1,14751:up|Pla2g6,53…
carbohydrate homeostasis	Biological Process	GO:0033500	28	191	1083	14773	0.0258541	0.012929	0.000330583	0.0205806	Adipor1,72674:down|Pygl,110095:up|Park2,50873:up|Plscr3,70310:down|Rack1,14694:up|Cd36,12491:up|Gckr,231103:down|Map4k4,26921:down|Cyp7a1,13122:up|Ern1,78943:up|Pih1d1,68845:down|Sesn2,230784:down|Rab11fip5,52055:up|Birc5,11799:down|Slc2a4,20528:up|Ndufaf2,75597:up|Stk11,20869:up|Pim3,223775:down|Pdk2,18604:up|Slc8b1,170756:down|Cdk16,18555:up|Hmgcr,15357:up|Foxa1,15375:up|Gpi1,14751:up|Pla2g6,53…
positive regulation of protein serine/threonine kinase activity	Biological Process	GO:0071902	31	220	1083	14773	0.0286242	0.014892	0.000332842	0.0205806	Ezh2,14056:down|Fgf1,14164:up|Snca,20617:up|Axin1,12005:up|Syk,20963:up|Ern1,78943:up|Gadd45a,13197:up|Map2k7,26400:up|Ilk,16202:down|Acsl1,14081:up|Higd1a,56295:up|Pih1d1,68845:down|Magi3,99470:down|Tlr1,21897:down|Ccnd2,12444:up|P2rx7,18439:up|Gadd45b,17873:down|Stk11,20869:up|Trf,22041:up|Fgfr1,14182:up|Egfr,13649:up|Cdkn1b,12576:up|Prok1,246691:up|Ceacam1,26365:down|Dab2,13132:up|Taok3,330177…
regulation of protein metabolic process	Biological Process	GO:0051246	194	2111	1083	14773	0.179132	0.142896	0.000333796	0.0205806	Dusp7,235584:up|Stk38,106504:down|Park2,50873:up|Fktn,246179:up|Adar,56417:down|Clec16a,74374:up|Gata2,14461:up|Ccnd2,12444:up|Reck,53614:up|Cdkn1b,12576:up|Cdk5rap1,66971:down|Cdc20,107995:down|Herpud1,64209:down|Trib3,228775:down|Kit,16590:up|Wash1,68767:up|Rnf128,66889:up|Dgat2,67800:down|Tert,21752:up|Ash1l,192195:up|Atrx,22589:down|Axin1,12005:up|Eef2k,13631:up|Hspb1,15507:up|Flot1,14251:up|…
nucleolus	Cellular Component	GO:0005730	69	622	1083	14773	0.0637119	0.0421038	0.00033899	0.020771	Acat2,110460:up|Rrp15,67223:down|Hjurp,381280:up|Ilf3,16201:up|Adar,56417:down|Ccnd2,12444:up|Thumpd3,14911:down|Rps25,75617:up|Usp36,72344:up|Stag2,20843:up|Utp14b,195434:up|Bclaf1,72567:down|Oasl1,231655:down|Selenbp2,20342:up|Exosc10,50912:up|Fbxo11,225055:down|Myo10,17909:up|Taf1c,21341:up|Sept2,18000:up|Bhlhe40,20893:up|Tert,21752:up|Ell3,269344:up|Mdm2,17246:down|Fbxw7,50754:down|Rpl23,6501…
organonitrogen compound biosynthetic process	Biological Process	GO:1901566	110	1094	1083	14773	0.10157	0.074054	0.000352598	0.0214715	Mrps17,66258:down|Nmrk1,225994:up|Uox,22262:up|Hbs1l,56422:down|Rundc3a,51799:up|Acacb,100705:up|Park2,50873:up|Rack1,14694:up|Eif4e2,26987:up|Ilf3,16201:up|Atp5l,27425:down|Asns,27053:up|Tnrc6a,233833:up|P2rx7,18439:up|Fpgs,14287:down|Ssb,20823:up|Qdpr,110391:up|Eif4g1,208643:up|Cdk5rap1,66971:down|Apoe,11816:down|Entpd5,12499:down|Ctps2,55936:down|Fars2,69955:up|Asl,109900:up|Usp16,74112:up|Fxn…
regulation of molecular function	Biological Process	GO:0065009	178	1916	1083	14773	0.164358	0.129696	0.000359888	0.021781	Dusp7,235584:up|Nr0b2,23957:down|Stk38,106504:down|Acacb,100705:up|Hjurp,381280:up|Park2,50873:up|Adar,56417:down|Oxa1l,69089:down|Mapk14,26416:down|Ahcyl1,229709:up|Ccnd2,12444:up|Camsap3,69697:up|Reck,53614:up|Cdkn1b,12576:up|Cdk5rap1,66971:down|Mid1ip1,68041:up|Cdc20,107995:down|Herpud1,64209:down|Crebzf,233490:down|Trib3,228775:down|Ube2v1,66589:down|Kit,16590:up|Uri1,19777:up|Wash1,68767:up|…
cellular macromolecule metabolic process	Biological Process	GO:0044260	518	6335	1083	14773	0.478301	0.428823	0.000369397	0.0221673	Nab2,17937:up|Set,56086:down|Ahcyl1,229709:up|Ccnd2,12444:up|Ptpn9,56294:up|Hist3h2a,319162:up|Reck,53614:up|Ing4,28019:down|Zfp512,269639:up|Pknox1,18771:up|Smad5,17129:down|Kit,16590:up|Arap1,69710:down|Zscan21,22697:down|Arid3b,56380:down|Nfia,18027:down|Eef2k,13631:up|Ctso,229445:down|Rec8,56739:down|Fbxw7,50754:down|Tlk2,24086:up|Mertk,17289:down|Rps24,20088:up|Ptbp2,56195:down|Esco1,77805:d…
ubiquitin-like protein ligase binding	Molecular Function	GO:0044389	35	261	1083	14773	0.0323176	0.0176674	0.000372073	0.0221673	Park2,50873:up|Sipa1l1,217692:down|Eif4e2,26987:up|Tmbim6,110213:up|Dnaja1,15502:up|Fzd6,14368:down|Tank,21353:down|Trib3,228775:down|Dnm1l,74006:up|Smad5,17129:down|Ube2v1,66589:down|Hspa8,15481:up|Sqstm1,18412:down|Wash1,68767:up|Axin1,12005:up|Mdm2,17246:down|Syt11,229521:up|Fbxw7,50754:down|Rnf20,109331:down|Cbs,12411:down|Egfr,13649:up|Tcp1,21454:down|Per3,18628:up|Cul2,71745:up|Cdkn1a,12575…
enzyme binding	Molecular Function	GO:0019899	158	1672	1083	14773	0.145891	0.113179	0.000373012	0.0221673	Stk38,106504:down|Park2,50873:up|Rab3il1,74760:up|Mapk14,26416:down|Ccnd2,12444:up|Cdkn1b,12576:up|Gnb2,14693:up|Cdc20,107995:down|Tnpo1,238799:up|Trib3,228775:down|Pex5,19305:down|Smad5,17129:down|Ube2v1,66589:down|Kit,16590:up|Wash1,68767:up|Atf2,11909:up|Sp1,20683:up|Ubc,22190:up|Fxn,14297:down|Stk11ip,71728:down|Blnk,17060:up|Xpo7,65246:up|Axin1,12005:up|Scaf8,106583:up|Hspb1,15507:up|Flot1,1…
negative regulation of epithelial cell proliferation involved in prostate gland development	Biological Process	GO:0060770	4	6	1083	14773	0.00369344	0.000406146	0.000382169	0.0225755	Wdr77,70465:down|Stk11,20869:up|Serpinf1,20317:down|Cdkn1b,12576:up
epithelial cell proliferation involved in prostate gland development	Biological Process	GO:0060767	5	10	1083	14773	0.00461681	0.000676911	0.000387	0.0227247	Ctnnb1,12387:up|Wdr77,70465:down|Stk11,20869:up|Serpinf1,20317:down|Cdkn1b,12576:up
response to fructose	Biological Process	GO:0009750	3	3	1083	14773	0.00277008	0.000203073	0.000392974	0.022939	Gckr,231103:down|Slc2a5,56485:up|Slc26a6,171429:up
regulation of cellular macromolecule biosynthetic process	Biological Process	GO:2000112	258	2925	1083	14773	0.238227	0.197996	0.000410035	0.0237941	Nab2,17937:up|Park2,50873:up|Set,56086:down|Gtf2e2,68153:down|Hist3h2a,319162:up|Cdkn1b,12576:up|Stag2,20843:up|Ing4,28019:down|Bclaf1,72567:down|Zfp512,269639:up|Dbp,13170:up|Pknox1,18771:up|Smad5,17129:down|Ube2v1,66589:down|Kit,16590:up|Bcl6b,12029:up|Pbx3,18516:up|Zscan21,22697:down|Arid3b,56380:down|Nfia,18027:down|Ash1l,192195:up|Cdca7,66953:up|Fbxw7,50754:down|Esco1,77805:down|Smad9,55994:…
response to stilbenoid	Biological Process	GO:0035634	6	15	1083	14773	0.00554017	0.00101537	0.000430419	0.0245684	Gsta2,14858:down|Saa2,20209:down|Cd36,12491:up|Slco1a1,28248:up|Saa3,20210:down|Cyp2b9,13094:down
intrinsic apoptotic signaling pathway	Biological Process	GO:0097193	34	253	1083	14773	0.0313943	0.0171258	0.000430819	0.0245684	Bok,51800:down|Park2,50873:up|Rack1,14694:up|Tmbim6,110213:up|Dnaja1,15502:up|Ei24,13663:down|Hic1,15248:up|Sfpq,71514:down|Pdk2,18604:up|Herpud1,64209:down|Plekhf1,72287:down|Bclaf1,72567:down|Trib3,228775:down|Dnm1l,74006:up|Uri1,19777:up|Bbc3,170770:down|Shisa5,66940:down|Bcl3,12051:down|Fbxo18,50755:up|Ell3,269344:up|Ern1,78943:up|Hspb1,15507:up|Bcl2l1,12048:down|Fbxw7,50754:down|Cav1,12389:u…
cellular response to monosaccharide stimulus	Biological Process	GO:0071326	17	94	1083	14773	0.0156971	0.00636296	0.00043334	0.0245684	Park2,50873:up|Rack1,14694:up|Slc26a6,171429:up|Map4k4,26921:down|Cyp7a1,13122:up|Ern1,78943:up|Pih1d1,68845:down|Rab11fip5,52055:up|Birc5,11799:down|Ndufaf2,75597:up|Pim3,223775:down|Cdk16,18555:up|Hmgcr,15357:up|Aacs,78894:up|Arrb1,109689:up|Pla2g6,53357:down|Slc2a5,56485:up
cellular response to hexose stimulus	Biological Process	GO:0071331	17	94	1083	14773	0.0156971	0.00636296	0.00043334	0.0245684	Park2,50873:up|Rack1,14694:up|Slc26a6,171429:up|Map4k4,26921:down|Cyp7a1,13122:up|Ern1,78943:up|Pih1d1,68845:down|Rab11fip5,52055:up|Birc5,11799:down|Ndufaf2,75597:up|Pim3,223775:down|Cdk16,18555:up|Hmgcr,15357:up|Aacs,78894:up|Arrb1,109689:up|Pla2g6,53357:down|Slc2a5,56485:up
regulation of gene expression	Biological Process	GO:0010468	278	3187	1083	14773	0.256694	0.215731	0.000470432	0.0265189	Nab2,17937:up|Park2,50873:up|Set,56086:down|Gtf2e2,68153:down|Ahcyl1,229709:up|Mbnl2,105559:up|Hist3h2a,319162:up|Cdkn1b,12576:up|Ing4,28019:down|Bclaf1,72567:down|Zfp512,269639:up|Dbp,13170:up|Pknox1,18771:up|Smad5,17129:down|Ube2v1,66589:down|Kit,16590:up|Bcl6b,12029:up|Pbx3,18516:up|Zscan21,22697:down|Arid3b,56380:down|Nfia,18027:down|Ash1l,192195:up|Cdca7,66953:up|Ptbp2,56195:down|Smad9,55994…
monocarboxylic acid catabolic process	Biological Process	GO:0072329	17	95	1083	14773	0.0156971	0.00643065	0.000492449	0.0276023	Acat2,110460:up|Acacb,100705:up|Ces1d,104158:down|Phyh,16922:down|Acox2,93732:down|Ces1f,234564:down|Sesn2,230784:down|Hadh,15107:up|Crot,74114:down|Lpin2,64898:down|Hadhb,231086:down|Etfdh,66841:down|Acaa1b,235674:down|Pex5,19305:down|Hacl1,56794:down|Ehhadh,74147:down|Eci3,69123:down
cytosol	Cellular Component	GO:0005829	126	1296	1083	14773	0.116343	0.0877276	0.000516913	0.0286648	Acat2,110460:up|Dusp7,235584:up|Rundc3a,51799:up|Cdk2,12566:down|Park2,50873:up|Rack1,14694:up|Pmvk,68603:up|Acot11,329910:up|Mapk14,26416:down|Asns,27053:up|Nr1i3,12355:down|Gpx4,625249:down|Ahcyl1,229709:up|Ccnd2,12444:up|Slc2a4,20528:up|Rps25,75617:up|Qdpr,110391:up|Cdkn1b,12576:up|Pde9a,18585:down|Exo5,73172:down|Mid1ip1,68041:up|Stard10,56018:up|Asl,109900:up|Acly,104112:up|Dnm1l,74006:up|Ty…
signal transduction by p53 class mediator	Biological Process	GO:0072331	18	104	1083	14773	0.0166205	0.00703987	0.000517944	0.0286648	Bbc3,170770:down|Bok,51800:down|Park2,50873:up|Shisa5,66940:down|Atrx,22589:down|Bcl3,12051:down|Ell3,269344:up|Mdm2,17246:down|Sesn2,230784:down|Hic1,15248:up|Stk11,20869:up|Cdip1,66626:up|Pdk2,18604:up|Ing4,28019:down|Cdkn1a,12575:down|Pml,18854:up|Mybbp1a,18432:up|Trp53,22059:up
ferrous iron binding	Molecular Function	GO:0008198	7	21	1083	14773	0.00646353	0.00142151	0.000520122	0.0286648	Trf,22041:up|Nt5e,23959:down|Iscu,66383:up|Fxn,14297:down|Tet2,214133:down|Snca,20617:up|6430573F11Rik,319582:down
response to ionizing radiation	Biological Process	GO:0010212	19	113	1083	14773	0.0175439	0.00764909	0.000533541	0.029241	Rnf4,19822:down|Bbc3,170770:down|Clock,12753:down|Uimc1,20184:up|Mapk14,26416:down|Rad1,19355:down|Gadd45a,13197:up|Ccnd2,12444:up|Bcl2l1,12048:down|Tank,21353:down|Tlk2,24086:up|Apobec1,11810:up|Stk11,20869:up|Nabp2,69917:down|Cdkn1a,12575:down|Net1,56349:down|Pml,18854:up|Trp53,22059:up|Eef1d,66656:down
sister chromatid cohesion	Biological Process	GO:0007062	11	48	1083	14773	0.010157	0.00324917	0.000567022	0.0309043	Pogz,229584:down|Sfpq,71514:down|Esco1,77805:down|Stag2,20843:up|Cdc20,107995:down|Atrx,22589:down|Pttg1,30939:up|Ctnnb1,12387:up|Rec8,56739:down|Kif22,110033:down|Fbxw7,50754:down
anion binding	Molecular Function	GO:0043168	209	2322	1083	14773	0.192982	0.157179	0.000591502	0.0320614	Nmrk1,225994:up|Rnd1,223881:down|Stk38,106504:down|Cdk2,12566:down|Acacb,100705:up|Clcn7,26373:up|Pmvk,68603:up|Arl4d,80981:down|Mapk14,26416:down|Asns,27053:up|Ugt1a2,22236:up|Adh4,26876:down|Ip6k2,76500:down|Arl15,218639:up|Snx14,244962:down|Pim3,223775:down|Prkd3,75292:down|Trib3,228775:down|Acly,104112:up|Oasl1,231655:down|Aacs,78894:up|Kit,16590:up|F10,14058:down|Sardh,192166:up|Arap1,69710:…
heterocycle metabolic process	Biological Process	GO:0046483	366	4344	1083	14773	0.33795	0.29405	0.000632977	0.034122	Nmrk1,225994:up|Nab2,17937:up|Rundc3a,51799:up|Park2,50873:up|Set,56086:down|Gtf2e2,68153:down|Ahcyl1,229709:up|Mbnl2,105559:up|Hist3h2a,319162:up|Cdkn1b,12576:up|Pde9a,18585:down|Exo5,73172:down|Stag2,20843:up|Entpd5,12499:down|Ing4,28019:down|Bclaf1,72567:down|Zfp512,269639:up|Dbp,13170:up|Pknox1,18771:up|Smad5,17129:down|Ube2v1,66589:down|Kit,16590:up|Sardh,192166:up|Tex12,66654:down|Bcl6b,120…
oxidoreductase activity, acting on paired donors, with incorporation or reduction of molecular oxygen	Molecular Function	GO:0016705	25	170	1083	14773	0.023084	0.0115075	0.00064244	0.0344438	Cyp2f2,13107:up|Cyp51,13121:up|Cyp3a25,56388:down|Cyp2d9,13105:down|Phyh,16922:down|Cyp4a14,13119:down|Jmjd6,107817:up|Cyp7a1,13122:up|Msmo1,66234:up|Kdm3a,104263:up|Cyp3a11,13112:down|Cyp4a10,13117:down|Sqle,20775:up|Degs1,13244:down|Sc5d,235293:up|Cyb5a,109672:down|Ptgs1,19224:down|Cyp2e1,13106:down|Coq6,217707:down|6430573F11Rik,319582:down|Cyp2b9,13094:down|Moxd1,59012:up|Tet2,214133:down|Plo…
negative regulation of protein phosphorylation	Biological Process	GO:0001933	43	352	1083	14773	0.0397045	0.0238273	0.000652286	0.0347596	Dusp7,235584:up|Stk38,106504:down|Pkig,18769:down|Park2,50873:up|Rack1,14694:up|Fktn,246179:up|Bag1,12017:up|Bmp7,12162:up|Snca,20617:up|Adar,56417:down|Dnaja1,15502:up|Ilk,16202:down|P2rx7,18439:up|Gadd45b,17873:down|Dmd,13405:up|Cdkn1b,12576:up|Cdk5rap1,66971:down|Itch,16396:up|Apoe,11816:down|Cish,12700:up|Ctdsp1,227292:down|Inppl1,16332:up|Trib3,228775:down|Taok3,330177:down|Rtn4rl1,237847:do…
cytoplasmic transport	Biological Process	GO:0016482	89	866	1083	14773	0.0821791	0.0586205	0.000656569	0.0347596	Pkig,18769:down|Smdt1,69029:down|Rack1,14694:up|Ank3,11735:up|Mapk14,26416:down|Srebf1,20787:up|Syk,20963:up|Ahcyl1,229709:up|Ufd1l,22230:down|Slc11a1,18173:down|P2rx7,18439:up|Usp36,72344:up|Herpud1,64209:down|Zfand2b,68818:down|Tnpo1,238799:up|Slc17a9,228993:up|Pex5,19305:down|Frat1,14296:down|Wash1,68767:up|Sec22b,20333:down|Immp2l,93757:down|Xpo7,65246:up|Gckr,231103:down|Axin1,12005:up|Bcl3,…
chemical homeostasis	Biological Process	GO:0048878	92	901	1083	14773	0.0849492	0.0609896	0.0006589	0.0347596	Adipor1,72674:down|Car14,23831:down|Smdt1,69029:down|Park2,50873:up|Rack1,14694:up|Ank3,11735:up|Cldn1,12737:down|Gata2,14461:up|Slc11a1,18173:down|Stau1,20853:up|Slc39a5,72002:down|Slc2a4,20528:up|P2rx7,18439:up|Ndufaf2,75597:up|Trf,22041:up|Clstn1,65945:up|Pim3,223775:down|Fbxl5,242960:up|Pdk2,18604:up|Apoe,11816:down|Slc8b1,170756:down|Herpud1,64209:down|Dmpk,13400:up|Nr1h3,22259:up|Gpcpd1,741…
glycerolipid metabolic process	Biological Process	GO:0046486	33	249	1083	14773	0.0304709	0.0168551	0.000665802	0.0348009	Insig2,72999:down|Pip5k1a,18720:up|Srebf1,20787:up|Pnpla2,66853:down|Ip6k2,76500:down|Fabp5,16592:up|Apoe,11816:down|Agpat1,55979:up|Inppl1,16332:up|Nr1h3,22259:up|Gpcpd1,74182:up|Enpp2,18606:up|Pigt,78928:up|Pip5k1c,18717:up|Ptpmt1,66461:down|Thrsp,21835:up|Mtm1,17772:down|Dgat2,67800:down|Pla2g15,192654:down|Serinc1,56442:down|Ces1d,104158:down|Chka,12660:down|Cd36,12491:up|Gpat4,102247:down|Ac…
negative regulation of transcription elongation from RNA polymerase II promoter	Biological Process	GO:0034244	5	11	1083	14773	0.00461681	0.000744602	0.000666738	0.0348009	Recql5,170472:down|Axin1,12005:up|Nelfe,27632:down|Ezh2,14056:down|Eapp,66266:up
protein binding	Molecular Function	GO:0005515	563	6981	1083	14773	0.519852	0.472551	0.000675986	0.0350979	Nab2,17937:up|Klrk1,27007:up|Hjurp,381280:up|Cldn1,12737:down|Asns,27053:up|Ugt1a2,22236:up|Ahcyl1,229709:up|Ccnd2,12444:up|Ptpn9,56294:up|Hist3h2a,319162:up|Gnb2,14693:up|Mid1ip1,68041:up|Ing4,28019:down|Pdlim4,30794:up|Pknox1,18771:up|Smad5,17129:down|Kit,16590:up|Tpd52,21985:down|Arap1,69710:down|Tpm2,22004:up|Nfia,18027:down|Rab22a,19334:down|Blnk,17060:up|Xpo7,65246:up|Eef2k,13631:up|Lgals1,…
organic cyclic compound biosynthetic process	Biological Process	GO:1901362	279	3219	1083	14773	0.257618	0.217898	0.000693506	0.035819	Nmrk1,225994:up|Nab2,17937:up|Rundc3a,51799:up|Park2,50873:up|Pmvk,68603:up|Set,56086:down|Tm7sf2,73166:up|Gtf2e2,68153:down|Hist3h2a,319162:up|Cdkn1b,12576:up|Entpd5,12499:down|Ing4,28019:down|Bclaf1,72567:down|Zfp512,269639:up|Dbp,13170:up|Pknox1,18771:up|Smad5,17129:down|Ube2v1,66589:down|Kit,16590:up|Tex12,66654:down|Bcl6b,12029:up|Pbx3,18516:up|Zscan21,22697:down|Arid3b,56380:down|Nfia,18027…
RNA binding	Molecular Function	GO:0003723	129	1343	1083	14773	0.119114	0.0909091	0.000716335	0.0367295	R3hdm2,71750:down|Adar,56417:down|Serpinh1,12406:down|Gtf2e2,68153:down|Ahcyl1,229709:up|Sugp2,234373:up|Unc50,67387:down|Mbnl2,105559:up|Tfb2m,15278:up|Tnpo1,238799:up|Bclaf1,72567:down|Oasl1,231655:down|Zbp1,58203:down|Ubc,22190:up|Tert,21752:up|Eef2k,13631:up|Anxa7,11750:down|Mark2,13728:up|Lgals1,16852:down|Scaf8,106583:up|Hspb1,15507:up|Eif1a,13664:down|Hnrnpa1,15382:down|Pum2,80913:down|Rpl…
positive regulation of proteolysis	Biological Process	GO:0045862	32	240	1083	14773	0.0295476	0.0162459	0.00071858	0.0367295	Bok,51800:down|Angptl8,624219:up|Park2,50873:up|Rack1,14694:up|Snca,20617:up|Gclc,14629:down|Sumo3,20610:up|Tank,21353:down|Picalm,233489:down|Sox7,20680:up|Cdkn1b,12576:up|Apoe,11816:down|Herpud1,64209:down|Fbxo22,71999:up|Trib3,228775:down|Hspa8,15481:up|F3,14066:up|Bbc3,170770:down|Axin1,12005:up|Tnfsf10,22035:up|Mdm2,17246:down|Acer2,230379:down|Fbxw7,50754:down|Cyr61,16007:up|Senp1,223870:do…
cellular aromatic compound metabolic process	Biological Process	GO:0006725	368	4379	1083	14773	0.339797	0.296419	0.000740312	0.0376452	Nmrk1,225994:up|Nab2,17937:up|Rundc3a,51799:up|Park2,50873:up|Set,56086:down|Gtf2e2,68153:down|Ahcyl1,229709:up|Mbnl2,105559:up|Hist3h2a,319162:up|Cdkn1b,12576:up|Pde9a,18585:down|Exo5,73172:down|Stag2,20843:up|Entpd5,12499:down|Ing4,28019:down|Bclaf1,72567:down|Zfp512,269639:up|Dbp,13170:up|Pknox1,18771:up|Smad5,17129:down|Ube2v1,66589:down|Kit,16590:up|Sardh,192166:up|Tex12,66654:down|Bcl6b,120…
regulation of MAP kinase activity	Biological Process	GO:0043405	32	241	1083	14773	0.0295476	0.0163135	0.000771959	0.0390532	Dusp7,235584:up|Stk38,106504:down|Bmp7,12162:up|Syk,20963:up|Dnaja1,15502:up|Ilk,16202:down|P2rx7,18439:up|Gadd45b,17873:down|Trf,22041:up|Prok1,246691:up|Apoe,11816:down|Inppl1,16332:up|Trib3,228775:down|Taok3,330177:down|Irak1,16179:up|Kit,16590:up|Ezh2,14056:down|Fgf1,14164:up|Axin1,12005:up|Map2k7,26400:up|Gadd45a,13197:up|Ern1,78943:up|Magi3,99470:down|Cbs,12411:down|Cav1,12389:up|Egfr,13649…
regulation of intrinsic apoptotic signaling pathway	Biological Process	GO:2001242	21	135	1083	14773	0.0193906	0.00913829	0.000810241	0.0407807	Park2,50873:up|Rack1,14694:up|Fbxo18,50755:up|Tmbim6,110213:up|Ell3,269344:up|Dnaja1,15502:up|Ei24,13663:down|Hspb1,15507:up|Fbxw7,50754:down|Bcl2l1,12048:down|Cav1,12389:up|Syvn1,74126:down|Sfpq,71514:down|Hsph1,15505:up|Vimp,109815:up|Herpud1,64209:down|Plekhf1,72287:down|Bclaf1,72567:down|Dnm1l,74006:up|Trp53,22059:up|Uri1,19777:up
positive regulation of intrinsic apoptotic signaling pathway	Biological Process	GO:2001244	11	50	1083	14773	0.010157	0.00338455	0.000819085	0.0410166	Cav1,12389:up|Sfpq,71514:down|Park2,50873:up|Rack1,14694:up|Plekhf1,72287:down|Bclaf1,72567:down|Fbxo18,50755:up|Ei24,13663:down|Dnm1l,74006:up|Trp53,22059:up|Fbxw7,50754:down
G1 to G0 transition	Biological Process	GO:0070314	4	7	1083	14773	0.00369344	0.000473837	0.000839876	0.0418453	Rab11fip4,268451:down|Ezh2,14056:down|Zfp503,218820:up|Capn3,12335:up
positive regulation of transferase activity	Biological Process	GO:0051347	49	421	1083	14773	0.0452447	0.0284979	0.000851617	0.0422171	Dcun1d5,76863:up|Tab2,68652:down|Snca,20617:up|Syk,20963:up|Ilk,16202:down|Pih1d1,68845:down|Higd1a,56295:up|Slc11a1,18173:down|Tlr1,21897:down|Ccnd2,12444:up|Dcun1d2,102323:up|P2rx7,18439:up|Gadd45b,17873:down|Trf,22041:up|Cdkn1b,12576:up|Prok1,246691:up|Cdc20,107995:down|Trib3,228775:down|Taok3,330177:down|Irak1,16179:up|Kit,16590:up|Ezh2,14056:down|Fgf1,14164:up|Serinc1,56442:down|Ctnnb1,12387…
macromolecule biosynthetic process	Biological Process	GO:0009059	316	3708	1083	14773	0.291782	0.250998	0.000856198	0.0422319	Nab2,17937:up|Park2,50873:up|Serpinh1,12406:down|Set,56086:down|Gtf2e2,68153:down|Hist3h2a,319162:up|Cdkn1b,12576:up|Stag2,20843:up|Entpd5,12499:down|Ing4,28019:down|Bclaf1,72567:down|Zfp512,269639:up|Dbp,13170:up|Pknox1,18771:up|Smad5,17129:down|Ube2v1,66589:down|Kit,16590:up|Tex12,66654:down|Bcl6b,12029:up|Pbx3,18516:up|Zscan21,22697:down|Arid3b,56380:down|Nfia,18027:down|Ash1l,192195:up|Eef2k,…
acetyl-CoA metabolic process	Biological Process	GO:0006084	8	29	1083	14773	0.00738689	0.00196304	0.000868569	0.0423789	Tdo2,56720:down|Fasn,14104:up|Acacb,100705:up|Pdk2,18604:up|Pmvk,68603:up|Acly,104112:up|Mvk,17855:up|Acss2,60525:up
response to heat	Biological Process	GO:0009408	13	66	1083	14773	0.0120037	0.00446761	0.000872065	0.0423789	Fgf1,14164:up|Il1r1,16177:up|Dhx9,13211:down|Cd34,12490:up|Gclc,14629:down|Map2k7,26400:up|Dnaja1,15502:up|Tpr,108989:down|Irak1,16179:up|Eif2b2,217715:up|Slu7,193116:up|Trp53inp1,60599:down|Hsf1,15499:up
intrinsic apoptotic signaling pathway by p53 class mediator	Biological Process	GO:0072332	13	66	1083	14773	0.0120037	0.00446761	0.000872065	0.0423789	Bbc3,170770:down|Bok,51800:down|Stk11,20869:up|Cdip1,66626:up|Park2,50873:up|Pdk2,18604:up|Shisa5,66940:down|Cdkn1a,12575:down|Bcl3,12051:down|Ell3,269344:up|Pml,18854:up|Mybbp1a,18432:up|Trp53,22059:up
mRNA processing	Biological Process	GO:0006397	44	368	1083	14773	0.0406279	0.0249103	0.000888308	0.0429567	Papola,18789:up|Safb,224903:down|Adar,56417:down|Rbm39,170791:down|Jmjd6,107817:up|Tmbim6,110213:up|Ahcyl1,229709:up|Sugp2,234373:up|Rbbp6,19647:up|Mbnl2,105559:up|U2af1l4,233073:down|Slc39a5,72002:down|Sfpq,71514:down|Rsrc1,66880:up|Grsf1,231413:up|Snrnp35,76167:down|Cnot7,18983:down|Slu7,193116:up|Pan2,103135:down|Hspa8,15481:up|Spen,56381:down|Prpf8,192159:up|Zrsr1,22183:up|Gemin2,66603:down|R…
regulation of apoptotic signaling pathway	Biological Process	GO:2001233	42	347	1083	14773	0.0387812	0.0234888	0.000902408	0.0432599	Ppp2r1b,73699:down|Mpv17l,93734:up|Park2,50873:up|Rack1,14694:up|Tmbim6,110213:up|Gclc,14629:down|Dnaja1,15502:up|Pih1d1,68845:down|Higd1a,56295:up|Ei24,13663:down|Cx3cr1,13051:up|Sfpq,71514:down|Herpud1,64209:down|Plekhf1,72287:down|Bclaf1,72567:down|Dnm1l,74006:up|Uri1,19777:up|Bbc3,170770:down|Fxn,14297:down|Tert,21752:up|Sgk3,170755:up|Ctnnb1,12387:up|Fbxo18,50755:up|Ell3,269344:up|Tnfsf10,22…
cellular response to carbohydrate stimulus	Biological Process	GO:0071322	17	100	1083	14773	0.0156971	0.00676911	0.000903348	0.0432599	Park2,50873:up|Rack1,14694:up|Slc26a6,171429:up|Map4k4,26921:down|Cyp7a1,13122:up|Ern1,78943:up|Pih1d1,68845:down|Rab11fip5,52055:up|Birc5,11799:down|Ndufaf2,75597:up|Pim3,223775:down|Cdk16,18555:up|Hmgcr,15357:up|Aacs,78894:up|Arrb1,109689:up|Pla2g6,53357:down|Slc2a5,56485:up
cellular response to stress	Biological Process	GO:0033554	140	1485	1083	14773	0.129271	0.100521	0.000912931	0.0433432	Cdk2,12566:down|Park2,50873:up|Fktn,246179:up|Clec16a,74374:up|Mapk14,26416:down|Asns,27053:up|Slc2a4,20528:up|Hist3h2a,319162:up|Scap,235623:down|Snx14,244962:down|Exo5,73172:down|Herpud1,64209:down|Ing4,28019:down|Bclaf1,72567:down|Trib3,228775:down|Ube2v1,66589:down|Tex12,66654:down|Atf2,11909:up|Fxn,14297:down|Tert,21752:up|Suv39h1,20937:up|Fam13b,225358:down|Atrx,22589:down|Immp2l,93757:down…
negative regulation of protein modification process	Biological Process	GO:0031400	54	477	1083	14773	0.0498615	0.0322886	0.000913877	0.0433432	Dusp7,235584:up|Stk38,106504:down|Pkig,18769:down|Park2,50873:up|Rack1,14694:up|Fktn,246179:up|Bag1,12017:up|Bmp7,12162:up|Snca,20617:up|Adar,56417:down|Mad2l2,71890:down|Gclc,14629:down|Dnaja1,15502:up|Kdm3a,104263:up|Ilk,16202:down|Pih1d1,68845:down|P2rx7,18439:up|Gadd45b,17873:down|Dmd,13405:up|Cdkn1b,12576:up|Cdk5rap1,66971:down|Itch,16396:up|Apoe,11816:down|Bcor,71458:down|Cish,12700:up|Ctds…
poly(A) RNA binding	Molecular Function	GO:0044822	98	981	1083	14773	0.0904894	0.0664049	0.000920314	0.0434397	R3hdm2,71750:down|Rack1,14694:up|Eif4e2,26987:up|Ilf3,16201:up|Adar,56417:down|Serpinh1,12406:down|Rbm39,170791:down|Gtf2e2,68153:down|Metap2,56307:down|Sugp2,234373:up|Tnrc6a,233833:up|Mbnl2,105559:up|Stau1,20853:up|Rps25,75617:up|Usp36,72344:up|Ssb,20823:up|Eif4g1,208643:up|Tfb2m,15278:up|Grsf1,231413:up|Hadhb,231086:down|Tnpo1,238799:up|Bclaf1,72567:down|Snrnp35,76167:down|Oasl1,231655:down|Ar…
response to phenylpropanoid	Biological Process	GO:0080184	6	17	1083	14773	0.00554017	0.00115075	0.000937068	0.0440199	Gsta2,14858:down|Saa2,20209:down|Cd36,12491:up|Slco1a1,28248:up|Saa3,20210:down|Cyp2b9,13094:down
negative regulation of kinase activity	Biological Process	GO:0033673	29	214	1083	14773	0.0267775	0.0144859	0.000964678	0.0451021	Dusp7,235584:up|Stk38,106504:down|Pkig,18769:down|Park2,50873:up|Bmp7,12162:up|Adar,56417:down|Gckr,231103:down|Gadd45a,13197:up|Cep85,70012:up|Dnaja1,15502:up|Ilk,16202:down|Lats2,50523:up|Hspb1,15507:up|Chad,12643:up|Cav1,12389:up|Hhex,15242:up|Gadd45b,17873:down|Cdkn1b,12576:up|Apoe,11816:down|Cdk5rap1,66971:down|Cish,12700:up|Prkag2,108099:down|Ceacam1,26365:down|Cdkn1a,12575:down|Inppl1,1633…
positive regulation of metabolic process	Biological Process	GO:0009893	249	2852	1083	14773	0.229917	0.193055	0.000981776	0.045685	Nr0b2,23957:down|Klrk1,27007:up|Rundc3a,51799:up|Cdk2,12566:down|Park2,50873:up|Kctd20,66989:up|Adar,56417:down|Clec16a,74374:up|Mapk14,26416:down|Lyl1,17095:up|Nr1i3,12355:down|Gata2,14461:up|Ccnd2,12444:up|Crlf3,54394:up|Cdkn1b,12576:up|Scap,235623:down|Cdk5rap1,66971:down|Entpd5,12499:down|Tfb2m,15278:up|Mid1ip1,68041:up|Cdc20,107995:down|Herpud1,64209:down|Bclaf1,72567:down|Trib3,228775:down|…
response to glucose	Biological Process	GO:0009749	20	128	1083	14773	0.0184672	0.00866446	0.00100842	0.0463898	Nr0b2,23957:down|Park2,50873:up|Rack1,14694:up|Ildr2,100039795:down|Map4k4,26921:down|Srebf1,20787:up|Cyp7a1,13122:up|Ern1,78943:up|Pih1d1,68845:down|Sesn2,230784:down|Rab11fip5,52055:up|Birc5,11799:down|Eif2b2,217715:up|Ndufaf2,75597:up|Pim3,223775:down|Cdk16,18555:up|Hmgcr,15357:up|Aacs,78894:up|Arrb1,109689:up|Pla2g6,53357:down
regulation of endocytosis	Biological Process	GO:0030100	26	185	1083	14773	0.0240074	0.0125228	0.00100983	0.0463898	Camk1d,227541:up|Rack1,14694:up|Cd36,12491:up|Snca,20617:up|Eef2k,13631:up|Syk,20963:up|Gata2,14461:up|Lbp,16803:down|Mib1,225164:up|Flot1,14251:up|Epn2,13855:down|Slc11a1,18173:down|Syt11,229521:up|Lrsam1,227738:up|Cav1,12389:up|Picalm,233489:down|Mertk,17289:down|Trf,22041:up|Arfgap1,228998:down|Ankfy1,11736:down|Dab2,13132:up|Nr1h3,22259:up|Mtmr2,77116:down|Arrb1,109689:up|Hspa8,15481:up|Kif3a…
regulation of cellular amide metabolic process	Biological Process	GO:0034248	36	286	1083	14773	0.033241	0.0193596	0.00101553	0.0463898	Klhl25,207952:down|Rxra,20181:up|Rack1,14694:up|Eif4e2,26987:up|Ilf3,16201:up|Adar,56417:down|Tnrc6a,233833:up|Eif2b2,217715:up|Picalm,233489:down|Cnot2,72068:up|Eif4g1,208643:up|Cdk5rap1,66971:down|Apoe,11816:down|Ythdf2,213541:down|Zcchc11,230594:up|Cnot7,18983:down|Mif4gd,69674:down|Usp16,74112:up|Gigyf2,227331:up|Rps6kb2,58988:up|Bcl3,12051:down|Sepsecs,211006:up|Mvk,17855:up|Sesn2,230784:dow…
lysosome	Cellular Component	GO:0005764	46	392	1083	14773	0.0424746	0.0265349	0.00102043	0.0463898	Arsg,74008:down|Clcn7,26373:up|Ank3,11735:up|Fnbp1,14269:down|Clec16a,74374:up|Slc11a1,18173:down|Lmbrd1,68421:down|Pnpla7,241274:up|Snx14,244962:down|Ankfy1,11736:down|Gnb2,14693:up|Apoe,11816:down|Vps33b,233405:up|Stard3nl,76205:up|Plekhf1,72287:down|Cd34,12490:up|Slc11a2,18174:down|Hspa8,15481:up|Sqstm1,18412:down|Bbc3,170770:down|Pla2g15,192654:down|Stk11ip,71728:down|Cd1d2,12480:down|Man2b2,…
lytic vacuole	Cellular Component	GO:0000323	46	392	1083	14773	0.0424746	0.0265349	0.00102043	0.0463898	Arsg,74008:down|Clcn7,26373:up|Ank3,11735:up|Fnbp1,14269:down|Clec16a,74374:up|Slc11a1,18173:down|Lmbrd1,68421:down|Pnpla7,241274:up|Snx14,244962:down|Ankfy1,11736:down|Gnb2,14693:up|Apoe,11816:down|Vps33b,233405:up|Stard3nl,76205:up|Plekhf1,72287:down|Cd34,12490:up|Slc11a2,18174:down|Hspa8,15481:up|Sqstm1,18412:down|Bbc3,170770:down|Pla2g15,192654:down|Stk11ip,71728:down|Cd1d2,12480:down|Man2b2,…
transferase activity	Molecular Function	GO:0016740	178	1958	1083	14773	0.164358	0.132539	0.00102585	0.0464222	Nmrk1,225994:up|Stk38,106504:down|Cdk2,12566:down|Park2,50873:up|Nt5c3,107569:up|Fktn,246179:up|Pmvk,68603:up|Mapk14,26416:down|Ugt1a2,22236:up|Mib1,225164:up|Ip6k2,76500:down|B4galt3,57370:up|Adck5,268822:down|Pim3,223775:down|Prkd3,75292:down|Cdk5rap1,66971:down|Tfb2m,15278:up|Agpat1,55979:up|Med11,66172:down|Acly,104112:up|Trib3,228775:down|Oasl1,231655:down|Ube2v1,66589:down|Kit,16590:up|Rnf1…
regulation of sulfur metabolic process	Biological Process	GO:0042762	5	12	1083	14773	0.00461681	0.000812293	0.00107423	0.0483892	Ctnnb1,12387:up|Sp1,20683:up|Pdk2,18604:up|Snca,20617:up|Pxylp1,235534:down
apoptotic signaling pathway	Biological Process	GO:0097190	58	525	1083	14773	0.0535549	0.0355378	0.00108703	0.0487435	Bok,51800:down|Ppp2r1b,73699:down|Mpv17l,93734:up|Park2,50873:up|Rack1,14694:up|Tmbim6,110213:up|Gclc,14629:down|Dnaja1,15502:up|Pih1d1,68845:down|Higd1a,56295:up|Ei24,13663:down|Ggct,110175:down|Cx3cr1,13051:up|Hic1,15248:up|P2rx7,18439:up|Sfpq,71514:down|Pdk2,18604:up|Herpud1,64209:down|Plekhf1,72287:down|Bclaf1,72567:down|Trib3,228775:down|Dnm1l,74006:up|Uri1,19777:up|Bbc3,170770:down|Rhot1,59…
regulation of nucleobase-containing compound metabolic process	Biological Process	GO:0019219	261	3013	1083	14773	0.240997	0.203953	0.00113838	0.0507705	Nab2,17937:up|Rundc3a,51799:up|Park2,50873:up|Set,56086:down|Gtf2e2,68153:down|Ahcyl1,229709:up|Mbnl2,105559:up|Hist3h2a,319162:up|Cdkn1b,12576:up|Stag2,20843:up|Entpd5,12499:down|Ing4,28019:down|Bclaf1,72567:down|Zfp512,269639:up|Dbp,13170:up|Pknox1,18771:up|Smad5,17129:down|Ube2v1,66589:down|Kit,16590:up|Bcl6b,12029:up|Pbx3,18516:up|Zscan21,22697:down|Arid3b,56380:down|Nfia,18027:down|Ash1l,192…
positive regulation of endocytosis	Biological Process	GO:0045807	18	111	1083	14773	0.0166205	0.00751371	0.00114253	0.0507705	Camk1d,227541:up|Cd36,12491:up|Snca,20617:up|Eef2k,13631:up|Syk,20963:up|Gata2,14461:up|Lbp,16803:down|Mib1,225164:up|Flot1,14251:up|Slc11a1,18173:down|Cav1,12389:up|Trf,22041:up|Mertk,17289:down|Ankfy1,11736:down|Dab2,13132:up|Arrb1,109689:up|Hspa8,15481:up|Kif3a,16568:up
pyridoxal phosphate binding	Molecular Function	GO:0030170	11	52	1083	14773	0.010157	0.00351994	0.00115758	0.0512087	Cbs,12411:down|Thnsl1,208967:up|Gldc,104174:down|Pygl,110095:up|Ddc,13195:down|Sds,231691:down|Pygm,19309:up|Csad,246277:down|Shmt1,20425:up|Got1,14718:up|Bcat2,12036:up
identical protein binding	Molecular Function	GO:0042802	111	1144	1083	14773	0.102493	0.0774386	0.00120304	0.0529822	Nr0b2,23957:down|Klrk1,27007:up|Adipor1,72674:down|Hjurp,381280:up|Park2,50873:up|Rack1,14694:up|Kctd20,66989:up|Gzma,14938:down|Sh3glb2,227700:up|Cldn1,12737:down|Oxa1l,69089:down|Asns,27053:up|Ugt1a2,22236:up|Slc11a1,18173:down|Qdpr,110391:up|Pdk2,18604:up|Apoe,11816:down|Slc8b1,170756:down|Crebzf,233490:down|Dnm1l,74006:up|Irak1,16179:up|Baiap2,108100:down|Kit,16590:up|Tpd52,21985:down|Sqstm1,…
oxidoreductase activity, acting on the CH-OH group of donors, NAD or NADP as acceptor	Molecular Function	GO:0016616	18	112	1083	14773	0.0166205	0.0075814	0.00127019	0.0549178	Glyr1,74022:down|Nsdhl,18194:up|Ugdh,22235:down|Ptgr2,77219:down|Hsd3b7,101502:down|Adh4,26876:down|Hadh,15107:up|Fasn,14104:up|Dhrs4,28200:down|Cbr4,234309:down|Ctbp2,13017:up|Hadhb,231086:down|Hmgcr,15357:up|H2-Ke6,14979:down|Dhrs9,241452:down|Htatip2,53415:down|Hsd17b6,27400:down|Ehhadh,74147:down
protein metabolic process	Biological Process	GO:0019538	360	4305	1083	14773	0.33241	0.29141	0.00127107	0.0549178	Park2,50873:up|Clec16a,74374:up|Serpinh1,12406:down|Ccnd2,12444:up|Ptpn9,56294:up|Fkbp11,66120:up|Reck,53614:up|Cdkn1b,12576:up|Entpd5,12499:down|Herpud1,64209:down|Ing4,28019:down|Smad5,17129:down|Ube2v1,66589:down|Kit,16590:up|F10,14058:down|Ptpmt1,66461:down|Dgat2,67800:down|Ash1l,192195:up|Immp2l,93757:down|Eef2k,13631:up|Mark2,13728:up|Ctso,229445:down|Hspb1,15507:up|Flot1,14251:up|Fbxw7,507…
cellular response to chemical stimulus	Biological Process	GO:0070887	171	1880	1083	14773	0.157895	0.127259	0.00127393	0.0549178	Nr0b2,23957:down|Klrk1,27007:up|Cdk2,12566:down|Park2,50873:up|Adar,56417:down|Mapk14,26416:down|Ugt1a2,22236:up|Nr1i3,12355:down|Ahcyl1,229709:up|Slc2a4,20528:up|Ndufaf2,75597:up|Cdkn1b,12576:up|Pim3,223775:down|Herpud1,64209:down|Trib3,228775:down|Aacs,78894:up|Smad5,17129:down|Zbp1,58203:down|Baiap2,108100:down|Kit,16590:up|Uri1,19777:up|Sp1,20683:up|Dgat2,67800:down|Fxn,14297:down|Tert,21752:…
retinoic acid receptor binding	Molecular Function	GO:0042974	7	24	1083	14773	0.00646353	0.00162459	0.00127483	0.0549178	Lrif1,321000:down|Nr0b2,23957:down|Rxra,20181:up|Nr1h3,22259:up|Uimc1,20184:up|Ncor2,20602:up|Ctbp2,13017:up
isoprenoid biosynthetic process	Biological Process	GO:0008299	7	24	1083	14773	0.00646353	0.00162459	0.00127483	0.0549178	Dpagt1,13478:down|Fdft1,14137:up|Hmgcr,15357:up|Mvk,17855:up|Pmvk,68603:up|Dhrs9,241452:down|Fdps,110196:up
regulation of cysteine-type endopeptidase activity involved in apoptotic process	Biological Process	GO:0043281	24	169	1083	14773	0.0221607	0.0114398	0.00134019	0.0574824	Bbc3,170770:down|Bok,51800:down|Cdh1,12550:up|Rack1,14694:up|Snca,20617:up|Xiap,11798:down|Tnfsf10,22035:up|Nr4a1,15370:down|Mdm2,17246:down|Pih1d1,68845:down|Birc5,11799:down|Acer2,230379:down|Sox7,20680:up|Cdkn1b,12576:up|Senp1,223870:down|Cyr61,16007:up|Herpud1,64209:down|Nlrp12,378425:down|Casp8,12370:up|Gpi1,14751:up|Pml,18854:up|Arrb1,109689:up|F3,14066:up|Hsf1,15499:up
negative regulation of MAPK cascade	Biological Process	GO:0043409	20	131	1083	14773	0.0184672	0.00886753	0.00135084	0.0576886	Dusp7,235584:up|Stk38,106504:down|Fktn,246179:up|Ash1l,192195:up|Bmp7,12162:up|Dnaja1,15502:up|Cav1,12389:up|P2rx7,18439:up|Dmd,13405:up|Hsph1,15505:up|Apoe,11816:down|Itch,16396:up|Pbk,52033:down|Inppl1,16332:up|Nlrp12,378425:down|Dab2,13132:up|Ceacam1,26365:down|Hmgcr,15357:up|Taok3,330177:down|Arrb1,109689:up
peptidase activator activity	Molecular Function	GO:0016504	8	31	1083	14773	0.00738689	0.00209842	0.00140023	0.0595401	Cav1,12389:up|Pcolce,18542:up|Cdkn1b,12576:up|Rack1,14694:up|Psmd14,59029:down|Fn1,14268:up|Clpx,270166:down|Tank,21353:down
establishment of protein localization to organelle	Biological Process	GO:0072594	51	453	1083	14773	0.0470914	0.030664	0.00141337	0.0596716	Pkig,18769:down|Mapk14,26416:down|Srebf1,20787:up|Syk,20963:up|Pex3,56535:up|Dnaja1,15502:up|Pih1d1,68845:down|Ei24,13663:down|Slc11a1,18173:down|Rhou,69581:down|Usp36,72344:up|Mbtps1,56453:down|Zfand2b,68818:down|Tnpo1,238799:up|Slc17a9,228993:up|Fam20b,215015:up|Pex5,19305:down|Stard7,99138:up|Hspa8,15481:up|Bbc3,170770:down|Immp1l,66541:down|Cdh1,12550:up|Rbpms,19663:up|Sys1,66460:down|Tert,21…
cellular glucose homeostasis	Biological Process	GO:0001678	17	104	1083	14773	0.0156971	0.00703987	0.00141542	0.0596716	Park2,50873:up|Rack1,14694:up|Gckr,231103:down|Map4k4,26921:down|Cyp7a1,13122:up|Ern1,78943:up|Pih1d1,68845:down|Sesn2,230784:down|Rab11fip5,52055:up|Birc5,11799:down|Ndufaf2,75597:up|Pim3,223775:down|Cdk16,18555:up|Hmgcr,15357:up|Aacs,78894:up|Arrb1,109689:up|Pla2g6,53357:down
endocytic adaptor activity	Molecular Function	GO:0098748	3	4	1083	14773	0.00277008	0.000270764	0.00148569	0.0618411	Dab2,13132:up|Picalm,233489:down|Arrb1,109689:up
secretory columnal luminar epithelial cell differentiation involved in prostate glandular acinus development	Biological Process	GO:0060528	3	4	1083	14773	0.00277008	0.000270764	0.00148569	0.0618411	Wdr77,70465:down|Rxra,20181:up|Foxa1,15375:up
clathrin adaptor activity	Molecular Function	GO:0035615	3	4	1083	14773	0.00277008	0.000270764	0.00148569	0.0618411	Dab2,13132:up|Picalm,233489:down|Arrb1,109689:up
macromolecule metabolic process	Biological Process	GO:0043170	555	6924	1083	14773	0.512465	0.468693	0.00151735	0.0628935	Nab2,17937:up|Set,56086:down|Ahcyl1,229709:up|Ccnd2,12444:up|Ptpn9,56294:up|Hist3h2a,319162:up|Reck,53614:up|Ing4,28019:down|Zfp512,269639:up|Pknox1,18771:up|Smad5,17129:down|Kit,16590:up|Arap1,69710:down|Zscan21,22697:down|Arid3b,56380:down|Nfia,18027:down|Eef2k,13631:up|Ctso,229445:down|Rec8,56739:down|Fbxw7,50754:down|Tlk2,24086:up|Mertk,17289:down|Rps24,20088:up|Ptbp2,56195:down|Esco1,77805:d…
response to osmotic stress	Biological Process	GO:0006970	10	46	1083	14773	0.00923361	0.00311379	0.00154166	0.0633715	Apobec1,11810:up|Atf2,11909:up|Scara3,219151:up|Trip10,106628:up|Anxa7,11750:down|Map2k7,26400:up|Map7,17761:down|Capn3,12335:up|Trp53,22059:up|Slc2a4,20528:up
regulation of fatty acid metabolic process	Biological Process	GO:0019217	13	70	1083	14773	0.0120037	0.00473837	0.00154173	0.0633715	Cav1,12389:up|Acacb,100705:up|Dgat2,67800:down|Scap,235623:down|Pdk2,18604:up|Insig2,72999:down|Mid1ip1,68041:up|Slc45a3,212980:down|Snca,20617:up|Prkag2,108099:down|Srebf1,20787:up|Nr1h3,22259:up|Trib3,228775:down
regulation of transcription from RNA polymerase II promoter	Biological Process	GO:0006357	142	1530	1083	14773	0.131117	0.103567	0.00157218	0.0639742	Nr0b2,23957:down|Cdk2,12566:down|Park2,50873:up|Mapk14,26416:down|Nr1i3,12355:down|Gata2,14461:up|Zbtb18,30928:up|Crlf3,54394:up|Scap,235623:down|Med11,66172:down|Trib3,228775:down|Dbp,13170:up|Pknox1,18771:up|Smad5,17129:down|Uri1,19777:up|Atf2,11909:up|Bcl6b,12029:up|Sp1,20683:up|Pbx3,18516:up|Tert,21752:up|Zscan21,22697:down|Suv39h1,20937:up|Arid3b,56380:down|Nfia,18027:down|Ash1l,192195:up|Ho…
3-hydroxyacyl-CoA dehydrogenase activity	Molecular Function	GO:0003857	4	8	1083	14773	0.00369344	0.000541528	0.00158233	0.0639742	Hadh,15107:up|H2-Ke6,14979:down|Hadhb,231086:down|Ehhadh,74147:down
negative regulation of insulin secretion involved in cellular response to glucose stimulus	Biological Process	GO:0061179	4	8	1083	14773	0.00369344	0.000541528	0.00158233	0.0639742	Ndufaf2,75597:up|Map4k4,26921:down|Hmgcr,15357:up|Pim3,223775:down
DNA damage response, signal transduction by p53 class mediator resulting in cell cycle arrest	Biological Process	GO:0006977	4	8	1083	14773	0.00369344	0.000541528	0.00158233	0.0639742	Cdkn1a,12575:down|Mdm2,17246:down|Pml,18854:up|Trp53,22059:up
response to abiotic stimulus	Biological Process	GO:0009628	75	728	1083	14773	0.0692521	0.0492791	0.00160736	0.0647209	Cdk2,12566:down|Clcn7,26373:up|Acot11,329910:up|Mapk14,26416:down|Rad1,19355:down|Ccnd2,12444:up|Slc2a4,20528:up|Fam175b,109359:up|P2rx7,18439:up|Hist3h2a,319162:up|Scap,235623:down|Pkd2l2,53871:down|Irak1,16179:up|Kit,16590:up|Rnf4,19822:down|Atf2,11909:up|Smpd2,20598:down|Scara3,219151:up|Bhlhe40,20893:up|Tert,21752:up|Suv39h1,20937:up|Ctnnb1,12387:up|Bcl3,12051:down|Anxa7,11750:down|Gadd45a,13…
negative regulation of phosphorylation	Biological Process	GO:0042326	45	390	1083	14773	0.0415512	0.0263995	0.00161908	0.0649279	Dusp7,235584:up|Stk38,106504:down|Pkig,18769:down|Park2,50873:up|Rack1,14694:up|Fktn,246179:up|Bag1,12017:up|Bmp7,12162:up|Snca,20617:up|Adar,56417:down|Dnaja1,15502:up|Ilk,16202:down|P2rx7,18439:up|Gadd45b,17873:down|Dmd,13405:up|Cdkn1b,12576:up|Cdk5rap1,66971:down|Itch,16396:up|Apoe,11816:down|Cish,12700:up|Ctdsp1,227292:down|Inppl1,16332:up|Trib3,228775:down|Taok3,330177:down|Rtn4rl1,237847:do…
negative regulation of DNA-templated transcription, elongation	Biological Process	GO:0032785	5	13	1083	14773	0.00461681	0.000879984	0.00164082	0.0655331	Recql5,170472:down|Axin1,12005:up|Nelfe,27632:down|Ezh2,14056:down|Eapp,66266:up
positive regulation of biosynthetic process	Biological Process	GO:0009891	148	1606	1083	14773	0.136657	0.108712	0.00166022	0.0660408	Klrk1,27007:up|Rundc3a,51799:up|Cdk2,12566:down|Park2,50873:up|Mapk14,26416:down|Lyl1,17095:up|Nr1i3,12355:down|Gata2,14461:up|Crlf3,54394:up|Scap,235623:down|Cdk5rap1,66971:down|Tfb2m,15278:up|Mid1ip1,68041:up|Bclaf1,72567:down|Dbp,13170:up|Pknox1,18771:up|Smad5,17129:down|Ube2v1,66589:down|Kit,16590:up|Atf2,11909:up|Sp1,20683:up|Atoh8,71093:down|Dgat2,67800:down|Pbx3,18516:up|Tert,21752:up|Zsca…
polyubiquitin binding	Molecular Function	GO:0031593	9	39	1083	14773	0.00831025	0.00263995	0.00168477	0.0667481	Fam175b,109359:up|Prpf8,192159:up|Uimc1,20184:up|Zfand6,65098:up|Zranb3,226409:up|Tab2,68652:down|Sharpin,106025:up|Ufd1l,22230:down|Sqstm1,18412:down
regulation of proteolysis	Biological Process	GO:0030162	61	569	1083	14773	0.056325	0.0385162	0.00170068	0.067109	Bok,51800:down|Serpinb1a,66222:down|Angptl8,624219:up|Park2,50873:up|Rack1,14694:up|Itih3,16426:down|Snca,20617:up|Clec16a,74374:up|Gclc,14629:down|Ldlrad3,241576:up|Nr4a1,15370:down|Pih1d1,68845:down|Sumo3,20610:up|Tank,21353:down|Picalm,233489:down|Sox7,20680:up|R3hdml,100043899:down|Reck,53614:up|Cdkn1b,12576:up|Itch,16396:up|Apoe,11816:down|Herpud1,64209:down|Fbxo22,71999:up|Nr1h3,22259:up|Tr…
tetrapyrrole binding	Molecular Function	GO:0046906	18	115	1083	14773	0.0166205	0.00778447	0.00172818	0.0677401	Cyp2f2,13107:up|Cyp51,13121:up|Cyp3a25,56388:down|Cyp2d9,13105:down|Cyp4a14,13119:down|Cyp7a1,13122:up|Lmbrd1,68421:down|Cyp3a11,13112:down|Cbs,12411:down|Cyp4a10,13117:down|Tdo2,56720:down|Mfsd7c,217721:down|Cyb5a,109672:down|Cyp2e1,13106:down|Tcn2,21452:down|Ptgs1,19224:down|Cyp2b9,13094:down|Cyp2u1,71519:up
transcription from RNA polymerase II promoter	Biological Process	GO:0006366	146	1583	1083	14773	0.134811	0.107155	0.00173041	0.0677401	Nr0b2,23957:down|Cdk2,12566:down|Park2,50873:up|Mapk14,26416:down|Nr1i3,12355:down|Gtf2e2,68153:down|Gata2,14461:up|Zbtb18,30928:up|Crlf3,54394:up|Scap,235623:down|Med11,66172:down|Trib3,228775:down|Dbp,13170:up|Pknox1,18771:up|Smad5,17129:down|Uri1,19777:up|Atf2,11909:up|Bcl6b,12029:up|Sp1,20683:up|Pbx3,18516:up|Tert,21752:up|Zscan21,22697:down|Suv39h1,20937:up|Arid3b,56380:down|Nfia,18027:down|…
cellular carbohydrate metabolic process	Biological Process	GO:0044262	32	253	1083	14773	0.0295476	0.0171258	0.00174032	0.0678588	Adipor1,72674:down|Acacb,100705:up|Pygl,110095:up|Park2,50873:up|Fktn,246179:up|Snca,20617:up|Pygm,19309:up|P2rx7,18439:up|Coq3,230027:down|Pdk2,18604:up|Entpd5,12499:down|Dgat2,67800:down|Supt20,56790:down|Gckr,231103:down|Ppip5k2,227399:down|Sesn2,230784:down|Phka2,110094:down|Acer2,230379:down|Pcdh12,53601:up|Dpagt1,13478:down|Alg6,320438:down|Stk11,20869:up|Tff3,21786:up|Mst1,15235:down|Slc45…
serine family amino acid metabolic process	Biological Process	GO:0009069	8	32	1083	14773	0.00738689	0.00216611	0.00174871	0.0679174	Cbs,12411:down|Gldc,104174:down|Mtrr,210009:up|Sds,231691:down|Gclc,14629:down|Ahcyl1,229709:up|Shmt1,20425:up|Csad,246277:down
envelope	Cellular Component	GO:0031975	86	859	1083	14773	0.079409	0.0581466	0.00176021	0.068096	Ndufs7,75406:up|Smdt1,69029:down|Sdhb,67680:up|Oxa1l,69089:down|Atp5l,27425:down|Gpx4,625249:down|Unc50,67387:down|Slc11a1,18173:down|Rnf6,74132:up|Ccnd2,12444:up|Pisd,320951:down|P2rx7,18439:up|Fpgs,14287:down|Coq3,230027:down|Cyb5r3,109754:up|Apoe,11816:down|Slc8b1,170756:down|Hadhb,231086:down|Dmpk,13400:up|Tnpo1,238799:up|Asl,109900:up|Cyhr1,54151:up|Dnm1l,74006:up|H2-Ke6,14979:down|Ptpmt1,66…
positive regulation of molecular function	Biological Process	GO:0044093	106	1097	1083	14773	0.0978763	0.0742571	0.00177471	0.0683886	Park2,50873:up|Rack1,14694:up|Ank3,11735:up|Dcun1d5,76863:up|Tab2,68652:down|Mapk14,26416:down|Syk,20963:up|Btg1,12226:down|Slc11a1,18173:down|Ccnd2,12444:up|P2rx7,18439:up|Trf,22041:up|Cdkn1b,12576:up|Prok1,246691:up|Apoe,11816:down|Mid1ip1,68041:up|Cdc20,107995:down|Herpud1,64209:down|Nr1h3,22259:up|Trib3,228775:down|Taok3,330177:down|Irak1,16179:up|Ube2v1,66589:down|Kit,16590:up|F3,14066:up|Ar…
endoplasmic reticulum part	Cellular Component	GO:0044432	51	458	1083	14773	0.0470914	0.0310025	0.00178972	0.0686986	Emc10,69683:up|Park2,50873:up|Insig2,72999:down|Dolpp1,57170:up|Tmbim6,110213:up|Tm7sf2,73166:up|Msmo1,66234:up|Ufd1l,22230:down|Cyp3a11,13112:down|Sc5d,235293:up|Fkbp11,66120:up|Porcn,53627:up|Scap,235623:down|Tbc1d20,67231:up|Cyb5r3,109754:up|Esyt1,23943:down|Herpud1,64209:down|Dmpk,13400:up|Pigt,78928:up|Arv1,68865:up|Dgat2,67800:down|Sec22b,20333:down|Serinc1,56442:down|Tecr,106529:up|Ces1d,1…
nucleobase-containing compound metabolic process	Biological Process	GO:0006139	352	4221	1083	14773	0.325023	0.285724	0.00181329	0.0693336	Nmrk1,225994:up|Nab2,17937:up|Rundc3a,51799:up|Park2,50873:up|Set,56086:down|Gtf2e2,68153:down|Ahcyl1,229709:up|Mbnl2,105559:up|Hist3h2a,319162:up|Cdkn1b,12576:up|Pde9a,18585:down|Exo5,73172:down|Stag2,20843:up|Entpd5,12499:down|Ing4,28019:down|Bclaf1,72567:down|Zfp512,269639:up|Dbp,13170:up|Pknox1,18771:up|Smad5,17129:down|Ube2v1,66589:down|Kit,16590:up|Tex12,66654:down|Bcl6b,12029:up|Pbx3,18516…
isoprenoid metabolic process	Biological Process	GO:0006720	12	63	1083	14773	0.0110803	0.00426454	0.00184284	0.0701915	Dpagt1,13478:down|Dhrs4,28200:down|Pmvk,68603:up|Phyh,16922:down|Cyp2e1,13106:down|Fdft1,14137:up|Hmgcr,15357:up|Bco1,63857:down|Mvk,17855:up|Adh4,26876:down|Dhrs9,241452:down|Fdps,110196:up
sulfur compound metabolic process	Biological Process	GO:0006790	32	254	1083	14773	0.0295476	0.0171935	0.00185532	0.0703952	Arsg,74008:down|Mthfr,17769:down|Acacb,100705:up|Pmvk,68603:up|Snca,20617:up|Acot11,329910:up|Gpx4,625249:down|Gclc,14629:down|Ahcyl1,229709:up|Ggct,110175:down|Pdk2,18604:up|Acly,104112:up|Csad,246277:down|Sult1b1,56362:up|Gstm2,14863:down|Dgat2,67800:down|Sp1,20683:up|Fxn,14297:down|Ces1d,104158:down|Mtrr,210009:up|Gpat4,102247:down|Ctnnb1,12387:up|Mvk,17855:up|Iscu,66383:up|Acnat2,209186:down|…
peptide biosynthetic process	Biological Process	GO:0043043	57	526	1083	14773	0.0526316	0.0356055	0.00186525	0.0705008	Mrps17,66258:down|Klhl25,207952:down|Hbs1l,56422:down|Rxra,20181:up|Rack1,14694:up|Eif4e2,26987:up|Ilf3,16201:up|Gclc,14629:down|Ggct,110175:down|Tnrc6a,233833:up|Eif2b2,217715:up|Slc25a51,230125:up|Ssb,20823:up|Cnot2,72068:up|Dmd,13405:up|Eif4g1,208643:up|Cdk5rap1,66971:down|Ythdf2,213541:down|Fars2,69955:up|Cnot7,18983:down|Mrps9,69527:up|Eif3c,56347:down|Mif4gd,69674:down|Mrpl24,67707:up|Usp16…
positive regulation of cellular biosynthetic process	Biological Process	GO:0031328	145	1575	1083	14773	0.133887	0.106613	0.00192763	0.0725657	Klrk1,27007:up|Rundc3a,51799:up|Cdk2,12566:down|Park2,50873:up|Mapk14,26416:down|Lyl1,17095:up|Nr1i3,12355:down|Gata2,14461:up|Crlf3,54394:up|Scap,235623:down|Cdk5rap1,66971:down|Tfb2m,15278:up|Mid1ip1,68041:up|Bclaf1,72567:down|Dbp,13170:up|Pknox1,18771:up|Smad5,17129:down|Ube2v1,66589:down|Kit,16590:up|Atf2,11909:up|Sp1,20683:up|Atoh8,71093:down|Dgat2,67800:down|Pbx3,18516:up|Tert,21752:up|Zsca…
transition metal ion binding	Molecular Function	GO:0046914	109	1136	1083	14773	0.100646	0.076897	0.0019346	0.0725657	Cyp3a25,56388:down|Trafd1,231712:down|Tab2,68652:down|Zmiz2,52915:up|Nr1i3,12355:down|Tdp2,56196:down|Adh4,26876:down|Gata2,14461:up|Msmo1,66234:up|Kdm3a,104263:up|Mib1,225164:up|Rnf6,74132:up|Trf,22041:up|Fbxl5,242960:up|Zfand2b,68818:down|Ing4,28019:down|Nr1h3,22259:up|F5,14067:down|Pdlim4,30794:up|Cyhr1,54151:up|Itgb1bp2,26549:up|Enpp2,18606:up|Zdhhc4,72881:up|Sqstm1,18412:down|Fbxo11,225055:d…
neutral lipid metabolic process	Biological Process	GO:0006638	16	98	1083	14773	0.0147738	0.00663372	0.00195498	0.0730526	Thrsp,21835:up|Dgat2,67800:down|Ces1d,104158:down|Insig2,72999:down|Cd36,12491:up|Snca,20617:up|Gpat4,102247:down|Srebf1,20787:up|Acsl1,14081:up|Pnpla2,66853:down|Cav1,12389:up|Lpin2,64898:down|Lmf1,76483:up|Apoe,11816:down|Cyp2e1,13106:down|Nr1h3,22259:up
protein maturation	Biological Process	GO:0051604	34	276	1083	14773	0.0313943	0.0186827	0.0019901	0.0740843	Bok,51800:down|Angptl8,624219:up|Rack1,14694:up|Snca,20617:up|Serpinh1,12406:down|Metap2,56307:down|Ldlrad3,241576:up|Psenen,66340:up|P2rx7,18439:up|Cdkn1b,12576:up|Pmpcb,73078:down|Cd59a,12509:up|F3,14066:up|Bbc3,170770:down|Immp1l,66541:down|Cdh1,12550:up|Fxn,14297:down|Immp2l,93757:down|Xiap,11798:down|Pcsk4,18551:up|Gas1,14451:up|Iscu,66383:up|Mdm2,17246:down|Birc5,11799:down|Acer2,230379:dow…
positive regulation of macromolecule metabolic process	Biological Process	GO:0010604	211	2405	1083	14773	0.194829	0.162797	0.00207301	0.0768804	Nr0b2,23957:down|Cdk2,12566:down|Park2,50873:up|Adar,56417:down|Mapk14,26416:down|Lyl1,17095:up|Nr1i3,12355:down|Gata2,14461:up|Ccnd2,12444:up|Crlf3,54394:up|Cdkn1b,12576:up|Scap,235623:down|Cdk5rap1,66971:down|Tfb2m,15278:up|Cdc20,107995:down|Herpud1,64209:down|Bclaf1,72567:down|Trib3,228775:down|Dbp,13170:up|Pknox1,18771:up|Smad5,17129:down|Ube2v1,66589:down|Kit,16590:up|Arap1,69710:down|Atf2,1…
negative regulation of transferase activity	Biological Process	GO:0051348	32	256	1083	14773	0.0295476	0.0173289	0.00210514	0.0777798	Dusp7,235584:up|Stk38,106504:down|Pkig,18769:down|Park2,50873:up|Bmp7,12162:up|Adar,56417:down|Mad2l2,71890:down|Dnaja1,15502:up|Ilk,16202:down|Gadd45b,17873:down|Cdkn1b,12576:up|Cdk5rap1,66971:down|Apoe,11816:down|Cish,12700:up|Inppl1,16332:up|Trib3,228775:down|Rtn4rl1,237847:down|Wash1,68767:up|Gckr,231103:down|Cep85,70012:up|Gadd45a,13197:up|Hspb1,15507:up|Lats2,50523:up|Chad,12643:up|Cav1,123…
positive regulation of ligase activity	Biological Process	GO:0051351	7	26	1083	14773	0.00646353	0.00175997	0.00212954	0.0780962	Axin1,12005:up|Trib3,228775:down|Dcun1d5,76863:up|Mid1ip1,68041:up|Fbxw7,50754:down|Cdc20,107995:down|Dcun1d2,102323:up
activation of JUN kinase activity	Biological Process	GO:0007257	7	26	1083	14773	0.00646353	0.00175997	0.00212954	0.0780962	Dab2,13132:up|Axin1,12005:up|Trf,22041:up|Syk,20963:up|Ern1,78943:up|Fgd4,224014:up|Map2k7,26400:up
endocytic vesicle	Cellular Component	GO:0030139	17	108	1083	14773	0.0156971	0.00731063	0.00215368	0.0786889	Amot,27494:up|Plekhg5,269608:down|Rab22a,19334:down|Rab11fip4,268451:down|Rabep1,54189:up|Syk,20963:up|Epn2,13855:down|Slc11a1,18173:down|Syt11,229521:up|Tlr1,21897:down|Lmbrd1,68421:down|Clcn3,12725:down|Picalm,233489:down|Trf,22041:up|Egfr,13649:up|Anxa3,11745:down|Itsn1,16443:up
negative regulation of protein kinase activity	Biological Process	GO:0006469	26	195	1083	14773	0.0240074	0.0131998	0.00217067	0.0790171	Dusp7,235584:up|Stk38,106504:down|Pkig,18769:down|Bmp7,12162:up|Adar,56417:down|Gadd45a,13197:up|Cep85,70012:up|Dnaja1,15502:up|Ilk,16202:down|Lats2,50523:up|Hspb1,15507:up|Chad,12643:up|Cav1,12389:up|Hhex,15242:up|Gadd45b,17873:down|Cdkn1b,12576:up|Apoe,11816:down|Cdk5rap1,66971:down|Cish,12700:up|Prkag2,108099:down|Ceacam1,26365:down|Cdkn1a,12575:down|Inppl1,16332:up|Hmgcr,15357:up|Trib3,228775…
translation	Biological Process	GO:0006412	56	519	1083	14773	0.0517082	0.0351317	0.00223997	0.0812029	Mrps17,66258:down|Klhl25,207952:down|Hbs1l,56422:down|Rxra,20181:up|Rack1,14694:up|Eif4e2,26987:up|Ilf3,16201:up|Adar,56417:down|Tnrc6a,233833:up|Eif2b2,217715:up|Slc25a51,230125:up|Ssb,20823:up|Cnot2,72068:up|Eif4g1,208643:up|Cdk5rap1,66971:down|Ythdf2,213541:down|Fars2,69955:up|Zcchc11,230594:up|Cnot7,18983:down|Mrps9,69527:up|Eif3c,56347:down|Mif4gd,69674:down|Mrpl24,67707:up|Usp16,74112:up|Gi…
nucleic acid binding	Molecular Function	GO:0003676	252	2933	1083	14773	0.232687	0.198538	0.00224718	0.0812029	Nr0b2,23957:down|Zfp653,319601:down|R3hdm2,71750:down|Hjurp,381280:up|Park2,50873:up|Adar,56417:down|Serpinh1,12406:down|Set,56086:down|Lyl1,17095:up|Nr1i3,12355:down|Gtf2e2,68153:down|Ahcyl1,229709:up|Gata2,14461:up|Sugp2,234373:up|Unc50,67387:down|Mbnl2,105559:up|Zbtb18,30928:up|Hist3h2a,319162:up|Exo5,73172:down|Tfb2m,15278:up|Crebzf,233490:down|Tnpo1,238799:up|Bclaf1,72567:down|Zfp512,269639:…
organelle envelope	Cellular Component	GO:0031967	85	855	1083	14773	0.0784857	0.0578759	0.00228082	0.082118	Ndufs7,75406:up|Smdt1,69029:down|Sdhb,67680:up|Oxa1l,69089:down|Atp5l,27425:down|Gpx4,625249:down|Unc50,67387:down|Rnf6,74132:up|Ccnd2,12444:up|Pisd,320951:down|P2rx7,18439:up|Fpgs,14287:down|Coq3,230027:down|Cyb5r3,109754:up|Apoe,11816:down|Slc8b1,170756:down|Hadhb,231086:down|Dmpk,13400:up|Tnpo1,238799:up|Asl,109900:up|Cyhr1,54151:up|Dnm1l,74006:up|H2-Ke6,14979:down|Ptpmt1,66461:down|Atf2,11909…
positive regulation of protein kinase activity	Biological Process	GO:0045860	39	332	1083	14773	0.0360111	0.0224734	0.00233393	0.0833048	Tab2,68652:down|Snca,20617:up|Syk,20963:up|Ilk,16202:down|Pih1d1,68845:down|Higd1a,56295:up|Slc11a1,18173:down|Tlr1,21897:down|Ccnd2,12444:up|P2rx7,18439:up|Gadd45b,17873:down|Trf,22041:up|Cdkn1b,12576:up|Prok1,246691:up|Taok3,330177:down|Irak1,16179:up|Kit,16590:up|Ezh2,14056:down|Fgf1,14164:up|Axin1,12005:up|Ern1,78943:up|Gadd45a,13197:up|Acsl1,14081:up|Map2k7,26400:up|Magi3,99470:down|Fbxw7,50…
oxidoreductase activity, acting on CH-OH group of donors	Molecular Function	GO:0016614	20	137	1083	14773	0.0184672	0.00927367	0.00233912	0.0833048	Glyr1,74022:down|Nsdhl,18194:up|Ugdh,22235:down|Ptgr2,77219:down|Hsd3b7,101502:down|Adh4,26876:down|Hadh,15107:up|Aox1,11761:down|Fasn,14104:up|Dhrs4,28200:down|Cbr4,234309:down|Ctbp2,13017:up|Hadhb,231086:down|Hmgcr,15357:up|H2-Ke6,14979:down|Dhrs9,241452:down|Htatip2,53415:down|Hsd17b6,27400:down|Ehhadh,74147:down|Hhipl1,214305:up
regulation of chromatin organization	Biological Process	GO:1902275	20	137	1083	14773	0.0184672	0.00927367	0.00233912	0.0833048	Mthfr,17769:down|Rps6ka4,56613:up|Tert,21752:up|Atrx,22589:down|Snca,20617:up|Ctnnb1,12387:up|Srebf1,20787:up|Gata2,14461:up|Eed,13626:down|Pih1d1,68845:down|Kdm3a,104263:up|Rnf20,109331:down|Tlk2,24086:up|Apobec1,11810:up|Bcor,71458:down|Kat2a,14534:up|Tpr,108989:down|Ctcf,13018:up|Arrb1,109689:up|Trp53,22059:up
negative regulation of protein secretion	Biological Process	GO:0050709	17	109	1083	14773	0.0156971	0.00737833	0.0023817	0.0843607	Park2,50873:up|Rsad2,58185:down|Map4k4,26921:down|Srebf1,20787:up|Tmbim6,110213:up|Rab11fip5,52055:up|Hadh,15107:up|Fn1,14268:up|Syt11,229521:up|Ndufaf2,75597:up|Pim3,223775:down|Nlrp12,378425:down|Hmgcr,15357:up|Cd34,12490:up|Nr1h3,22259:up|Pml,18854:up|Anxa4,11746:up
phosphorus metabolic process	Biological Process	GO:0006793	218	2501	1083	14773	0.201293	0.169295	0.00238587	0.0843607	Dusp7,235584:up|Nmrk1,225994:up|Stk38,106504:down|Rundc3a,51799:up|Cdk2,12566:down|Acacb,100705:up|Park2,50873:up|Nt5c3,107569:up|Kctd20,66989:up|Fktn,246179:up|Pmvk,68603:up|Adar,56417:down|Acot11,329910:up|Mapk14,26416:down|Ccnd2,12444:up|Ptpn9,56294:up|Ip6k2,76500:down|Camsap3,69697:up|Cdkn1b,12576:up|Pde9a,18585:down|Adck5,268822:down|Pim3,223775:down|Prkd3,75292:down|Cdk5rap1,66971:down|Entp…
regulation of cellular response to stress	Biological Process	GO:0080135	57	532	1083	14773	0.0526316	0.0360116	0.00240585	0.0844143	Uimc1,20184:up|Park2,50873:up|Rack1,14694:up|Fktn,246179:up|Snca,20617:up|Clec16a,74374:up|Map4k4,26921:down|Tmbim6,110213:up|Syk,20963:up|Dnaja1,15502:up|Hic1,15248:up|Gadd45b,17873:down|Trf,22041:up|Sfpq,71514:down|Itch,16396:up|Herpud1,64209:down|Bclaf1,72567:down|Cd34,12490:up|Taok3,330177:down|Irak1,16179:up|Sqstm1,18412:down|Dek,110052:up|Mtm1,17772:down|Cebpg,12611:up|Tert,21752:up|Cd36,12…
negative regulation of transcription from RNA polymerase II promoter	Biological Process	GO:0000122	68	658	1083	14773	0.0627886	0.0445407	0.00241595	0.0844143	Zbtb7a,16969:down|Nr0b2,23957:down|Cdk2,12566:down|Pkig,18769:down|Park2,50873:up|Srebf1,20787:up|Gata2,14461:up|Zbtb18,30928:up|Hic1,15248:up|Nfix,18032:up|Nfil3,18030:down|Nr1h3,22259:up|Trib3,228775:down|Sqstm1,18412:down|Uri1,19777:up|Atf2,11909:up|Bcl6b,12029:up|Bhlhe40,20893:up|Taf9b,407786:up|Suv39h1,20937:up|Nfia,18027:down|Hoxb4,15412:up|Atrx,22589:down|Recql5,170472:down|Ctnnb1,12387:up…
solute:proton symporter activity	Molecular Function	GO:0015295	6	20	1083	14773	0.00554017	0.00135382	0.00242638	0.0844143	Slc35a4,67843:up|Slc11a2,18174:down|Slc36a1,215335:up|Slc45a3,212980:down|Slc35a2,22232:up|Slc2a4,20528:up
entrainment of circadian clock	Biological Process	GO:0009649	6	20	1083	14773	0.00554017	0.00135382	0.00242638	0.0844143	Pml,18854:up|Bhlhe40,20893:up|Trp53,22059:up|Bhlhe41,79362:up|Usp2,53376:up|Fbxl21,213311:up
signal transduction in response to DNA damage	Biological Process	GO:0042770	12	65	1083	14773	0.0110803	0.00439992	0.00243018	0.0844143	Atrx,22589:down|Ing4,28019:down|Cdkn1a,12575:down|Bcl3,12051:down|Mapk14,26416:down|Mad2l2,71890:down|Gadd45a,13197:up|Mdm2,17246:down|Pml,18854:up|Sesn2,230784:down|Trp53,22059:up|Hic1,15248:up
peptide metabolic process	Biological Process	GO:0006518	66	636	1083	14773	0.0609418	0.0430515	0.00251612	0.087093	Mrps17,66258:down|Hbs1l,56422:down|Rack1,14694:up|Eif4e2,26987:up|Ilf3,16201:up|Gpx4,625249:down|Tnrc6a,233833:up|Ssb,20823:up|Eif4g1,208643:up|Cdk5rap1,66971:down|Apoe,11816:down|Fars2,69955:up|Gstm2,14863:down|Usp16,74112:up|Gigyf2,227331:up|Immp2l,93757:down|Eef2k,13631:up|Bcl3,12051:down|Sepsecs,211006:up|Eif1a,13664:down|Lsm14b,241846:up|Eif4g3,230861:up|Pum2,80913:down|Rpl23,65019:down|Rps2…
positive regulation of lipid biosynthetic process	Biological Process	GO:0046889	13	74	1083	14773	0.0120037	0.00500914	0.00259069	0.0892653	Fgf1,14164:up|Dgat2,67800:down|Apoe,11816:down|Mid1ip1,68041:up|Slc45a3,212980:down|Cyr61,16007:up|Dab2,13132:up|Srebf1,20787:up|Cyp7a1,13122:up|Nr1h3,22259:up|Pla2g6,53357:down|Stard4,170459:up|Fdps,110196:up
response to radiation	Biological Process	GO:0009314	39	334	1083	14773	0.0360111	0.0226088	0.00259697	0.0892653	Clock,12753:down|Uimc1,20184:up|Il1r1,16177:up|Zranb3,226409:up|Mapk14,26416:down|Meis2,17536:up|Rad1,19355:down|Ei24,13663:down|Ccnd2,12444:up|Tank,21353:down|Hist3h2a,319162:up|Kit,16590:up|Rnf4,19822:down|Bbc3,170770:down|Scara3,219151:up|Bhlhe40,20893:up|Bcl3,12051:down|Gadd45a,13197:up|Map2k7,26400:up|Trp53inp1,60599:down|Bcl2l1,12048:down|Tlk2,24086:up|Apobec1,11810:up|Stk11,20869:up|Egfr,1…
ubiquitin-like protein binding	Molecular Function	GO:0032182	17	110	1083	14773	0.0156971	0.00744602	0.00262953	0.0900704	Rnf4,19822:down|Prpf8,192159:up|Usp16,74112:up|Uimc1,20184:up|Park2,50873:up|Dcun1d5,76863:up|Zranb3,226409:up|Tab2,68652:down|Hspb1,15507:up|Ufd1l,22230:down|Dcun1d2,102323:up|Fam175b,109359:up|Zfand6,65098:up|Sharpin,106025:up|Pml,18854:up|Ubxn2a,217379:down|Sqstm1,18412:down
enzyme regulator activity	Molecular Function	GO:0030234	78	777	1083	14773	0.0720222	0.052596	0.00264244	0.0901995	Ppp2r1b,73699:down|1300017J02Rik,71775:down|Rundc3a,51799:up|Serpinb1a,66222:down|Pkig,18769:down|Rack1,14694:up|Serpinh1,12406:down|Arfgap1,228998:down|Reck,53614:up|Cdkn1b,12576:up|Adck5,268822:down|Cdk5rap1,66971:down|Apoe,11816:down|Cdc20,107995:down|Cish,12700:up|Dmpk,13400:up|Trib3,228775:down|Arhgap17,70497:down|Rtn4rl1,237847:down|Uri1,19777:up|Arap1,69710:down|Sept2,18000:up|Fam13b,22535…
vesicle fusion with Golgi apparatus	Biological Process	GO:0048280	4	9	1083	14773	0.00369344	0.00060922	0.00268345	0.0906583	Sec22c,215474:up|Bet1,12068:down|Sec22b,20333:down|Stx5a,56389:down
signal transduction involved in mitotic G1 DNA damage checkpoint	Biological Process	GO:0072431	4	9	1083	14773	0.00369344	0.00060922	0.00268345	0.0906583	Cdkn1a,12575:down|Mdm2,17246:down|Pml,18854:up|Trp53,22059:up
intracellular signal transduction involved in G1 DNA damage checkpoint	Biological Process	GO:1902400	4	9	1083	14773	0.00369344	0.00060922	0.00268345	0.0906583	Cdkn1a,12575:down|Mdm2,17246:down|Pml,18854:up|Trp53,22059:up
cellular response to glucose stimulus	Biological Process	GO:0071333	15	92	1083	14773	0.0138504	0.00622758	0.00270377	0.0910331	Ndufaf2,75597:up|Park2,50873:up|Rack1,14694:up|Pim3,223775:down|Cdk16,18555:up|Map4k4,26921:down|Cyp7a1,13122:up|Hmgcr,15357:up|Ern1,78943:up|Pih1d1,68845:down|Rab11fip5,52055:up|Pla2g6,53357:down|Aacs,78894:up|Birc5,11799:down|Arrb1,109689:up
mitochondrial part	Cellular Component	GO:0044429	71	696	1083	14773	0.0655586	0.047113	0.00271807	0.0912032	Ndufs7,75406:up|Mrps17,66258:down|Smdt1,69029:down|Sdhb,67680:up|Oxa1l,69089:down|Atp5l,27425:down|Gpx4,625249:down|Pisd,320951:down|Fpgs,14287:down|Coq3,230027:down|Cyb5r3,109754:up|Pdk2,18604:up|Tfb2m,15278:up|Grsf1,231413:up|Slc8b1,170756:down|Hadhb,231086:down|Dmpk,13400:up|Asl,109900:up|Dnm1l,74006:up|H2-Ke6,14979:down|Sardh,192166:up|Ptpmt1,66461:down|Atf2,11909:up|Rhot1,59040:down|Tert,217…
ubiquitin ligase complex	Cellular Component	GO:0000151	31	250	1083	14773	0.0286242	0.0169228	0.00277306	0.092733	Rnf4,19822:down|Klhl25,207952:down|Fbxo8,50753:down|Park2,50873:up|Dcun1d5,76863:up|Fbxo18,50755:up|Dcaf6,74106:down|Phc2,54383:down|Klhl20,226541:down|Mad2l2,71890:down|Dnaja1,15502:up|Fbxw7,50754:down|Rnf20,109331:down|Dcun1d2,102323:up|Skp1a,21402:down|Syvn1,74126:down|Fbxl5,242960:up|Ubr3,68795:down|Itch,16396:up|Cdc20,107995:down|Cul2,71745:up|Med11,66172:down|Fbxl21,213311:up|Sharpin,106025…
cellular macromolecule biosynthetic process	Biological Process	GO:0034645	303	3606	1083	14773	0.279778	0.244094	0.00280927	0.0936264	Nab2,17937:up|Park2,50873:up|Set,56086:down|Gtf2e2,68153:down|Hist3h2a,319162:up|Cdkn1b,12576:up|Stag2,20843:up|Entpd5,12499:down|Ing4,28019:down|Bclaf1,72567:down|Zfp512,269639:up|Dbp,13170:up|Pknox1,18771:up|Smad5,17129:down|Ube2v1,66589:down|Kit,16590:up|Tex12,66654:down|Bcl6b,12029:up|Pbx3,18516:up|Zscan21,22697:down|Arid3b,56380:down|Nfia,18027:down|Ash1l,192195:up|Eef2k,13631:up|Cdca7,66953…
negative regulation of cellular process	Biological Process	GO:0048523	306	3647	1083	14773	0.282548	0.246869	0.00289935	0.0961506	Nab2,17937:up|Park2,50873:up|Clec16a,74374:up|Asns,27053:up|Set,56086:down|Ndufaf2,75597:up|Hist3h2a,319162:up|Ip6k2,76500:down|Camsap3,69697:up|Reck,53614:up|Cdkn1b,12576:up|Stag2,20843:up|Mid1ip1,68041:up|Herpud1,64209:down|Ing4,28019:down|Bclaf1,72567:down|Kit,16590:up|Arap1,69710:down|Bcl6b,12029:up|Dgat2,67800:down|Nfia,18027:down|Ash1l,192195:up|Lima1,65970:down|Eef2k,13631:up|Lgals1,16852:…
RNA splicing, via transesterification reactions with bulged adenosine as nucleophile	Biological Process	GO:0000377	24	179	1083	14773	0.0221607	0.0121167	0.00292399	0.0961506	Spen,56381:down|Prpf8,192159:up|Zrsr1,22183:up|Gemin2,66603:down|Rbpms,19663:up|Luc7l2,192196:down|Jmjd6,107817:up|Dhx32,101437:up|Dazap1,70248:up|Mbnl2,105559:up|Hnrnpa1,15382:down|U2af1l4,233073:down|Slc39a5,72002:down|Rbm17,76938:down|Srrm4,68955:down|Sfpq,71514:down|Lsm3,67678:up|Ptbp2,56195:down|Rbm5,83486:down|Rsrc1,66880:up|Snrnp35,76167:down|Slu7,193116:up|Hspa8,15481:up|Rbm7,67010:down
RNA splicing, via transesterification reactions	Biological Process	GO:0000375	24	179	1083	14773	0.0221607	0.0121167	0.00292399	0.0961506	Spen,56381:down|Prpf8,192159:up|Zrsr1,22183:up|Gemin2,66603:down|Rbpms,19663:up|Luc7l2,192196:down|Jmjd6,107817:up|Dhx32,101437:up|Dazap1,70248:up|Mbnl2,105559:up|Hnrnpa1,15382:down|U2af1l4,233073:down|Slc39a5,72002:down|Rbm17,76938:down|Srrm4,68955:down|Sfpq,71514:down|Lsm3,67678:up|Ptbp2,56195:down|Rbm5,83486:down|Rsrc1,66880:up|Snrnp35,76167:down|Slu7,193116:up|Hspa8,15481:up|Rbm7,67010:down
mRNA splicing, via spliceosome	Biological Process	GO:0000398	24	179	1083	14773	0.0221607	0.0121167	0.00292399	0.0961506	Spen,56381:down|Prpf8,192159:up|Zrsr1,22183:up|Gemin2,66603:down|Rbpms,19663:up|Luc7l2,192196:down|Jmjd6,107817:up|Dhx32,101437:up|Dazap1,70248:up|Mbnl2,105559:up|Hnrnpa1,15382:down|U2af1l4,233073:down|Slc39a5,72002:down|Rbm17,76938:down|Srrm4,68955:down|Sfpq,71514:down|Lsm3,67678:up|Ptbp2,56195:down|Rbm5,83486:down|Rsrc1,66880:up|Snrnp35,76167:down|Slu7,193116:up|Hspa8,15481:up|Rbm7,67010:down
positive regulation of cysteine-type endopeptidase activity involved in apoptotic process	Biological Process	GO:0043280	15	93	1083	14773	0.0138504	0.00629527	0.00301063	0.0986706	Bbc3,170770:down|Bok,51800:down|Sox7,20680:up|Cdkn1b,12576:up|Rack1,14694:up|Senp1,223870:down|Cyr61,16007:up|Snca,20617:up|Casp8,12370:up|Tnfsf10,22035:up|Pml,18854:up|Arrb1,109689:up|Acer2,230379:down|F3,14066:up|Hsf1,15499:up
fatty acid beta-oxidation	Biological Process	GO:0006635	12	67	1083	14773	0.0110803	0.0045353	0.00316166	0.102715	Acat2,110460:up|Acacb,100705:up|Etfdh,66841:down|Hadhb,231086:down|Acaa1b,235674:down|Acox2,93732:down|Sesn2,230784:down|Hadh,15107:up|Crot,74114:down|Pex5,19305:down|Eci3,69123:down|Ehhadh,74147:down
positive regulation of ubiquitin-protein transferase activity	Biological Process	GO:0051443	6	21	1083	14773	0.00554017	0.00142151	0.00318889	0.102715	Axin1,12005:up|Trib3,228775:down|Dcun1d5,76863:up|Fbxw7,50754:down|Cdc20,107995:down|Dcun1d2,102323:up
definitive hemopoiesis	Biological Process	GO:0060216	6	21	1083	14773	0.00554017	0.00142151	0.00318889	0.102715	Adar,56417:down|Sp1,20683:up|Lyl1,17095:up|Gata2,14461:up|Hoxb4,15412:up|Senp1,223870:down
intrinsic component of endoplasmic reticulum membrane	Cellular Component	GO:0031227	17	112	1083	14773	0.0156971	0.0075814	0.00318982	0.102715	Emc10,69683:up|Dgat2,67800:down|Tecr,106529:up|Insig2,72999:down|Dolpp1,57170:up|Gpat4,102247:down|Rrbp1,81910:down|Tm7sf2,73166:up|Ern1,78943:up|Elovl3,12686:down|Porcn,53627:up|Esyt1,23943:down|Cyp2e1,13106:down|Vimp,109815:up|Srebf2,20788:up|Dhrs9,241452:down|Pigt,78928:up
positive regulation of peptidase activity	Biological Process	GO:0010952	17	112	1083	14773	0.0156971	0.0075814	0.00318982	0.102715	Bbc3,170770:down|Bok,51800:down|Rack1,14694:up|Snca,20617:up|Tnfsf10,22035:up|Acer2,230379:down|Tank,21353:down|Picalm,233489:down|Sox7,20680:up|Cdkn1b,12576:up|Senp1,223870:down|Cyr61,16007:up|Casp8,12370:up|Pml,18854:up|Arrb1,109689:up|Hsf1,15499:up|F3,14066:up
regulation of chromatin modification	Biological Process	GO:1903308	19	131	1083	14773	0.0175439	0.00886753	0.003198	0.102715	Mthfr,17769:down|Rps6ka4,56613:up|Tert,21752:up|Atrx,22589:down|Snca,20617:up|Ctnnb1,12387:up|Srebf1,20787:up|Gata2,14461:up|Eed,13626:down|Pih1d1,68845:down|Kdm3a,104263:up|Rnf20,109331:down|Apobec1,11810:up|Bcor,71458:down|Kat2a,14534:up|Tpr,108989:down|Ctcf,13018:up|Arrb1,109689:up|Trp53,22059:up
xenobiotic metabolic process	Biological Process	GO:0006805	8	35	1083	14773	0.00738689	0.00236919	0.00321685	0.102715	Cyp2f2,13107:up|Ugt1a9,394434:down|Cyp2e1,13106:down|Ugt1a2,22236:up|Acsl1,14081:up|Aip,11632:down|Gstm2,14863:down|Sult1b1,56362:up
regulation of cell growth	Biological Process	GO:0001558	40	349	1083	14773	0.0369344	0.0236242	0.00321733	0.102715	Adipor1,72674:down|Park2,50873:up|Rack1,14694:up|Hsd3b7,101502:down|Sgk2,27219:down|Mad2l2,71890:down|Ilk,16202:down|Ei24,13663:down|Eif2b2,217715:up|Rnf6,74132:up|Igfbp1,16006:down|Crlf3,54394:up|Ip6k2,76500:down|Clstn1,65945:up|Cdkn1b,12576:up|Apoe,11816:down|Sema3f,20350:down|Sema6a,20358:up|Uri1,19777:up|St7l,229681:up|Bbc3,170770:down|Fxn,14297:down|Cda,72269:down|Taf9b,407786:up|Sgk3,170755…
negative regulation of biological process	Biological Process	GO:0048519	325	3902	1083	14773	0.300092	0.264131	0.00323021	0.10278	Nab2,17937:up|Park2,50873:up|Clec16a,74374:up|Asns,27053:up|Set,56086:down|Ndufaf2,75597:up|Hist3h2a,319162:up|Ip6k2,76500:down|Camsap3,69697:up|Reck,53614:up|Cdkn1b,12576:up|Stag2,20843:up|Mid1ip1,68041:up|Herpud1,64209:down|Ing4,28019:down|Bclaf1,72567:down|Kit,16590:up|Arap1,69710:down|Bcl6b,12029:up|Dgat2,67800:down|Nfia,18027:down|Ash1l,192195:up|Lima1,65970:down|Eef2k,13631:up|Lgals1,16852:…
kinase activity	Molecular Function	GO:0016301	68	666	1083	14773	0.0627886	0.0450822	0.00324022	0.10278	Nmrk1,225994:up|Stk38,106504:down|Cdk2,12566:down|Rps6ka4,56613:up|Prkab1,19079:up|Pmvk,68603:up|Mapk14,26416:down|Syk,20963:up|Ip6k2,76500:down|Adck5,268822:down|Pim3,223775:down|Prkd3,75292:down|Pdk2,18604:up|Dmpk,13400:up|Trib3,228775:down|Taok3,330177:down|Irak1,16179:up|Kit,16590:up|Chka,12660:down|Ppip5k2,227399:down|Sphk2,56632:down|Eef2k,13631:up|Mark2,13728:up|Cmpk2,22169:down|Ern1,78943…
cellular catabolic process	Biological Process	GO:0044248	141	1548	1083	14773	0.130194	0.104786	0.00332365	0.104335	Acacb,100705:up|Park2,50873:up|Clec16a,74374:up|Pde9a,18585:down|Snx14,244962:down|Entpd5,12499:down|Nudt12,67993:down|Cdc20,107995:down|Herpud1,64209:down|Gpcpd1,74182:up|Slc17a9,228993:up|Trib3,228775:down|Pex5,19305:down|Wash1,68767:up|Fam13b,225358:down|Ces1d,104158:down|Axin1,12005:up|Anxa7,11750:down|Ctso,229445:down|Fbxw7,50754:down|Lrsam1,227738:up|Tlk2,24086:up|Ctsa,19025:up|Ctsl,13039:d…
triglyceride metabolic process	Biological Process	GO:0006641	14	85	1083	14773	0.0129271	0.00575374	0.00335616	0.104335	Cav1,12389:up|Thrsp,21835:up|Dgat2,67800:down|Lmf1,76483:up|Lpin2,64898:down|Apoe,11816:down|Insig2,72999:down|Cd36,12491:up|Cyp2e1,13106:down|Gpat4,102247:down|Srebf1,20787:up|Nr1h3,22259:up|Acsl1,14081:up|Pnpla2,66853:down
negative regulation of protein maturation	Biological Process	GO:1903318	7	28	1083	14773	0.00646353	0.00189535	0.00337019	0.104335	Xiap,11798:down|Gas1,14451:up|Serping1,12258:down|Cd59a,12509:up|Mdm2,17246:down|Cdh1,12550:up|Birc5,11799:down
negative regulation of protein processing	Biological Process	GO:0010955	7	28	1083	14773	0.00646353	0.00189535	0.00337019	0.104335	Xiap,11798:down|Gas1,14451:up|Serping1,12258:down|Cd59a,12509:up|Mdm2,17246:down|Cdh1,12550:up|Birc5,11799:down
regulation of cysteine-type endopeptidase activity	Biological Process	GO:2000116	24	181	1083	14773	0.0221607	0.0122521	0.00338222	0.104335	Bbc3,170770:down|Bok,51800:down|Cdh1,12550:up|Rack1,14694:up|Snca,20617:up|Xiap,11798:down|Tnfsf10,22035:up|Nr4a1,15370:down|Mdm2,17246:down|Pih1d1,68845:down|Birc5,11799:down|Acer2,230379:down|Sox7,20680:up|Cdkn1b,12576:up|Senp1,223870:down|Cyr61,16007:up|Herpud1,64209:down|Nlrp12,378425:down|Casp8,12370:up|Gpi1,14751:up|Pml,18854:up|Arrb1,109689:up|F3,14066:up|Hsf1,15499:up
regulation of cholesterol biosynthetic process	Biological Process	GO:0045540	5	15	1083	14773	0.00461681	0.00101537	0.00338398	0.104335	Srebf1,20787:up|Fgf1,14164:up|Scap,235623:down|Apoe,11816:down|Fdps,110196:up
cell adhesion molecule binding	Molecular Function	GO:0050839	43	383	1083	14773	0.0397045	0.0259257	0.00338972	0.104335	Stk38,106504:down|Cd151,12476:up|Rack1,14694:up|Ank3,11735:up|Sh3glb2,227700:up|Ccnb2,12442:down|Syk,20963:up|Ilk,16202:down|Glod4,67201:up|Eps8l2,98845:down|Picalm,233489:down|Eif4g1,208643:up|Itgb1bp2,26549:up|Cldn7,53624:up|Baiap2,108100:down|Hspa8,15481:up|Tspan4,64540:up|Stx5a,56389:down|Dsg2,13511:up|Sept2,18000:up|Fgf1,14164:up|Cdh1,12550:up|Fmnl2,71409:down|Gigyf2,227331:up|Ctnnb1,12387:u…
protein localization to organelle	Biological Process	GO:0033365	69	679	1083	14773	0.0637119	0.0459622	0.00340163	0.104335	Pkig,18769:down|Park2,50873:up|Bmp7,12162:up|Mapk14,26416:down|Srebf1,20787:up|Syk,20963:up|Slc11a1,18173:down|Sumo3,20610:up|Usp36,72344:up|Ssb,20823:up|Zfand2b,68818:down|Tnpo1,238799:up|Slc17a9,228993:up|Dnm1l,74006:up|Pex5,19305:down|Tert,21752:up|Atrx,22589:down|Immp2l,93757:down|Axin1,12005:up|Gckr,231103:down|Bcl3,12051:down|Mdm2,17246:down|Lzts2,226154:up|Fbxw7,50754:down|Golga1,76899:dow…
alternative mRNA splicing, via spliceosome	Biological Process	GO:0000380	9	43	1083	14773	0.00831025	0.00291072	0.00344305	0.104335	Srrm4,68955:down|Sfpq,71514:down|Rbm5,83486:down|Rsrc1,66880:up|Slu7,193116:up|Rbm7,67010:down|Hnrnpa1,15382:down|Mbnl2,105559:up|Rbm17,76938:down
macrophage activation	Biological Process	GO:0042116	10	51	1083	14773	0.00923361	0.00345224	0.00346378	0.104335	Cd1d1,12479:down|Il4ra,16190:down|Snca,20617:up|Jmjd6,107817:up|Nr1h3,22259:up|Syk,20963:up|Lbp,16803:down|Slc11a1,18173:down|Cx3cr1,13051:up|Tlr1,21897:down
monosaccharide metabolic process	Biological Process	GO:0005996	27	212	1083	14773	0.0249307	0.0143505	0.00347539	0.104335	Adipor1,72674:down|Ugt1a9,394434:down|Acacb,100705:up|Dgat2,67800:down|Angptl8,624219:up|Xylb,102448:down|Park2,50873:up|Supt20,56790:down|Sds,231691:down|Man2b2,17160:down|Gckr,231103:down|Mapk14,26416:down|Ugt1a2,22236:up|Gclc,14629:down|Onecut1,15379:up|Sesn2,230784:down|Man2a2,140481:down|Stk11,20869:up|Fabp5,16592:up|Tff3,21786:up|Pdk2,18604:up|Mst1,15235:down|Slc45a3,212980:down|Inppl1,1633…
molecular function regulator	Molecular Function	GO:0098772	99	1036	1083	14773	0.0914127	0.0701279	0.00349317	0.104335	Ppp2r1b,73699:down|1300017J02Rik,71775:down|Rundc3a,51799:up|Arhgef10l,72754:down|Serpinb1a,66222:down|Pkig,18769:down|Rack1,14694:up|Rab3il1,74760:up|Plekhg5,269608:down|Serpinh1,12406:down|Arfgap1,228998:down|Reck,53614:up|Cdkn1b,12576:up|Gnb2,14693:up|Dennd4b,229541:down|Adck5,268822:down|Arhgef3,71704:up|Cdk5rap1,66971:down|Apoe,11816:down|Cdc20,107995:down|Cish,12700:up|Dmpk,13400:up|Trib3,2…
phosphorylase activity	Molecular Function	GO:0004645	3	5	1083	14773	0.00277008	0.000338455	0.00351131	0.104335	Pygm,19309:up|Pygl,110095:up|Tymp,72962:down
positive regulation of MHC class I biosynthetic process	Biological Process	GO:0045345	3	5	1083	14773	0.00277008	0.000338455	0.00351131	0.104335	Nlrp12,378425:down|Pml,18854:up|Hsph1,15505:up
cardiolipin biosynthetic process	Biological Process	GO:0032049	3	5	1083	14773	0.00277008	0.000338455	0.00351131	0.104335	Crls1,66586:down|Pla2g6,53357:down|Ptpmt1,66461:down
regulation of MHC class I biosynthetic process	Biological Process	GO:0045343	3	5	1083	14773	0.00277008	0.000338455	0.00351131	0.104335	Nlrp12,378425:down|Pml,18854:up|Hsph1,15505:up
lipopeptide binding	Molecular Function	GO:0071723	3	5	1083	14773	0.00277008	0.000338455	0.00351131	0.104335	Cd1d1,12479:down|Tlr1,21897:down|Cd1d2,12480:down
MHC class I biosynthetic process	Biological Process	GO:0045341	3	5	1083	14773	0.00277008	0.000338455	0.00351131	0.104335	Nlrp12,378425:down|Pml,18854:up|Hsph1,15505:up
RNA polymerase I transcription factor complex	Cellular Component	GO:0000120	3	5	1083	14773	0.00277008	0.000338455	0.00351131	0.104335	Taf1c,21341:up|Tbp,21374:down|Taf1d,75316:down
chaperone-mediated autophagy	Biological Process	GO:0061684	3	5	1083	14773	0.00277008	0.000338455	0.00351131	0.104335	Ctsa,19025:up|Hspa8,15481:up|Snca,20617:up
regulation of cyclic-nucleotide phosphodiesterase activity	Biological Process	GO:0051342	3	5	1083	14773	0.00277008	0.000338455	0.00351131	0.104335	Aip,11632:down|Rack1,14694:up|Gnat1,14685:up
response to cytokine	Biological Process	GO:0034097	50	462	1083	14773	0.0461681	0.0312733	0.00353398	0.104659	Adipor1,72674:down|Rps6ka4,56613:up|Il1r1,16177:up|Park2,50873:up|Irak2,108960:down|Snca,20617:up|Adar,56417:down|Sigirr,24058:down|Cldn1,12737:down|Klhl20,226541:down|Syk,20963:up|Slc11a1,18173:down|Cx3cr1,13051:up|Tank,21353:down|Slc2a4,20528:up|Cxcl10,15945:down|Cish,12700:up|Nfil3,18030:down|Zcchc11,230594:up|Irak1,16179:up|Zbp1,58203:down|Rtn4rl1,237847:down|Kit,16590:up|F3,14066:up|Prpf8,19…
protein serine/threonine kinase activity	Molecular Function	GO:0004674	44	395	1083	14773	0.0406279	0.026738	0.00354343	0.104659	Stk38,106504:down|Cdk2,12566:down|Rps6ka4,56613:up|Prkab1,19079:up|Map4k5,399510:down|Irak2,108960:down|Sgk2,27219:down|Map4k4,26921:down|Mapk14,26416:down|Syk,20963:up|Ilk,16202:down|Adck5,268822:down|Pim3,223775:down|Prkd3,75292:down|Pdk2,18604:up|Dmpk,13400:up|Clk1,12747:up|Taok3,330177:down|Irak1,16179:up|Limk2,16886:up|Camk1d,227541:up|Sgk3,170755:up|Rps6kb2,58988:up|Eef2k,13631:up|Mark2,137…
regulation of endopeptidase activity	Biological Process	GO:0052548	27	213	1083	14773	0.0249307	0.0144182	0.00371026	0.108941	Bbc3,170770:down|Bok,51800:down|Cdh1,12550:up|Rack1,14694:up|Snca,20617:up|Xiap,11798:down|Tnfsf10,22035:up|Nr4a1,15370:down|Mdm2,17246:down|Pih1d1,68845:down|Birc5,11799:down|Acer2,230379:down|Picalm,233489:down|Sox7,20680:up|Atp13a2,74772:down|Reck,53614:up|Cdkn1b,12576:up|Senp1,223870:down|Cyr61,16007:up|Herpud1,64209:down|Nlrp12,378425:down|Casp8,12370:up|Gpi1,14751:up|Pml,18854:up|Arrb1,1096…
monooxygenase activity	Molecular Function	GO:0004497	15	95	1083	14773	0.0138504	0.00643065	0.00371053	0.108941	Cyp3a11,13112:down|Cyp4a10,13117:down|Sqle,20775:up|Cyp2f2,13107:up|Cyp51,13121:up|Cyp3a25,56388:down|Cyp2d9,13105:down|Cyp2e1,13106:down|Cyp2b9,13094:down|Coq6,217707:down|Cyp4a14,13119:down|Cyp7a1,13122:up|Moxd1,59012:up|Msmo1,66234:up|Cyp2u1,71519:up
sulfur compound biosynthetic process	Biological Process	GO:0044272	14	86	1083	14773	0.0129271	0.00582143	0.00374508	0.109117	Cbs,12411:down|Mthfr,17769:down|Sp1,20683:up|Acacb,100705:up|Pdk2,18604:up|Mtrr,210009:up|Snca,20617:up|Ctnnb1,12387:up|Acly,104112:up|Gclc,14629:down|Csad,246277:down|Ggct,110175:down|Acss2,60525:up|Pxylp1,235534:down
organic substance catabolic process	Biological Process	GO:1901575	130	1417	1083	14773	0.120037	0.0959182	0.00374769	0.109117	Acacb,100705:up|Park2,50873:up|Clec16a,74374:up|Adh4,26876:down|Pde9a,18585:down|Entpd5,12499:down|Nudt12,67993:down|Cdc20,107995:down|Herpud1,64209:down|Gpcpd1,74182:up|Trib3,228775:down|Pex5,19305:down|Ces1d,104158:down|Axin1,12005:up|Cyp7a1,13122:up|Ctso,229445:down|Fbxw7,50754:down|Lrsam1,227738:up|Nkd1,93960:up|Tlk2,24086:up|Ctsa,19025:up|Lypla1,18777:up|Ctsl,13039:down|Egfr,13649:up|Lpin2,6…
regulation of cellular component organization	Biological Process	GO:0051128	187	2130	1083	14773	0.172669	0.144182	0.0037497	0.109117	Hjurp,381280:up|Park2,50873:up|Cldn1,12737:down|Clec16a,74374:up|Mapk14,26416:down|Gata2,14461:up|Mib1,225164:up|Crlf3,54394:up|Ip6k2,76500:down|Camsap3,69697:up|Clstn1,65945:up|Cdkn1b,12576:up|Cdk5rap1,66971:down|Mid1ip1,68041:up|Cdc20,107995:down|Bclaf1,72567:down|Slc17a9,228993:up|Pex5,19305:down|Baiap2,108100:down|Kit,16590:up|Uri1,19777:up|Wash1,68767:up|Arap1,69710:down|Fxn,14297:down|Tert,…
rhythmic process	Biological Process	GO:0048511	32	266	1083	14773	0.0295476	0.0180058	0.00383471	0.111183	Clock,12753:down|Zfx,22764:up|Rack1,14694:up|Srebf1,20787:up|Eif2b2,217715:up|Bhlhe41,79362:up|U2af1l4,233073:down|Sfpq,71514:down|Prok1,246691:up|Nfil3,18030:down|Dbp,13170:up|Kit,16590:up|Ntrk2,18212:up|Crem,12916:down|Ezh2,14056:down|Sp1,20683:up|Bhlhe40,20893:up|Nr1d2,353187:up|Suv39h1,20937:up|Immp2l,93757:down|Bcl2l1,12048:down|Egfr,13649:up|Fbxl21,213311:up|Per3,18628:up|Dhx9,13211:down|Pm…
regulation of RNA metabolic process	Biological Process	GO:0051252	233	2718	1083	14773	0.215143	0.183984	0.00384322	0.111183	Nr0b2,23957:down|Nab2,17937:up|Zfp653,319601:down|Cdk2,12566:down|Park2,50873:up|Adar,56417:down|Mapk14,26416:down|Set,56086:down|Lyl1,17095:up|Nr1i3,12355:down|Gtf2e2,68153:down|Ahcyl1,229709:up|Gata2,14461:up|Mbnl2,105559:up|Zbtb18,30928:up|Crlf3,54394:up|Hist3h2a,319162:up|Cdkn1b,12576:up|Scap,235623:down|Tfb2m,15278:up|Ing4,28019:down|Crebzf,233490:down|Med11,66172:down|Bclaf1,72567:down|Zfp5…
regulation of DNA-dependent DNA replication	Biological Process	GO:0090329	8	36	1083	14773	0.00738689	0.00243688	0.0038751	0.111451	Fgfr1,14182:up|Cdk2,12566:down|Stag2,20843:up|Atrx,22589:down|Zranb3,226409:up|Wrnip1,78903:down|Fbxo18,50755:up|Fbxw7,50754:down
nucleobase metabolic process	Biological Process	GO:0009112	8	36	1083	14773	0.00738689	0.00243688	0.0038751	0.111451	Uox,22262:up|Uck1,22245:down|Urad,231903:up|Aldh6a1,104776:down|Tymp,72962:down|Shmt1,20425:up|Tet2,214133:down|Aox1,11761:down
single-organism intracellular transport	Biological Process	GO:1902582	113	1210	1083	14773	0.10434	0.0819062	0.00390824	0.112078	Mpv17l,93734:up|Pkig,18769:down|Smdt1,69029:down|Rack1,14694:up|Chmp6,208092:down|Ank3,11735:up|Mapk14,26416:down|Srebf1,20787:up|Syk,20963:up|Ahcyl1,229709:up|Gata2,14461:up|Ufd1l,22230:down|Slc11a1,18173:down|P2rx7,18439:up|Usp36,72344:up|Slc8b1,170756:down|Herpud1,64209:down|Zfand2b,68818:down|Plekhf1,72287:down|Tnpo1,238799:up|Slc17a9,228993:up|Arcn1,213827:down|Pex5,19305:down|Kit,16590:up|F…
protein dimerization activity	Molecular Function	GO:0046983	101	1065	1083	14773	0.0932595	0.072091	0.00400394	0.11449	Nr0b2,23957:down|Klrk1,27007:up|Adipor1,72674:down|Rack1,14694:up|Gzma,14938:down|Oxa1l,69089:down|Asns,27053:up|Ugt1a2,22236:up|Srebf1,20787:up|Lyl1,17095:up|Kcnn1,84036:up|Slc11a1,18173:down|Hist3h2a,319162:up|Qdpr,110391:up|Pdk2,18604:up|Apoe,11816:down|Slc8b1,170756:down|Nr1h3,22259:up|Dnm1l,74006:up|Irak1,16179:up|Pknox1,18771:up|Kit,16590:up|Tpd52,21985:down|Sqstm1,18412:down|Gstm2,14863:do…
acylglycerol metabolic process	Biological Process	GO:0006639	15	96	1083	14773	0.0138504	0.00649834	0.0041074	0.117108	Cav1,12389:up|Thrsp,21835:up|Dgat2,67800:down|Lmf1,76483:up|Lpin2,64898:down|Apoe,11816:down|Ces1d,104158:down|Insig2,72999:down|Cd36,12491:up|Cyp2e1,13106:down|Gpat4,102247:down|Srebf1,20787:up|Nr1h3,22259:up|Acsl1,14081:up|Pnpla2,66853:down
regulation of fatty acid biosynthetic process	Biological Process	GO:0042304	7	29	1083	14773	0.00646353	0.00196304	0.00416617	0.118315	Srebf1,20787:up|Nr1h3,22259:up|Trib3,228775:down|Scap,235623:down|Insig2,72999:down|Mid1ip1,68041:up|Slc45a3,212980:down
adenyl ribonucleotide binding	Molecular Function	GO:0032559	119	1286	1083	14773	0.10988	0.0870507	0.00417372	0.118315	Papola,18789:up|Nmrk1,225994:up|Stk38,106504:down|Cdk2,12566:down|Acacb,100705:up|Clcn7,26373:up|Rps6ka4,56613:up|Pmvk,68603:up|Mapk14,26416:down|Asns,27053:up|Syk,20963:up|P2rx7,18439:up|Fpgs,14287:down|Ip6k2,76500:down|Pim3,223775:down|Prkd3,75292:down|Cyb5r3,109754:up|Pdk2,18604:up|Dmpk,13400:up|Ctps2,55936:down|Fars2,69955:up|Acly,104112:up|Trib3,228775:down|Taok3,330177:down|Oasl1,231655:dow…
protein modification process	Biological Process	GO:0036211	241	2826	1083	14773	0.22253	0.191295	0.00421176	0.118603	Dusp7,235584:up|Stk38,106504:down|Cdk2,12566:down|Park2,50873:up|Fktn,246179:up|Adar,56417:down|Mapk14,26416:down|Gata2,14461:up|Mib1,225164:up|Ccnd2,12444:up|Ptpn9,56294:up|Cdkn1b,12576:up|Pim3,223775:down|Prkd3,75292:down|Cdk5rap1,66971:down|Entpd5,12499:down|Cdc20,107995:down|Herpud1,64209:down|Ing4,28019:down|Med11,66172:down|Asl,109900:up|Trib3,228775:down|Smad5,17129:down|Ube2v1,66589:down|…
cellular protein modification process	Biological Process	GO:0006464	241	2826	1083	14773	0.22253	0.191295	0.00421176	0.118603	Dusp7,235584:up|Stk38,106504:down|Cdk2,12566:down|Park2,50873:up|Fktn,246179:up|Adar,56417:down|Mapk14,26416:down|Gata2,14461:up|Mib1,225164:up|Ccnd2,12444:up|Ptpn9,56294:up|Cdkn1b,12576:up|Pim3,223775:down|Prkd3,75292:down|Cdk5rap1,66971:down|Entpd5,12499:down|Cdc20,107995:down|Herpud1,64209:down|Ing4,28019:down|Med11,66172:down|Asl,109900:up|Trib3,228775:down|Smad5,17129:down|Ube2v1,66589:down|…
cation binding	Molecular Function	GO:0043169	271	3214	1083	14773	0.250231	0.217559	0.00421993	0.118603	Nmrk1,225994:up|Park2,50873:up|Mbnl2,105559:up|Pde9a,18585:down|Exo5,73172:down|Zfand2b,68818:down|Ing4,28019:down|Zfp512,269639:up|Pdlim4,30794:up|Smad5,17129:down|Kit,16590:up|Tpd52,21985:down|F10,14058:down|Arap1,69710:down|Bcl6b,12029:up|Zscan21,22697:down|Ash1l,192195:up|Lima1,65970:down|Cyp7a1,13122:up|Eef2k,13631:up|Mark2,13728:up|Lnp,69605:up|Lrsam1,227738:up|Prlr,19116:down|Cbs,12411:dow…
regulation of protein modification by small protein conjugation or removal	Biological Process	GO:1903320	26	205	1083	14773	0.0240074	0.0138767	0.00432029	0.121079	Rnf4,19822:down|Park2,50873:up|Dcun1d5,76863:up|Xiap,11798:down|Axin1,12005:up|Ctnnb1,12387:up|Gclc,14629:down|Mad2l2,71890:down|Dnaja1,15502:up|Sumo3,20610:up|Fbxw7,50754:down|Rnf20,109331:down|Dcun1d2,102323:up|Tank,21353:down|Cav1,12389:up|Itch,16396:up|Cdc20,107995:down|Herpud1,64209:down|Fbxo22,71999:up|Trib3,228775:down|Pml,18854:up|Tpr,108989:down|Arrb1,109689:up|Capn3,12335:up|Ubxn2a,2173…
phospholipid biosynthetic process	Biological Process	GO:0008654	18	125	1083	14773	0.0166205	0.00846138	0.00437315	0.121765	Agpat4,68262:up|Serinc1,56442:down|Pmvk,68603:up|Chka,12660:down|Gpat4,102247:down|Sphk2,56632:down|Pip5k1a,18720:up|Mvk,17855:up|Pisd,320951:down|Fdps,110196:up|Fabp5,16592:up|Agpat1,55979:up|Inppl1,16332:up|Crls1,66586:down|Pla2g6,53357:down|Pigt,78928:up|Ptpmt1,66461:down|Pip5k1c,18717:up
Rho guanyl-nucleotide exchange factor activity	Molecular Function	GO:0005089	11	61	1083	14773	0.010157	0.00412915	0.00438067	0.121765	Arhgef10l,72754:down|Plekhg5,269608:down|Arhgef19,213649:down|Arhgef3,71704:up|Dock10,210293:up|Itsn1,16443:up|Arhgef1,16801:down|Net1,56349:down|Fgd4,224014:up|Eps8l2,98845:down|Arhgef16,230972:up
positive regulation of gene expression	Biological Process	GO:0010628	139	1535	1083	14773	0.128347	0.103906	0.0043818	0.121765	Nr0b2,23957:down|Cdk2,12566:down|Park2,50873:up|Adar,56417:down|Mapk14,26416:down|Lyl1,17095:up|Nr1i3,12355:down|Gata2,14461:up|Crlf3,54394:up|Scap,235623:down|Cdk5rap1,66971:down|Tfb2m,15278:up|Bclaf1,72567:down|Dbp,13170:up|Pknox1,18771:up|Smad5,17129:down|Ube2v1,66589:down|Kit,16590:up|Atf2,11909:up|Sp1,20683:up|Atoh8,71093:down|Pbx3,18516:up|Tert,21752:up|Zscan21,22697:down|Arid3b,56380:down|…
cellular lipid catabolic process	Biological Process	GO:0044242	22	165	1083	14773	0.0203139	0.011169	0.00456838	0.126593	Acat2,110460:up|Acacb,100705:up|Pla2g15,192654:down|Ces1d,104158:down|Phyh,16922:down|Acox2,93732:down|Ces1f,234564:down|Sesn2,230784:down|Hadh,15107:up|Crot,74114:down|Pnpla2,66853:down|Lpin2,64898:down|Apoe,11816:down|Etfdh,66841:down|Hadhb,231086:down|Acaa1b,235674:down|Gpcpd1,74182:up|Enpp2,18606:up|Pex5,19305:down|Hacl1,56794:down|Ehhadh,74147:down|Eci3,69123:down
mitotic G1/S transition checkpoint	Biological Process	GO:0044819	5	16	1083	14773	0.00461681	0.00108306	0.00462844	0.126947	Cdkn1a,12575:down|Mdm2,17246:down|Pml,18854:up|Gigyf2,227331:up|Trp53,22059:up
mitotic G1 DNA damage checkpoint	Biological Process	GO:0031571	5	16	1083	14773	0.00461681	0.00108306	0.00462844	0.126947	Cdkn1a,12575:down|Mdm2,17246:down|Pml,18854:up|Gigyf2,227331:up|Trp53,22059:up
entrainment of circadian clock by photoperiod	Biological Process	GO:0043153	5	16	1083	14773	0.00461681	0.00108306	0.00462844	0.126947	Pml,18854:up|Bhlhe40,20893:up|Trp53,22059:up|Usp2,53376:up|Fbxl21,213311:up
NADP binding	Molecular Function	GO:0050661	8	37	1083	14773	0.00738689	0.00250457	0.00463264	0.126947	Mthfr,17769:down|Fasn,14104:up|Qdpr,110391:up|Cbr4,234309:down|Fdxr,14149:up|Ndor1,78797:up|Mtrr,210009:up|Hmgcr,15357:up
cellular response to oxygen-containing compound	Biological Process	GO:1901701	69	688	1083	14773	0.0637119	0.0465714	0.00465043	0.127082	Klrk1,27007:up|Adipor1,72674:down|Cdk2,12566:down|Park2,50873:up|Rack1,14694:up|Mapk14,26416:down|Srebf1,20787:up|Ahcyl1,229709:up|Lmbrd1,68421:down|Slc2a4,20528:up|Ndufaf2,75597:up|Pim3,223775:down|Pdk2,18604:up|Cish,12700:up|Nr1h3,22259:up|Trib3,228775:down|Spon2,100689:down|Irak1,16179:up|Aacs,78894:up|Baiap2,108100:down|Rnf4,19822:down|Sp1,20683:up|Dgat2,67800:down|Fxn,14297:down|Ndor1,78797:…
peptidyl-lysine modification	Biological Process	GO:0018205	31	259	1083	14773	0.0286242	0.017532	0.00472328	0.128716	Rnf4,19822:down|Ezh2,14056:down|Rps6ka4,56613:up|Taf9b,407786:up|Suv39h1,20937:up|Ash1l,192195:up|Atrx,22589:down|Snca,20617:up|Ctnnb1,12387:up|Jmjd6,107817:up|Gata2,14461:up|Mdm2,17246:down|Kdm3a,104263:up|Pih1d1,68845:down|Eed,13626:down|Sumo3,20610:up|Atat1,73242:down|Uba2,50995:up|Nfe2,18022:up|Senp1,223870:down|Bcor,71458:down|Brd8,78656:down|Ing4,28019:down|Kat2a,14534:up|Eef2kmt,70511:up|C…
response to xenobiotic stimulus	Biological Process	GO:0009410	9	45	1083	14773	0.00831025	0.0030461	0.00474331	0.128906	Cyp2f2,13107:up|Ugt1a9,394434:down|Cyp2e1,13106:down|Ugt1a2,22236:up|Gclc,14629:down|Aip,11632:down|Acsl1,14081:up|Gstm2,14863:down|Sult1b1,56362:up
heme binding	Molecular Function	GO:0020037	16	107	1083	14773	0.0147738	0.00724294	0.00482337	0.130152	Cyp2f2,13107:up|Cyp51,13121:up|Cyp3a25,56388:down|Cyp2d9,13105:down|Cyp4a14,13119:down|Cyp7a1,13122:up|Cyp3a11,13112:down|Cbs,12411:down|Tdo2,56720:down|Mfsd7c,217721:down|Cyp4a10,13117:down|Cyb5a,109672:down|Cyp2e1,13106:down|Ptgs1,19224:down|Cyp2b9,13094:down|Cyp2u1,71519:up
integral component of endoplasmic reticulum membrane	Cellular Component	GO:0030176	16	107	1083	14773	0.0147738	0.00724294	0.00482337	0.130152	Emc10,69683:up|Dgat2,67800:down|Tecr,106529:up|Insig2,72999:down|Dolpp1,57170:up|Gpat4,102247:down|Rrbp1,81910:down|Tm7sf2,73166:up|Ern1,78943:up|Elovl3,12686:down|Porcn,53627:up|Esyt1,23943:down|Vimp,109815:up|Srebf2,20788:up|Dhrs9,241452:down|Pigt,78928:up
intracellular transport	Biological Process	GO:0046907	125	1366	1083	14773	0.11542	0.092466	0.00485802	0.130152	Mpv17l,93734:up|Pkig,18769:down|Smdt1,69029:down|Rack1,14694:up|Chmp6,208092:down|Ank3,11735:up|Mapk14,26416:down|Srebf1,20787:up|Syk,20963:up|Ahcyl1,229709:up|Gata2,14461:up|Ufd1l,22230:down|Slc11a1,18173:down|P2rx7,18439:up|Usp36,72344:up|Slc8b1,170756:down|Herpud1,64209:down|Zfand2b,68818:down|Plekhf1,72287:down|Tnpo1,238799:up|Slc17a9,228993:up|Arcn1,213827:down|Pex5,19305:down|Kit,16590:up|F…
regulation of lipid biosynthetic process	Biological Process	GO:0046890	19	136	1083	14773	0.0175439	0.00920598	0.00486237	0.130152	Thrsp,21835:up|Fgf1,14164:up|Dgat2,67800:down|Insig2,72999:down|Srebf1,20787:up|Cyp7a1,13122:up|Fdps,110196:up|Stk11,20869:up|Scap,235623:down|Mid1ip1,68041:up|Apoe,11816:down|Cyr61,16007:up|Slc45a3,212980:down|Ceacam1,26365:down|Dab2,13132:up|Nr1h3,22259:up|Trib3,228775:down|Pla2g6,53357:down|Stard4,170459:up
adenyl nucleotide binding	Molecular Function	GO:0030554	119	1293	1083	14773	0.10988	0.0875245	0.00497102	0.130152	Papola,18789:up|Nmrk1,225994:up|Stk38,106504:down|Cdk2,12566:down|Acacb,100705:up|Clcn7,26373:up|Rps6ka4,56613:up|Pmvk,68603:up|Mapk14,26416:down|Asns,27053:up|Syk,20963:up|P2rx7,18439:up|Fpgs,14287:down|Ip6k2,76500:down|Pim3,223775:down|Prkd3,75292:down|Cyb5r3,109754:up|Pdk2,18604:up|Dmpk,13400:up|Ctps2,55936:down|Fars2,69955:up|Acly,104112:up|Trib3,228775:down|Taok3,330177:down|Oasl1,231655:dow…
metal cluster binding	Molecular Function	GO:0051540	11	62	1083	14773	0.010157	0.00419685	0.00498125	0.130152	Ndufs7,75406:up|Mocs1,56738:up|Fxn,14297:down|Exo5,73172:down|Cdk5rap1,66971:down|Glrx3,30926:down|Etfdh,66841:down|Rsad2,58185:down|Sdhb,67680:up|Iscu,66383:up|Aox1,11761:down
iron-sulfur cluster binding	Molecular Function	GO:0051536	11	62	1083	14773	0.010157	0.00419685	0.00498125	0.130152	Ndufs7,75406:up|Mocs1,56738:up|Fxn,14297:down|Exo5,73172:down|Cdk5rap1,66971:down|Glrx3,30926:down|Etfdh,66841:down|Rsad2,58185:down|Sdhb,67680:up|Iscu,66383:up|Aox1,11761:down
posttranscriptional regulation of gene expression	Biological Process	GO:0010608	36	314	1083	14773	0.033241	0.021255	0.00499241	0.130152	Klhl25,207952:down|Rxra,20181:up|Rack1,14694:up|Eif4e2,26987:up|Ilf3,16201:up|Adar,56417:down|Tnrc6a,233833:up|Eif2b2,217715:up|Slc11a1,18173:down|Cnot2,72068:up|Eif4g1,208643:up|Cdk5rap1,66971:down|Ythdf2,213541:down|Zcchc11,230594:up|Cnot7,18983:down|Mif4gd,69674:down|Usp16,74112:up|Tert,21752:up|Gigyf2,227331:up|Rps6kb2,58988:up|Bcl3,12051:down|Sepsecs,211006:up|Mvk,17855:up|Sesn2,230784:down|…
regulation of mRNA processing	Biological Process	GO:0050684	15	98	1083	14773	0.0138504	0.00663372	0.00500508	0.130152	Srrm4,68955:down|Papola,18789:up|Rbm5,83486:down|Safb,224903:down|Nelfe,27632:down|Jmjd6,107817:up|Tmbim6,110213:up|Dazap1,70248:up|Ahcyl1,229709:up|Cnot7,18983:down|Mbnl2,105559:up|Hspa8,15481:up|Rbm7,67010:down|Rnf20,109331:down|Slc39a5,72002:down
ATP binding	Molecular Function	GO:0005524	116	1257	1083	14773	0.10711	0.0850877	0.00508085	0.130152	Papola,18789:up|Nmrk1,225994:up|Stk38,106504:down|Cdk2,12566:down|Acacb,100705:up|Clcn7,26373:up|Rps6ka4,56613:up|Pmvk,68603:up|Mapk14,26416:down|Asns,27053:up|Syk,20963:up|P2rx7,18439:up|Fpgs,14287:down|Ip6k2,76500:down|Pim3,223775:down|Prkd3,75292:down|Pdk2,18604:up|Dmpk,13400:up|Ctps2,55936:down|Fars2,69955:up|Acly,104112:up|Trib3,228775:down|Taok3,330177:down|Oasl1,231655:down|Irak1,16179:up|…
positive regulation of macromolecule biosynthetic process	Biological Process	GO:0010557	133	1467	1083	14773	0.122807	0.0993028	0.00509197	0.130152	Cdk2,12566:down|Park2,50873:up|Mapk14,26416:down|Lyl1,17095:up|Nr1i3,12355:down|Gata2,14461:up|Crlf3,54394:up|Scap,235623:down|Cdk5rap1,66971:down|Tfb2m,15278:up|Bclaf1,72567:down|Dbp,13170:up|Pknox1,18771:up|Smad5,17129:down|Ube2v1,66589:down|Kit,16590:up|Atf2,11909:up|Sp1,20683:up|Atoh8,71093:down|Pbx3,18516:up|Tert,21752:up|Zscan21,22697:down|Arid3b,56380:down|Nfia,18027:down|Ash1l,192195:up|H…
ribonucleoprotein granule	Cellular Component	GO:0035770	18	127	1083	14773	0.0166205	0.00859676	0.00517947	0.130152	Clock,12753:down|Rbpms,19663:up|Dhx30,72831:up|Tial1,21843:down|Fastkd2,75619:up|Tnrc6a,233833:up|Pum2,80913:down|Stau1,20853:up|Cnot2,72068:up|Lsm3,67678:up|Grsf1,231413:up|Ythdf2,213541:down|Dhx9,13211:down|Cnot7,18983:down|Psma4,26441:down|Pan2,103135:down|Atxn2l,233871:down|Sqstm1,18412:down
positive regulation of RNA metabolic process	Biological Process	GO:0051254	121	1320	1083	14773	0.111727	0.0893522	0.00526783	0.130152	Cdk2,12566:down|Rps6ka4,56613:up|Park2,50873:up|Insig2,72999:down|Bmp7,12162:up|Ilf3,16201:up|Zmiz2,52915:up|Mapk14,26416:down|Srebf1,20787:up|Lyl1,17095:up|Nr1i3,12355:down|Gata2,14461:up|Kdm3a,104263:up|Slc11a1,18173:down|Rnf6,74132:up|Slc39a5,72002:down|Crlf3,54394:up|Nfix,18032:up|Trf,22041:up|Scap,235623:down|Tfb2m,15278:up|Bclaf1,72567:down|Nr1h3,22259:up|Dbp,13170:up|Irak1,16179:up|Pknox1,…
regulation of translation	Biological Process	GO:0006417	31	261	1083	14773	0.0286242	0.0176674	0.00528638	0.130152	Klhl25,207952:down|Mif4gd,69674:down|Rxra,20181:up|Usp16,74112:up|Rack1,14694:up|Gigyf2,227331:up|Rps6kb2,58988:up|Eif4e2,26987:up|Ilf3,16201:up|Adar,56417:down|Bcl3,12051:down|Mvk,17855:up|Sepsecs,211006:up|Sesn2,230784:down|Tnrc6a,233833:up|Eif2b2,217715:up|Lsm14b,241846:up|Eif4g3,230861:up|Pum2,80913:down|Rpl38,67671:up|Cnot2,72068:up|Egfr,13649:up|Eif4g1,208643:up|Cdk5rap1,66971:down|Eif4a1,1…
erythrocyte homeostasis	Biological Process	GO:0034101	16	108	1083	14773	0.0147738	0.00731063	0.00528767	0.130152	Sp1,20683:up|Cebpg,12611:up|Adar,56417:down|Axin1,12005:up|Jmjd6,107817:up|Mapk14,26416:down|Gata2,14461:up|Sfxn1,14057:down|Rps24,20088:up|Senp1,223870:down|Slc11a2,18174:down|Gpi1,14751:up|Smad5,17129:down|Pknox1,18771:up|Kit,16590:up|Klf13,50794:up
release of cytochrome c from mitochondria	Biological Process	GO:0001836	10	54	1083	14773	0.00923361	0.00365532	0.00531599	0.130152	Bbc3,170770:down|Fxn,14297:down|Park2,50873:up|Tnfsf10,22035:up|Higd1a,56295:up|Dnm1l,74006:up|Ggct,110175:down|Pla2g6,53357:down|Trp53,22059:up|Bcl2l1,12048:down
regulation of lipid metabolic process	Biological Process	GO:0019216	32	272	1083	14773	0.0295476	0.018412	0.0053638	0.130152	Adipor1,72674:down|Acacb,100705:up|Angptl8,624219:up|Insig2,72999:down|Snca,20617:up|Srebf1,20787:up|Pnpla2,66853:down|Scap,235623:down|Pdk2,18604:up|Apoe,11816:down|Mid1ip1,68041:up|Nr1h3,22259:up|Trib3,228775:down|Wash1,68767:up|Arv1,68865:up|Thrsp,21835:up|Dgat2,67800:down|Fgf1,14164:up|Nr1d2,353187:up|Cd36,12491:up|Cyp7a1,13122:up|Fdps,110196:up|Cav1,12389:up|Stk11,20869:up|Lmf1,76483:up|Slc4…
negative regulation of RNA interference	Biological Process	GO:1900369	2	2	1083	14773	0.00184672	0.000135382	0.00536967	0.130152	Adar,56417:down|Tert,21752:up
IRE1-RACK1-PP2A complex	Cellular Component	GO:1990630	2	2	1083	14773	0.00184672	0.000135382	0.00536967	0.130152	Ern1,78943:up|Rack1,14694:up
endogenous lipid antigen binding	Molecular Function	GO:0030883	2	2	1083	14773	0.00184672	0.000135382	0.00536967	0.130152	Cd1d1,12479:down|Cd1d2,12480:down
DNA translocase activity	Molecular Function	GO:0015616	2	2	1083	14773	0.00184672	0.000135382	0.00536967	0.130152	Fbxo18,50755:up|Atrx,22589:down
left-handed Z-DNA binding	Molecular Function	GO:0003692	2	2	1083	14773	0.00184672	0.000135382	0.00536967	0.130152	Adar,56417:down|Zbp1,58203:down
regulation of protein linear polyubiquitination	Biological Process	GO:1902528	2	2	1083	14773	0.00184672	0.000135382	0.00536967	0.130152	Xiap,11798:down|Park2,50873:up
sterol response element binding	Molecular Function	GO:0032810	2	2	1083	14773	0.00184672	0.000135382	0.00536967	0.130152	Srebf1,20787:up|Nr1h3,22259:up
response to oleic acid	Biological Process	GO:0034201	2	2	1083	14773	0.00184672	0.000135382	0.00536967	0.130152	Dgat2,67800:down|Aacs,78894:up
farnesyl diphosphate metabolic process	Biological Process	GO:0045338	2	2	1083	14773	0.00184672	0.000135382	0.00536967	0.130152	Fdft1,14137:up|Fdps,110196:up
cellular response to fructose stimulus	Biological Process	GO:0071332	2	2	1083	14773	0.00184672	0.000135382	0.00536967	0.130152	Slc2a5,56485:up|Slc26a6,171429:up
microtubule bundle	Cellular Component	GO:0097427	2	2	1083	14773	0.00184672	0.000135382	0.00536967	0.130152	Atat1,73242:down|Mark2,13728:up
positive regulation of cyclic-nucleotide phosphodiesterase activity	Biological Process	GO:0051343	2	2	1083	14773	0.00184672	0.000135382	0.00536967	0.130152	Rack1,14694:up|Gnat1,14685:up
mRNA splicing, via endonucleolytic cleavage and ligation	Biological Process	GO:0070054	2	2	1083	14773	0.00184672	0.000135382	0.00536967	0.130152	Tmbim6,110213:up|Ern1,78943:up
L-serine catabolic process	Biological Process	GO:0006565	2	2	1083	14773	0.00184672	0.000135382	0.00536967	0.130152	Shmt1,20425:up|Sds,231691:down
UFP-specific transcription factor mRNA processing involved in endoplasmic reticulum unfolded protein response	Biological Process	GO:0030969	2	2	1083	14773	0.00184672	0.000135382	0.00536967	0.130152	Tmbim6,110213:up|Ern1,78943:up
allantoin biosynthetic process	Biological Process	GO:0019428	2	2	1083	14773	0.00184672	0.000135382	0.00536967	0.130152	Uox,22262:up|Urad,231903:up
G1 to G0 transition involved in cell differentiation	Biological Process	GO:0070315	2	2	1083	14773	0.00184672	0.000135382	0.00536967	0.130152	Zfp503,218820:up|Capn3,12335:up
negative regulation of IRE1-mediated unfolded protein response	Biological Process	GO:1903895	2	2	1083	14773	0.00184672	0.000135382	0.00536967	0.130152	Tmbim6,110213:up|Bfar,67118:down
exogenous lipid antigen binding	Molecular Function	GO:0030884	2	2	1083	14773	0.00184672	0.000135382	0.00536967	0.130152	Cd1d1,12479:down|Cd1d2,12480:down
phosphatidylserine decarboxylase activity	Molecular Function	GO:0004609	2	2	1083	14773	0.00184672	0.000135382	0.00536967	0.130152	Pisd,320951:down|Got1,14718:up
cyclin A2-CDK2 complex	Cellular Component	GO:0097124	2	2	1083	14773	0.00184672	0.000135382	0.00536967	0.130152	Ccna2,12428:down|Cdk2,12566:down
lipid antigen binding	Molecular Function	GO:0030882	2	2	1083	14773	0.00184672	0.000135382	0.00536967	0.130152	Cd1d1,12479:down|Cd1d2,12480:down
regulation of histone demethylase activity (H3-K4 specific)	Biological Process	GO:1904173	2	2	1083	14773	0.00184672	0.000135382	0.00536967	0.130152	Ctnnb1,12387:up|Tert,21752:up
mitochondrial inner membrane peptidase complex	Cellular Component	GO:0042720	2	2	1083	14773	0.00184672	0.000135382	0.00536967	0.130152	Immp1l,66541:down|Immp2l,93757:down
HAC1-type intron splice site recognition and cleavage	Biological Process	GO:0070055	2	2	1083	14773	0.00184672	0.000135382	0.00536967	0.130152	Tmbim6,110213:up|Ern1,78943:up
alpha-tubulin acetylation	Biological Process	GO:0071929	2	2	1083	14773	0.00184672	0.000135382	0.00536967	0.130152	Atat1,73242:down|Kat2a,14534:up
positive regulation of protein linear polyubiquitination	Biological Process	GO:1902530	2	2	1083	14773	0.00184672	0.000135382	0.00536967	0.130152	Xiap,11798:down|Park2,50873:up
RNA processing	Biological Process	GO:0006396	68	681	1083	14773	0.0627886	0.0460976	0.00545936	0.132001	Papola,18789:up|Rrp15,67223:down|Adar,56417:down|Rbm39,170791:down|Ahcyl1,229709:up|Sugp2,234373:up|Mbnl2,105559:up|U2af1l4,233073:down|Slc39a5,72002:down|Thumpd3,14911:down|Ssb,20823:up|Cdk5rap1,66971:down|Utp14b,195434:up|Tfb2m,15278:up|Grsf1,231413:up|Fars2,69955:up|Snrnp35,76167:down|Pan2,103135:down|Exosc10,50912:up|Tert,21752:up|Suv39h1,20937:up|Eri3,140546:down|Ern1,78943:up|Scaf8,106583:u…
positive regulation of kinase activity	Biological Process	GO:0033674	40	360	1083	14773	0.0369344	0.0243688	0.00549371	0.132306	Tab2,68652:down|Snca,20617:up|Syk,20963:up|Ilk,16202:down|Pih1d1,68845:down|Higd1a,56295:up|Slc11a1,18173:down|Tlr1,21897:down|Ccnd2,12444:up|P2rx7,18439:up|Gadd45b,17873:down|Trf,22041:up|Cdkn1b,12576:up|Prok1,246691:up|Taok3,330177:down|Irak1,16179:up|Kit,16590:up|Ezh2,14056:down|Fgf1,14164:up|Axin1,12005:up|Gckr,231103:down|Ern1,78943:up|Gadd45a,13197:up|Acsl1,14081:up|Map2k7,26400:up|Magi3,99…
intrinsic apoptotic signaling pathway in response to DNA damage by p53 class mediator	Biological Process	GO:0042771	8	38	1083	14773	0.00738689	0.00257226	0.00549878	0.132306	Bbc3,170770:down|Cdip1,66626:up|Shisa5,66940:down|Cdkn1a,12575:down|Bcl3,12051:down|Ell3,269344:up|Pml,18854:up|Trp53,22059:up
positive regulation of cellular metabolic process	Biological Process	GO:0031325	218	2547	1083	14773	0.201293	0.172409	0.00567343	0.136176	Klrk1,27007:up|Rundc3a,51799:up|Cdk2,12566:down|Park2,50873:up|Kctd20,66989:up|Clec16a,74374:up|Mapk14,26416:down|Lyl1,17095:up|Nr1i3,12355:down|Gata2,14461:up|Ccnd2,12444:up|Crlf3,54394:up|Cdkn1b,12576:up|Scap,235623:down|Cdk5rap1,66971:down|Entpd5,12499:down|Tfb2m,15278:up|Mid1ip1,68041:up|Cdc20,107995:down|Herpud1,64209:down|Bclaf1,72567:down|Trib3,228775:down|Dbp,13170:up|Pknox1,18771:up|Smad…
chaperone binding	Molecular Function	GO:0051087	12	72	1083	14773	0.0110803	0.00487376	0.00578579	0.13791	Syvn1,74126:down|Cdkn1b,12576:up|Park2,50873:up|Hspe1,15528:up|Dnajb4,67035:up|Cdc37l1,67072:down|Bag1,12017:up|Dnaja1,15502:up|Cp,12870:down|Birc5,11799:down|Trp53,22059:up|Dnajb5,56323:up
regulation of JUN kinase activity	Biological Process	GO:0043506	12	72	1083	14773	0.0110803	0.00487376	0.00578579	0.13791	Cbs,12411:down|Trf,22041:up|Axin1,12005:up|Dab2,13132:up|Syk,20963:up|Taok3,330177:down|Ern1,78943:up|Dnaja1,15502:up|Map2k7,26400:up|Fgd4,224014:up|Irak1,16179:up|Magi3,99470:down
positive regulation of endopeptidase activity	Biological Process	GO:0010950	16	109	1083	14773	0.0147738	0.00737833	0.00578762	0.13791	Bbc3,170770:down|Bok,51800:down|Rack1,14694:up|Snca,20617:up|Tnfsf10,22035:up|Acer2,230379:down|Picalm,233489:down|Sox7,20680:up|Cdkn1b,12576:up|Cyr61,16007:up|Senp1,223870:down|Casp8,12370:up|Pml,18854:up|Arrb1,109689:up|Hsf1,15499:up|F3,14066:up
mRNA metabolic process	Biological Process	GO:0016071	47	440	1083	14773	0.043398	0.0297841	0.00585428	0.138849	Papola,18789:up|Safb,224903:down|Adar,56417:down|Rbm39,170791:down|Jmjd6,107817:up|Tmbim6,110213:up|Ahcyl1,229709:up|Sugp2,234373:up|Rbbp6,19647:up|Mbnl2,105559:up|U2af1l4,233073:down|Slc39a5,72002:down|Cnot2,72068:up|Sfpq,71514:down|Rsrc1,66880:up|Grsf1,231413:up|Snrnp35,76167:down|Cnot7,18983:down|Slu7,193116:up|Pan2,103135:down|Hspa8,15481:up|Exosc10,50912:up|Spen,56381:down|Prpf8,192159:up|Zr…
regulation of transcription, DNA-templated	Biological Process	GO:0006355	223	2613	1083	14773	0.20591	0.176877	0.00585534	0.138849	Nr0b2,23957:down|Nab2,17937:up|Zfp653,319601:down|Cdk2,12566:down|Park2,50873:up|Adar,56417:down|Mapk14,26416:down|Set,56086:down|Lyl1,17095:up|Nr1i3,12355:down|Gtf2e2,68153:down|Gata2,14461:up|Zbtb18,30928:up|Crlf3,54394:up|Hist3h2a,319162:up|Cdkn1b,12576:up|Scap,235623:down|Tfb2m,15278:up|Ing4,28019:down|Crebzf,233490:down|Med11,66172:down|Bclaf1,72567:down|Zfp512,269639:up|Trib3,228775:down|Db…
metal ion binding	Molecular Function	GO:0046872	263	3130	1083	14773	0.242844	0.211873	0.00586922	0.138849	Nmrk1,225994:up|Park2,50873:up|Mbnl2,105559:up|Pde9a,18585:down|Exo5,73172:down|Zfand2b,68818:down|Ing4,28019:down|Zfp512,269639:up|Pdlim4,30794:up|Smad5,17129:down|Kit,16590:up|Tpd52,21985:down|F10,14058:down|Arap1,69710:down|Bcl6b,12029:up|Zscan21,22697:down|Ash1l,192195:up|Lima1,65970:down|Cyp7a1,13122:up|Eef2k,13631:up|Mark2,13728:up|Lnp,69605:up|Lrsam1,227738:up|Prlr,19116:down|Cbs,12411:dow…
phosphorylation	Biological Process	GO:0016310	157	1774	1083	14773	0.144968	0.120084	0.00595365	0.140271	Dusp7,235584:up|Nmrk1,225994:up|Stk38,106504:down|Cdk2,12566:down|Park2,50873:up|Kctd20,66989:up|Fktn,246179:up|Pmvk,68603:up|Adar,56417:down|Mapk14,26416:down|Ccnd2,12444:up|Ip6k2,76500:down|Cdkn1b,12576:up|Adck5,268822:down|Pim3,223775:down|Prkd3,75292:down|Cdk5rap1,66971:down|Entpd5,12499:down|Trib3,228775:down|Smad5,17129:down|Kit,16590:up|Wash1,68767:up|Fxn,14297:down|Ash1l,192195:up|Axin1,1…
transcription factor binding	Molecular Function	GO:0008134	51	486	1083	14773	0.0470914	0.0328979	0.0059578	0.140271	Nr0b2,23957:down|Nab2,17937:up|Rxra,20181:up|Clock,12753:down|Uimc1,20184:up|Insig2,72999:down|Mapk14,26416:down|Meis2,17536:up|Mad2l2,71890:down|Gata2,14461:up|Dnaja1,15502:up|Nr4a1,15370:down|Bhlhe41,79362:up|Rcor3,214742:down|Cnot2,72068:up|Bcor,71458:down|Nr1h3,22259:up|Cd34,12490:up|Hspa8,15481:up|Rnf4,19822:down|Spen,56381:down|Atf2,11909:up|Sp1,20683:up|Atoh8,71093:down|Cebpg,12611:up|Bhlh…
NAD binding	Molecular Function	GO:0051287	10	55	1083	14773	0.00923361	0.00372301	0.00608084	0.141875	Glyr1,74022:down|Qdpr,110391:up|Cyb5r3,109754:up|Ugdh,22235:down|Ctbp2,13017:up|Hadhb,231086:down|Adh4,26876:down|Hadh,15107:up|Aox1,11761:down|Htatip2,53415:down
photoperiodism	Biological Process	GO:0009648	5	17	1083	14773	0.00461681	0.00115075	0.00616651	0.141875	Pml,18854:up|Bhlhe40,20893:up|Trp53,22059:up|Usp2,53376:up|Fbxl21,213311:up
negative regulation of endoplasmic reticulum stress-induced intrinsic apoptotic signaling pathway	Biological Process	GO:1902236	5	17	1083	14773	0.00461681	0.00115075	0.00616651	0.141875	Syvn1,74126:down|Tmbim6,110213:up|Park2,50873:up|Vimp,109815:up|Herpud1,64209:down
K63-linked polyubiquitin binding	Molecular Function	GO:0070530	5	17	1083	14773	0.00461681	0.00115075	0.00616651	0.141875	Prpf8,192159:up|Uimc1,20184:up|Sqstm1,18412:down|Zranb3,226409:up|Tab2,68652:down
regulation of cardiac muscle cell action potential	Biological Process	GO:0098901	5	17	1083	14773	0.00461681	0.00115075	0.00616651	0.141875	Cav1,12389:up|Dsg2,13511:up|Ank3,11735:up|Atp2a2,11938:down|Camk2d,108058:down
G1 DNA damage checkpoint	Biological Process	GO:0044783	5	17	1083	14773	0.00461681	0.00115075	0.00616651	0.141875	Cdkn1a,12575:down|Mdm2,17246:down|Pml,18854:up|Gigyf2,227331:up|Trp53,22059:up
modulation by host of viral process	Biological Process	GO:0044788	5	17	1083	14773	0.00461681	0.00115075	0.00616651	0.141875	Ceacam1,26365:down|Park2,50873:up|Tbc1d20,67231:up|Apoe,11816:down|Hspa8,15481:up
regulation of nucleic acid-templated transcription	Biological Process	GO:1903506	223	2616	1083	14773	0.20591	0.17708	0.00617257	0.141875	Nr0b2,23957:down|Nab2,17937:up|Zfp653,319601:down|Cdk2,12566:down|Park2,50873:up|Adar,56417:down|Mapk14,26416:down|Set,56086:down|Lyl1,17095:up|Nr1i3,12355:down|Gtf2e2,68153:down|Gata2,14461:up|Zbtb18,30928:up|Crlf3,54394:up|Hist3h2a,319162:up|Cdkn1b,12576:up|Scap,235623:down|Tfb2m,15278:up|Ing4,28019:down|Crebzf,233490:down|Med11,66172:down|Bclaf1,72567:down|Zfp512,269639:up|Trib3,228775:down|Db…
regulation of cellular carbohydrate metabolic process	Biological Process	GO:0010675	20	149	1083	14773	0.0184672	0.010086	0.00617528	0.141875	Adipor1,72674:down|Acacb,100705:up|Dgat2,67800:down|Park2,50873:up|Supt20,56790:down|Fktn,246179:up|Snca,20617:up|Gckr,231103:down|Sesn2,230784:down|Acer2,230379:down|P2rx7,18439:up|Stk11,20869:up|Tff3,21786:up|Mst1,15235:down|Entpd5,12499:down|Pdk2,18604:up|Slc45a3,212980:down|Prkag2,108099:down|Kat2a,14534:up|Trp53,22059:up
mitotic cell cycle	Biological Process	GO:0000278	68	685	1083	14773	0.0627886	0.0463684	0.00623587	0.141875	Cdk2,12566:down|Pogz,229584:down|Chmp6,208092:down|Ank3,11735:up|Bmp7,12162:up|Asns,27053:up|Ccnd2,12444:up|Fam175b,109359:up|Crlf3,54394:up|Cdkn1b,12576:up|Stag2,20843:up|Pim3,223775:down|Cdc20,107995:down|Ccng2,12452:down|Taok3,330177:down|Klhl13,67455:down|Atf2,11909:up|Sept2,18000:up|Usp16,74112:up|Tert,21752:up|Gigyf2,227331:up|Atrx,22589:down|Recql5,170472:down|Ctnnb1,12387:up|Gas1,14451:up…
cullin family protein binding	Molecular Function	GO:0097602	4	11	1083	14773	0.00369344	0.000744602	0.00624166	0.141875	Skp1a,21402:down|Park2,50873:up|Dcun1d5,76863:up|Dcun1d2,102323:up
modulation by host of viral genome replication	Biological Process	GO:0044827	4	11	1083	14773	0.00369344	0.000744602	0.00624166	0.141875	Ceacam1,26365:down|Park2,50873:up|Tbc1d20,67231:up|Hspa8,15481:up
Toll-like receptor binding	Molecular Function	GO:0035325	4	11	1083	14773	0.00369344	0.000744602	0.00624166	0.141875	Ceacam1,26365:down|Syk,20963:up|Tlr1,21897:down|Saa3,20210:down
serine family amino acid catabolic process	Biological Process	GO:0009071	4	11	1083	14773	0.00369344	0.000744602	0.00624166	0.141875	Gldc,104174:down|Csad,246277:down|Shmt1,20425:up|Sds,231691:down
positive regulation by host of viral process	Biological Process	GO:0044794	4	11	1083	14773	0.00369344	0.000744602	0.00624166	0.141875	Ceacam1,26365:down|Tbc1d20,67231:up|Apoe,11816:down|Hspa8,15481:up
positive regulation of nitrogen compound metabolic process	Biological Process	GO:0051173	143	1601	1083	14773	0.132041	0.108373	0.00629048	0.142656	Klrk1,27007:up|Rundc3a,51799:up|Cdk2,12566:down|Park2,50873:up|Mapk14,26416:down|Lyl1,17095:up|Nr1i3,12355:down|Gata2,14461:up|Crlf3,54394:up|Scap,235623:down|Cdk5rap1,66971:down|Entpd5,12499:down|Tfb2m,15278:up|Bclaf1,72567:down|Dbp,13170:up|Pknox1,18771:up|Smad5,17129:down|Ube2v1,66589:down|Kit,16590:up|Atf2,11909:up|Sp1,20683:up|Atoh8,71093:down|Pbx3,18516:up|Tert,21752:up|Zscan21,22697:down|A…
negative regulation of cellular component organization	Biological Process	GO:0051129	57	557	1083	14773	0.0526316	0.0377039	0.00639116	0.144607	Adipor1,72674:down|Mpv17l,93734:up|Capza2,12343:down|Park2,50873:up|Rack1,14694:up|Bmp7,12162:up|Snca,20617:up|Tbc1d4,210789:down|Clec16a,74374:up|Map4k4,26921:down|Rad1,19355:down|Mad2l2,71890:down|Kdm3a,104263:up|Pih1d1,68845:down|Higd1a,56295:up|Rnf6,74132:up|Dguok,27369:down|Picalm,233489:down|Cxcl10,15945:down|Nfe2,18022:up|Shroom2,110380:down|Apoe,11816:down|Mid1ip1,68041:up|Bcor,71458:down…
cellular response to xenobiotic stimulus	Biological Process	GO:0071466	8	39	1083	14773	0.00738689	0.00263995	0.00648303	0.145353	Cyp2f2,13107:up|Ugt1a9,394434:down|Cyp2e1,13106:down|Ugt1a2,22236:up|Acsl1,14081:up|Aip,11632:down|Gstm2,14863:down|Sult1b1,56362:up
steroid hydroxylase activity	Molecular Function	GO:0008395	8	39	1083	14773	0.00738689	0.00263995	0.00648303	0.145353	Cyp3a11,13112:down|Cyp2f2,13107:up|Cyp3a25,56388:down|Cyp2d9,13105:down|Cyp2e1,13106:down|Cyp2b9,13094:down|Cyp7a1,13122:up|Cyp2u1,71519:up
positive regulation of telomere maintenance	Biological Process	GO:0032206	8	39	1083	14773	0.00738689	0.00263995	0.00648303	0.145353	Tcp1,21454:down|Nabp2,69917:down|Atrx,22589:down|Ctnnb1,12387:up|Acd,497652:down|Pml,18854:up|Map2k7,26400:up|Nek2,18005:down
4 iron, 4 sulfur cluster binding	Molecular Function	GO:0051539	8	39	1083	14773	0.00738689	0.00263995	0.00648303	0.145353	Ndufs7,75406:up|Mocs1,56738:up|Exo5,73172:down|Cdk5rap1,66971:down|Etfdh,66841:down|Rsad2,58185:down|Sdhb,67680:up|Iscu,66383:up
arachidonic acid monooxygenase activity	Molecular Function	GO:0008391	6	24	1083	14773	0.00554017	0.00162459	0.00654777	0.145999	Cyp4a14,13119:down|Cyp4a10,13117:down|Cyp2f2,13107:up|Cyp2d9,13105:down|Cyp2e1,13106:down|Cyp2b9,13094:down
anoikis	Biological Process	GO:0043276	6	24	1083	14773	0.00554017	0.00162459	0.00654777	0.145999	Cav1,12389:up|Stk11,20869:up|Aes,14797:up|Tfdp1,21781:up|Mybbp1a,18432:up|Ntrk2,18212:up
phosphotransferase activity, alcohol group as acceptor	Molecular Function	GO:0016773	62	616	1083	14773	0.0572484	0.0416977	0.00655933	0.145999	Nmrk1,225994:up|Stk38,106504:down|Cdk2,12566:down|Rps6ka4,56613:up|Prkab1,19079:up|Map4k5,399510:down|Xylb,102448:down|Irak2,108960:down|Sgk2,27219:down|Pip5k1a,18720:up|Map4k4,26921:down|Mapk14,26416:down|Syk,20963:up|Ilk,16202:down|Fastkd2,75619:up|Ip6k2,76500:down|Adck5,268822:down|Pim3,223775:down|Prkd3,75292:down|Pdk2,18604:up|Dmpk,13400:up|Clk1,12747:up|Trib3,228775:down|Taok3,330177:down|I…
regulation of intracellular signal transduction	Biological Process	GO:1902531	128	1416	1083	14773	0.11819	0.0958505	0.00657108	0.145999	Dusp7,235584:up|Stk38,106504:down|Arhgef10l,72754:down|Park2,50873:up|Fktn,246179:up|Crlf3,54394:up|Dennd4b,229541:down|Arhgef3,71704:up|Entpd5,12499:down|Herpud1,64209:down|Bclaf1,72567:down|Trib3,228775:down|Ube2v1,66589:down|Kit,16590:up|F10,14058:down|Uri1,19777:up|Tti1,75425:up|Arap1,69710:down|Ash1l,192195:up|Axin1,12005:up|Lgals1,16852:down|Hspb1,15507:up|Flot1,14251:up|Pum2,80913:down|Fbx…
protein linear polyubiquitination	Biological Process	GO:0097039	3	6	1083	14773	0.00277008	0.000406146	0.00664046	0.146551	Xiap,11798:down|Sharpin,106025:up|Park2,50873:up
testosterone dehydrogenase (NAD+) activity	Molecular Function	GO:0047035	3	6	1083	14773	0.00277008	0.000406146	0.00664046	0.146551	H2-Ke6,14979:down|Dhrs9,241452:down|Hsd17b6,27400:down
pre-mRNA 3'-splice site binding	Molecular Function	GO:0030628	3	6	1083	14773	0.00277008	0.000406146	0.00664046	0.146551	Zrsr1,22183:up|Slu7,193116:up|U2af1l4,233073:down
heterocycle biosynthetic process	Biological Process	GO:0018130	261	3113	1083	14773	0.240997	0.210722	0.00679302	0.149583	Nmrk1,225994:up|Nab2,17937:up|Rundc3a,51799:up|Park2,50873:up|Set,56086:down|Gtf2e2,68153:down|Hist3h2a,319162:up|Cdkn1b,12576:up|Entpd5,12499:down|Ing4,28019:down|Bclaf1,72567:down|Zfp512,269639:up|Dbp,13170:up|Pknox1,18771:up|Smad5,17129:down|Ube2v1,66589:down|Kit,16590:up|Tex12,66654:down|Bcl6b,12029:up|Pbx3,18516:up|Zscan21,22697:down|Arid3b,56380:down|Nfia,18027:down|Ash1l,192195:up|Cdca7,66…
regulation of RNA biosynthetic process	Biological Process	GO:2001141	223	2622	1083	14773	0.20591	0.177486	0.00685234	0.150236	Nr0b2,23957:down|Nab2,17937:up|Zfp653,319601:down|Cdk2,12566:down|Park2,50873:up|Adar,56417:down|Mapk14,26416:down|Set,56086:down|Lyl1,17095:up|Nr1i3,12355:down|Gtf2e2,68153:down|Gata2,14461:up|Zbtb18,30928:up|Crlf3,54394:up|Hist3h2a,319162:up|Cdkn1b,12576:up|Scap,235623:down|Tfb2m,15278:up|Ing4,28019:down|Crebzf,233490:down|Med11,66172:down|Bclaf1,72567:down|Zfp512,269639:up|Trib3,228775:down|Db…
intracellular signal transduction	Biological Process	GO:0035556	183	2110	1083	14773	0.168975	0.142828	0.00685313	0.150236	Dusp7,235584:up|Rnd1,223881:down|Stk38,106504:down|Arhgef10l,72754:down|Park2,50873:up|Fktn,246179:up|Arl4d,80981:down|Acot11,329910:up|Mapk14,26416:down|Crlf3,54394:up|Arl15,218639:up|Dennd4b,229541:down|Arhgef3,71704:up|Prkd3,75292:down|Entpd5,12499:down|Herpud1,64209:down|Ing4,28019:down|Bclaf1,72567:down|Trib3,228775:down|Baiap2,108100:down|Ube2v1,66589:down|Kit,16590:up|F10,14058:down|Uri1,1…
positive regulation of JUN kinase activity	Biological Process	GO:0043507	10	56	1083	14773	0.00923361	0.0037907	0.00692866	0.15122	Trf,22041:up|Axin1,12005:up|Dab2,13132:up|Syk,20963:up|Taok3,330177:down|Ern1,78943:up|Map2k7,26400:up|Fgd4,224014:up|Irak1,16179:up|Magi3,99470:down
protein complex scaffold	Molecular Function	GO:0032947	10	56	1083	14773	0.00923361	0.0037907	0.00692866	0.15122	Cav1,12389:up|Sept2,18000:up|Homer2,26557:up|Axin1,12005:up|Itsn1,16443:up|Iscu,66383:up|D930050G13Rik,227622:down|Tnrc6a,233833:up|Magi3,99470:down|Capn3,12335:up
RNA splicing	Biological Process	GO:0008380	33	288	1083	14773	0.0304709	0.019495	0.00704069	0.153325	Rbm39,170791:down|Jmjd6,107817:up|Tmbim6,110213:up|Sugp2,234373:up|Mbnl2,105559:up|U2af1l4,233073:down|Slc39a5,72002:down|Sfpq,71514:down|Rsrc1,66880:up|Clk1,12747:up|Snrnp35,76167:down|Slu7,193116:up|Hspa8,15481:up|Spen,56381:down|Prpf8,192159:up|Zrsr1,22183:up|Rbpms,19663:up|Gemin2,66603:down|Luc7l2,192196:down|Hnrnph1,59013:up|Dazap1,70248:up|Dhx32,101437:up|Ern1,78943:up|Scaf8,106583:up|Hnrnp…
regulation of histone modification	Biological Process	GO:0031056	17	121	1083	14773	0.0156971	0.00819062	0.00706885	0.1536	Mthfr,17769:down|Rps6ka4,56613:up|Tert,21752:up|Atrx,22589:down|Snca,20617:up|Ctnnb1,12387:up|Srebf1,20787:up|Gata2,14461:up|Eed,13626:down|Pih1d1,68845:down|Kdm3a,104263:up|Rnf20,109331:down|Bcor,71458:down|Kat2a,14534:up|Ctcf,13018:up|Arrb1,109689:up|Trp53,22059:up
positive regulation of nucleic acid-templated transcription	Biological Process	GO:1903508	116	1271	1083	14773	0.10711	0.0860353	0.00715037	0.154668	Cdk2,12566:down|Rps6ka4,56613:up|Park2,50873:up|Insig2,72999:down|Bmp7,12162:up|Ilf3,16201:up|Zmiz2,52915:up|Mapk14,26416:down|Srebf1,20787:up|Lyl1,17095:up|Nr1i3,12355:down|Gata2,14461:up|Kdm3a,104263:up|Slc11a1,18173:down|Rnf6,74132:up|Crlf3,54394:up|Nfix,18032:up|Trf,22041:up|Scap,235623:down|Tfb2m,15278:up|Bclaf1,72567:down|Nr1h3,22259:up|Dbp,13170:up|Irak1,16179:up|Pknox1,18771:up|Smad5,1712…
positive regulation of transcription, DNA-templated	Biological Process	GO:0045893	116	1271	1083	14773	0.10711	0.0860353	0.00715037	0.154668	Cdk2,12566:down|Rps6ka4,56613:up|Park2,50873:up|Insig2,72999:down|Bmp7,12162:up|Ilf3,16201:up|Zmiz2,52915:up|Mapk14,26416:down|Srebf1,20787:up|Lyl1,17095:up|Nr1i3,12355:down|Gata2,14461:up|Kdm3a,104263:up|Slc11a1,18173:down|Rnf6,74132:up|Crlf3,54394:up|Nfix,18032:up|Trf,22041:up|Scap,235623:down|Tfb2m,15278:up|Bclaf1,72567:down|Nr1h3,22259:up|Dbp,13170:up|Irak1,16179:up|Pknox1,18771:up|Smad5,1712…
positive regulation of viral process	Biological Process	GO:0048524	11	65	1083	14773	0.010157	0.00439992	0.00718073	0.154668	Sp1,20683:up|Tbc1d20,67231:up|Zfp639,67778:up|Apoe,11816:down|Adar,56417:down|Ceacam1,26365:down|Tmprss2,50528:down|Lgals1,16852:down|Hspa8,15481:up|Pum2,80913:down|Stau1,20853:up
iron ion homeostasis	Biological Process	GO:0055072	11	65	1083	14773	0.010157	0.00439992	0.00718073	0.154668	Picalm,233489:down|Trf,22041:up|Atp13a2,74772:down|Fxn,14297:down|Fbxl5,242960:up|Iscu,66383:up|Slc11a2,18174:down|Slc11a1,18173:down|Cp,12870:down|Sfxn1,14057:down|Lcn2,16819:down
regulation of membrane permeability	Biological Process	GO:0090559	9	48	1083	14773	0.00831025	0.00324917	0.00737252	0.158307	Bbc3,170770:down|Atf2,11909:up|Rhot1,59040:down|Mpv17l,93734:up|Plekhf1,72287:down|Lbp,16803:down|Hspa8,15481:up|Trp53,22059:up|Bcl2l1,12048:down
negative regulation of stress-activated protein kinase signaling cascade	Biological Process	GO:0070303	7	32	1083	14773	0.00646353	0.00216611	0.00741389	0.158307	Ceacam1,26365:down|Taok3,330177:down|Dnaja1,15502:up|Hsph1,15505:up|Fktn,246179:up|Itch,16396:up|Pbk,52033:down
negative regulation of stress-activated MAPK cascade	Biological Process	GO:0032873	7	32	1083	14773	0.00646353	0.00216611	0.00741389	0.158307	Ceacam1,26365:down|Taok3,330177:down|Dnaja1,15502:up|Hsph1,15505:up|Fktn,246179:up|Itch,16396:up|Pbk,52033:down
positive regulation of steroid metabolic process	Biological Process	GO:0045940	7	32	1083	14773	0.00646353	0.00216611	0.00741389	0.158307	Dab2,13132:up|Cyp7a1,13122:up|Srebf1,20787:up|Fgf1,14164:up|Stard4,170459:up|Apoe,11816:down|Fdps,110196:up
RNA metabolic process	Biological Process	GO:0016070	278	3341	1083	14773	0.256694	0.226156	0.00754571	0.160774	Nab2,17937:up|Park2,50873:up|Set,56086:down|Gtf2e2,68153:down|Ahcyl1,229709:up|Mbnl2,105559:up|Hist3h2a,319162:up|Cdkn1b,12576:up|Ing4,28019:down|Bclaf1,72567:down|Zfp512,269639:up|Dbp,13170:up|Pknox1,18771:up|Smad5,17129:down|Ube2v1,66589:down|Kit,16590:up|Bcl6b,12029:up|Pbx3,18516:up|Zscan21,22697:down|Arid3b,56380:down|Nfia,18027:down|Ash1l,192195:up|Cdca7,66953:up|Gpatch1,67471:down|Rps24,200…
regulation of release of cytochrome c from mitochondria	Biological Process	GO:0090199	8	40	1083	14773	0.00738689	0.00270764	0.00759508	0.161109	Bbc3,170770:down|Fxn,14297:down|Park2,50873:up|Tnfsf10,22035:up|Higd1a,56295:up|Dnm1l,74006:up|Pla2g6,53357:down|Trp53,22059:up
regulation of triglyceride metabolic process	Biological Process	GO:0090207	8	40	1083	14773	0.00738689	0.00270764	0.00759508	0.161109	Thrsp,21835:up|Dgat2,67800:down|Lmf1,76483:up|Apoe,11816:down|Cd36,12491:up|Srebf1,20787:up|Nr1h3,22259:up|Pnpla2,66853:down
regulation of RNA splicing	Biological Process	GO:0043484	14	93	1083	14773	0.0129271	0.00629527	0.00761043	0.161109	Srrm4,68955:down|Ptbp2,56195:down|Rbm5,83486:down|Srsf5,20384:down|Clk1,12747:up|Hnrnph1,59013:up|Jmjd6,107817:up|Tmbim6,110213:up|Dazap1,70248:up|Ern1,78943:up|Mbnl2,105559:up|Hspa8,15481:up|Rbm7,67010:down|Slc39a5,72002:down
positive regulation of RNA biosynthetic process	Biological Process	GO:1902680	116	1274	1083	14773	0.10711	0.0862384	0.00767792	0.162029	Cdk2,12566:down|Rps6ka4,56613:up|Park2,50873:up|Insig2,72999:down|Bmp7,12162:up|Ilf3,16201:up|Zmiz2,52915:up|Mapk14,26416:down|Srebf1,20787:up|Lyl1,17095:up|Nr1i3,12355:down|Gata2,14461:up|Kdm3a,104263:up|Slc11a1,18173:down|Rnf6,74132:up|Crlf3,54394:up|Nfix,18032:up|Trf,22041:up|Scap,235623:down|Tfb2m,15278:up|Bclaf1,72567:down|Nr1h3,22259:up|Dbp,13170:up|Irak1,16179:up|Pknox1,18771:up|Smad5,1712…
positive regulation of apoptotic signaling pathway	Biological Process	GO:2001235	20	152	1083	14773	0.0184672	0.010289	0.00768675	0.162029	Bbc3,170770:down|Ppp2r1b,73699:down|Park2,50873:up|Rack1,14694:up|Fbxo18,50755:up|Tnfsf10,22035:up|Ei24,13663:down|Trp53inp1,60599:down|Fbxw7,50754:down|Cav1,12389:up|Sfpq,71514:down|Dedd2,67379:up|Plekhf1,72287:down|Bclaf1,72567:down|Casp8,12370:up|Dnm1l,74006:up|Pml,18854:up|Pla2g6,53357:down|Trp53,22059:up|Camk2b,12323:up
protein alkylation	Biological Process	GO:0008213	18	132	1083	14773	0.0166205	0.00893522	0.00773748	0.162405	Mthfr,17769:down|Ezh2,14056:down|Suv39h1,20937:up|Ash1l,192195:up|Atrx,22589:down|Ilf3,16201:up|Whsc1l1,234135:up|Ctnnb1,12387:up|Btg1,12226:down|Kdm3a,104263:up|Eed,13626:down|Pih1d1,68845:down|Rnf20,109331:down|Bcor,71458:down|Eef2kmt,70511:up|Ctcf,13018:up|Tet2,214133:down|Suv420h1,225888:up
protein methylation	Biological Process	GO:0006479	18	132	1083	14773	0.0166205	0.00893522	0.00773748	0.162405	Mthfr,17769:down|Ezh2,14056:down|Suv39h1,20937:up|Ash1l,192195:up|Atrx,22589:down|Ilf3,16201:up|Whsc1l1,234135:up|Ctnnb1,12387:up|Btg1,12226:down|Kdm3a,104263:up|Eed,13626:down|Pih1d1,68845:down|Rnf20,109331:down|Bcor,71458:down|Eef2kmt,70511:up|Ctcf,13018:up|Tet2,214133:down|Suv420h1,225888:up
organic substance transport	Biological Process	GO:0071702	183	2117	1083	14773	0.168975	0.143302	0.0078177	0.16374	Nr0b2,23957:down|Park2,50873:up|Rab3il1,74760:up|Mapk14,26416:down|Ahcyl1,229709:up|Copz2,56358:down|Nagpa,27426:up|Unc50,67387:down|Slc2a4,20528:up|Ndufaf2,75597:up|Snx14,244962:down|Pim3,223775:down|Slc8b1,170756:down|Herpud1,64209:down|Zfand2b,68818:down|Tnpo1,238799:up|Slc17a9,228993:up|Trib3,228775:down|Selenbp2,20342:up|Pex5,19305:down|Aacs,78894:up|Slc5a6,330064:up|Tert,21752:up|Rab22a,193…
intrinsic apoptotic signaling pathway in response to endoplasmic reticulum stress	Biological Process	GO:0070059	10	57	1083	14773	0.00923361	0.00385839	0.00786518	0.164386	Bbc3,170770:down|Syvn1,74126:down|Park2,50873:up|Vimp,109815:up|Herpud1,64209:down|Tmbim6,110213:up|Trib3,228775:down|Ern1,78943:up|Pml,18854:up|Trp53,22059:up
cellular chemical homeostasis	Biological Process	GO:0055082	60	598	1083	14773	0.0554017	0.0404793	0.00790562	0.164533	Smdt1,69029:down|Park2,50873:up|Slc39a14,213053:down|Rack1,14694:up|Snca,20617:up|Gtf2i,14886:down|Sgk2,27219:down|Map4k4,26921:down|Tmbim6,110213:up|Aqp9,64008:up|Gata2,14461:up|Pygm,19309:up|Pih1d1,68845:down|Rab11fip5,52055:up|Slc11a1,18173:down|Slc39a5,72002:down|P2rx7,18439:up|Slc4a4,54403:down|Ndufaf2,75597:up|Trf,22041:up|Cxcl10,15945:down|Clstn1,65945:up|Dmd,13405:up|Pim3,223775:down|Apoe…
negative regulation of catalytic activity	Biological Process	GO:0043086	60	598	1083	14773	0.0554017	0.0404793	0.00790562	0.164533	Dusp7,235584:up|1300017J02Rik,71775:down|Stk38,106504:down|Acacb,100705:up|Serpinb1a,66222:down|Angptl8,624219:up|Pkig,18769:down|Park2,50873:up|Itih3,16426:down|Bmp7,12162:up|Snca,20617:up|Gzma,14938:down|Adar,56417:down|Oxa1l,69089:down|Tmbim6,110213:up|Mad2l2,71890:down|Dnaja1,15502:up|Nr4a1,15370:down|Ilk,16202:down|Pih1d1,68845:down|Picalm,233489:down|Gadd45b,17873:down|Camsap3,69697:up|R3hd…
histone methylation	Biological Process	GO:0016571	15	103	1083	14773	0.0138504	0.00697218	0.00795669	0.164555	Mthfr,17769:down|Ezh2,14056:down|Suv39h1,20937:up|Ash1l,192195:up|Atrx,22589:down|Bcor,71458:down|Whsc1l1,234135:up|Ctnnb1,12387:up|Eed,13626:down|Pih1d1,68845:down|Kdm3a,104263:up|Ctcf,13018:up|Tet2,214133:down|Rnf20,109331:down|Suv420h1,225888:up
transition metal ion homeostasis	Biological Process	GO:0055076	15	103	1083	14773	0.0138504	0.00697218	0.00795669	0.164555	Picalm,233489:down|Trf,22041:up|Atp13a2,74772:down|Fxn,14297:down|Slc39a14,213053:down|Atox1,11927:up|Fbxl5,242960:up|Iscu,66383:up|Slc11a2,18174:down|Slc11a1,18173:down|Cp,12870:down|Sfxn1,14057:down|Slc30a10,226781:down|Lcn2,16819:down|Slc39a5,72002:down
positive regulation of cysteine-type endopeptidase activity	Biological Process	GO:2001056	15	103	1083	14773	0.0138504	0.00697218	0.00795669	0.164555	Bbc3,170770:down|Bok,51800:down|Sox7,20680:up|Cdkn1b,12576:up|Rack1,14694:up|Senp1,223870:down|Cyr61,16007:up|Snca,20617:up|Casp8,12370:up|Tnfsf10,22035:up|Pml,18854:up|Arrb1,109689:up|Acer2,230379:down|F3,14066:up|Hsf1,15499:up
positive regulation of toll-like receptor signaling pathway	Biological Process	GO:0034123	5	18	1083	14773	0.00461681	0.00121844	0.0080309	0.16568	Cav1,12389:up|Nr1h3,22259:up|Lbp,16803:down|Flot1,14251:up|Rsad2,58185:down
vitamin binding	Molecular Function	GO:0019842	12	75	1083	14773	0.0110803	0.00507683	0.00804465	0.16568	Slc19a1,20509:down|Fasn,14104:up|Acacb,100705:up|Pygl,110095:up|Phyh,16922:down|Tcn2,21452:down|Tkt,21881:up|Adh4,26876:down|Lmbrd1,68421:down|Hacl1,56794:down|Sardh,192166:up|Plod3,26433:up
unfolded protein binding	Molecular Function	GO:0051082	11	66	1083	14773	0.010157	0.00446761	0.00806159	0.165683	Syvn1,74126:down|Hspe1,15528:up|Dnajb4,67035:up|Cdc37l1,67072:down|Tcp1,21454:down|Serpinh1,12406:down|Aip,11632:down|Dnaja1,15502:up|Hspa8,15481:up|Dnajb5,56323:up|Clpx,270166:down
positive regulation of steroid biosynthetic process	Biological Process	GO:0010893	6	25	1083	14773	0.00554017	0.00169228	0.00809132	0.165711	Dab2,13132:up|Cyp7a1,13122:up|Srebf1,20787:up|Fgf1,14164:up|Stard4,170459:up|Fdps,110196:up
endocytosis	Biological Process	GO:0006897	47	448	1083	14773	0.043398	0.0303256	0.00810602	0.165711	Rack1,14694:up|Snca,20617:up|Fnbp1,14269:down|Jmjd6,107817:up|Rabep1,54189:up|Syk,20963:up|Gata2,14461:up|Ldlrad3,241576:up|Mib1,225164:up|Slc11a1,18173:down|Lmbrd1,68421:down|P2rx7,18439:up|Picalm,233489:down|Trf,22041:up|Arfgap1,228998:down|Ankfy1,11736:down|Apoe,11816:down|Inppl1,16332:up|Nr1h3,22259:up|Lmbr1l,74775:down|Spon2,100689:down|Dnm1l,74006:up|Hspa8,15481:up|Kif3a,16568:up|Pip5k1c,18…
hormone-mediated signaling pathway	Biological Process	GO:0009755	21	163	1083	14773	0.0193906	0.0110336	0.00813019	0.165711	Nr0b2,23957:down|Rxra,20181:up|Adipor1,72674:down|Clock,12753:down|Nr1d2,353187:up|Bmp7,12162:up|Safb,224903:down|Nr1i3,12355:down|Dnaja1,15502:up|Nr4a1,15370:down|Acsl1,14081:up|Kdm3a,104263:up|Lats2,50523:up|Rnf6,74132:up|Nr6a1,14536:up|Prlr,19116:down|Cnot2,72068:up|Dab2,13132:up|Nr1h3,22259:up|Foxa1,15375:up|Ntrk2,18212:up
glucose metabolic process	Biological Process	GO:0006006	21	163	1083	14773	0.0193906	0.0110336	0.00813019	0.165711	Adipor1,72674:down|Acacb,100705:up|Dgat2,67800:down|Angptl8,624219:up|Park2,50873:up|Supt20,56790:down|Sds,231691:down|Gckr,231103:down|Mapk14,26416:down|Onecut1,15379:up|Sesn2,230784:down|Stk11,20869:up|Fabp5,16592:up|Tff3,21786:up|Mst1,15235:down|Pdk2,18604:up|Slc45a3,212980:down|Inppl1,16332:up|Kat2a,14534:up|Gpi1,14751:up|Trp53,22059:up
negative regulation of cell cycle	Biological Process	GO:0045786	35	313	1083	14773	0.0323176	0.0211873	0.0081737	0.166111	Bmp7,12162:up|Rad1,19355:down|Nr4a1,15370:down|Ilk,16202:down|Crlf3,54394:up|Cdkn1b,12576:up|Stag2,20843:up|Cdk5rap1,66971:down|Ing4,28019:down|Ctdsp1,227292:down|Taok3,330177:down|Ezh2,14056:down|Atf2,11909:up|Gigyf2,227331:up|Atrx,22589:down|Rbm14,56275:up|Ctnnb1,12387:up|Gas1,14451:up|Ern1,78943:up|Mdm2,17246:down|Gadd45a,13197:up|Lats2,50523:up|Trp53inp1,60599:down|Bcl2l1,12048:down|Fbxw7,507…
regulation of mRNA metabolic process	Biological Process	GO:1903311	16	113	1083	14773	0.0147738	0.00764909	0.00818347	0.166111	Papola,18789:up|Safb,224903:down|Nelfe,27632:down|Jmjd6,107817:up|Tmbim6,110213:up|Dazap1,70248:up|Ahcyl1,229709:up|Mbnl2,105559:up|Rnf20,109331:down|Slc39a5,72002:down|Apobec1,11810:up|Srrm4,68955:down|Rbm5,83486:down|Cnot7,18983:down|Hspa8,15481:up|Rbm7,67010:down
neuron apoptotic process	Biological Process	GO:0051402	28	237	1083	14773	0.0258541	0.0160428	0.00832935	0.168413	Bbc3,170770:down|Bok,51800:down|Atf2,11909:up|Park2,50873:up|Tert,21752:up|Gabrb3,14402:down|Bag1,12017:up|Snca,20617:up|Xiap,11798:down|Ctnnb1,12387:up|Set,56086:down|Nes,18008:up|Gclc,14629:down|Map2k7,26400:up|Ilk,16202:down|Birc5,11799:down|Sigmar1,18391:down|Fbxw7,50754:down|Bcl2l1,12048:down|Hsph1,15505:up|Apoe,11816:down|Itsn1,16443:up|Trim2,80890:down|Gpi1,14751:up|Trp53,22059:up|Pigt,789…
cellular response to biotic stimulus	Biological Process	GO:0071216	19	143	1083	14773	0.0175439	0.00967982	0.00833104	0.168413	Klrk1,27007:up|Prpf8,192159:up|Plscr3,70310:down|Irak2,108960:down|Cd36,12491:up|Fbxo18,50755:up|Mapk14,26416:down|Cmpk2,22169:down|Syk,20963:up|Lbp,16803:down|Tlr1,21897:down|Cxcl10,15945:down|Vimp,109815:up|Nr1h3,22259:up|Spon2,100689:down|Zcchc11,230594:up|Irak1,16179:up|Txnip,56338:up|Trp53,22059:up
positive regulation of chromosome organization	Biological Process	GO:2001252	18	133	1083	14773	0.0166205	0.00900291	0.00835452	0.168543	Rps6ka4,56613:up|Atrx,22589:down|Ctnnb1,12387:up|Srebf1,20787:up|Map2k7,26400:up|Eed,13626:down|Pih1d1,68845:down|Nek2,18005:down|Rnf20,109331:down|Sfpq,71514:down|Tcp1,21454:down|Nabp2,69917:down|Kat2a,14534:up|Acd,497652:down|Pml,18854:up|Tpr,108989:down|Arrb1,109689:up|Trp53,22059:up
protein phosphorylation	Biological Process	GO:0006468	134	1502	1083	14773	0.12373	0.101672	0.00843393	0.169797	Dusp7,235584:up|Stk38,106504:down|Cdk2,12566:down|Park2,50873:up|Fktn,246179:up|Adar,56417:down|Mapk14,26416:down|Ccnd2,12444:up|Cdkn1b,12576:up|Pim3,223775:down|Prkd3,75292:down|Cdk5rap1,66971:down|Trib3,228775:down|Smad5,17129:down|Kit,16590:up|Ash1l,192195:up|Axin1,12005:up|Eef2k,13631:up|Mark2,13728:up|Hspb1,15507:up|Flot1,14251:up|Nek2,18005:down|Fbxw7,50754:down|Tlk2,24086:up|Prlr,19116:dow…
prostate gland development	Biological Process	GO:0030850	9	49	1083	14773	0.00831025	0.00331686	0.00845879	0.169951	Prlr,19116:down|Wdr77,70465:down|Rxra,20181:up|Stk11,20869:up|Serpinf1,20317:down|Cdkn1b,12576:up|Bmp7,12162:up|Ctnnb1,12387:up|Foxa1,15375:up
positive regulation of homeostatic process	Biological Process	GO:0032846	24	195	1083	14773	0.0221607	0.0131998	0.00858479	0.172059	Park2,50873:up|Atrx,22589:down|Snca,20617:up|Ctnnb1,12387:up|Mapk14,26416:down|Syk,20963:up|Gata2,14461:up|Map2k7,26400:up|Pih1d1,68845:down|Nek2,18005:down|P2rx7,18439:up|Cav1,12389:up|Trf,22041:up|Egfr,13649:up|Cxcl10,15945:down|Tcp1,21454:down|Nabp2,69917:down|Ceacam1,26365:down|Nr1h3,22259:up|Acd,497652:down|Pml,18854:up|Arrb1,109689:up|Pla2g6,53357:down|Capn3,12335:up
ubiquitin-dependent protein catabolic process	Biological Process	GO:0006511	50	484	1083	14773	0.0461681	0.0327625	0.0085986	0.172059	Klhl25,207952:down|Fbxo8,50753:down|Clock,12753:down|Park2,50873:up|Rack1,14694:up|Clec16a,74374:up|Klhl20,226541:down|Gclc,14629:down|Ufd1l,22230:down|Rbbp6,19647:up|Rnf6,74132:up|Sumo3,20610:up|Usp36,72344:up|Fbxl5,242960:up|Itch,16396:up|Ubr3,68795:down|Cdc20,107995:down|Herpud1,64209:down|Fbxo22,71999:up|Trib3,228775:down|Psma4,26441:down|Klhl3,100503085:down|Sqstm1,18412:down|Rnf4,19822:down…
negative regulation of molecular function	Biological Process	GO:0044092	79	827	1083	14773	0.0729455	0.0559805	0.00871251	0.173372	Dusp7,235584:up|Nr0b2,23957:down|1300017J02Rik,71775:down|Stk38,106504:down|Acacb,100705:up|Serpinb1a,66222:down|Pkig,18769:down|Park2,50873:up|Ank3,11735:up|Bmp7,12162:up|Gzma,14938:down|Adar,56417:down|Sigirr,24058:down|Oxa1l,69089:down|Camsap3,69697:up|Reck,53614:up|Cdkn1b,12576:up|Cdk5rap1,66971:down|Apoe,11816:down|Cish,12700:up|Herpud1,64209:down|Trib3,228775:down|Irak1,16179:up|Rtn4rl1,237…
signal transduction involved in mitotic cell cycle checkpoint	Biological Process	GO:0072413	4	12	1083	14773	0.00369344	0.000812293	0.00882537	0.173372	Cdkn1a,12575:down|Mdm2,17246:down|Pml,18854:up|Trp53,22059:up
ligase regulator activity	Molecular Function	GO:0055103	4	12	1083	14773	0.00369344	0.000812293	0.00882537	0.173372	Trib3,228775:down|Capn3,12335:up|Fbxw7,50754:down|Cdc20,107995:down
MAP kinase kinase kinase kinase activity	Molecular Function	GO:0008349	4	12	1083	14773	0.00369344	0.000812293	0.00882537	0.173372	Map4k5,399510:down|Map4k3,225028:down|Adck5,268822:down|Grk5,14773:down
signal transduction involved in mitotic DNA integrity checkpoint	Biological Process	GO:1902403	4	12	1083	14773	0.00369344	0.000812293	0.00882537	0.173372	Cdkn1a,12575:down|Mdm2,17246:down|Pml,18854:up|Trp53,22059:up
signal transduction involved in mitotic DNA damage checkpoint	Biological Process	GO:1902402	4	12	1083	14773	0.00369344	0.000812293	0.00882537	0.173372	Cdkn1a,12575:down|Mdm2,17246:down|Pml,18854:up|Trp53,22059:up
negative regulation of DNA-dependent DNA replication	Biological Process	GO:2000104	4	12	1083	14773	0.00369344	0.000812293	0.00882537	0.173372	Fbxo18,50755:up|Stag2,20843:up|Fbxw7,50754:down|Zranb3,226409:up
mitotic cell cycle arrest	Biological Process	GO:0071850	4	12	1083	14773	0.00369344	0.000812293	0.00882537	0.173372	Cdkn1a,12575:down|Gadd45a,13197:up|Cdkn1b,12576:up|Trp53,22059:up
macromolecular complex	Cellular Component	GO:0032991	357	4391	1083	14773	0.32964	0.297231	0.00884505	0.173372	Hjurp,381280:up|Park2,50873:up|Set,56086:down|Tm7sf2,73166:up|Gtf2e2,68153:down|Ccnd2,12444:up|Hist3h2a,319162:up|Camsap3,69697:up|Cdkn1b,12576:up|Gnb2,14693:up|Stag2,20843:up|Rprd2,75137:up|Mid1ip1,68041:up|Herpud1,64209:down|Ing4,28019:down|Pknox1,18771:up|Smad5,17129:down|Ube2v1,66589:down|Atp6v0b,114143:down|Pbx3,18516:up|Immp2l,93757:down|Slc26a6,171429:up|Xpo7,65246:up|Mark2,13728:up|Gpatch…
positive regulation of MAP kinase activity	Biological Process	GO:0043406	20	154	1083	14773	0.0184672	0.0104244	0.00885182	0.173372	Ezh2,14056:down|Fgf1,14164:up|Axin1,12005:up|Syk,20963:up|Ern1,78943:up|Map2k7,26400:up|Ilk,16202:down|Magi3,99470:down|P2rx7,18439:up|Trf,22041:up|Egfr,13649:up|Fgfr1,14182:up|Prok1,246691:up|Dab2,13132:up|Ceacam1,26365:down|Taok3,330177:down|Fgd4,224014:up|Arrb1,109689:up|Irak1,16179:up|Kit,16590:up
cellular homeostasis	Biological Process	GO:0019725	68	696	1083	14773	0.0627886	0.047113	0.00887429	0.173372	Smdt1,69029:down|Park2,50873:up|Rack1,14694:up|Gata2,14461:up|Slc11a1,18173:down|Slc39a5,72002:down|P2rx7,18439:up|Ndufaf2,75597:up|Trf,22041:up|Clstn1,65945:up|Pim3,223775:down|Apoe,11816:down|Slc8b1,170756:down|Herpud1,64209:down|Dmpk,13400:up|Gpcpd1,74182:up|Aacs,78894:up|Atp6v0b,114143:down|Rhot1,59040:down|Ubc,22190:up|Dgat2,67800:down|Fxn,14297:down|Slc26a6,171429:up|Gckr,231103:down|Txndc1…
cellular response to organic cyclic compound	Biological Process	GO:0071407	41	382	1083	14773	0.0378578	0.025858	0.00889437	0.173372	Nr0b2,23957:down|Rxra,20181:up|Clock,12753:down|Bmp7,12162:up|Safb,224903:down|Adar,56417:down|Abcb4,18670:down|Nr1i3,12355:down|Dnaja1,15502:up|Nr4a1,15370:down|Kdm3a,104263:up|Rnf6,74132:up|P2rx7,18439:up|Cnot2,72068:up|Cdkn1b,12576:up|Nr1h3,22259:up|Zcchc11,230594:up|Smad5,17129:down|Ntrk2,18212:up|Uri1,19777:up|Rnf4,19822:down|Ezh2,14056:down|Cdh1,12550:up|Nr1d2,353187:up|Tert,21752:up|Gabrb3…
activation of cysteine-type endopeptidase activity involved in apoptotic process	Biological Process	GO:0006919	10	58	1083	14773	0.00923361	0.00392608	0.00889621	0.173372	Bbc3,170770:down|Bok,51800:down|Cdkn1b,12576:up|Rack1,14694:up|Senp1,223870:down|Snca,20617:up|Casp8,12370:up|Pml,18854:up|Acer2,230379:down|F3,14066:up
cellular macromolecule localization	Biological Process	GO:0070727	120	1330	1083	14773	0.110803	0.0900291	0.00891024	0.173372	Pkig,18769:down|Park2,50873:up|Rack1,14694:up|Ank3,11735:up|Bmp7,12162:up|Oxa1l,69089:down|Mapk14,26416:down|Srebf1,20787:up|Syk,20963:up|Ahcyl1,229709:up|Ufd1l,22230:down|Tnrc6a,233833:up|Slc11a1,18173:down|Sumo3,20610:up|Stau1,20853:up|Fam175b,109359:up|Usp36,72344:up|Ssb,20823:up|Camsap3,69697:up|Apoe,11816:down|Herpud1,64209:down|Zfand2b,68818:down|Plekhf1,72287:down|Tnpo1,238799:up|Slc17a9,2…
positive regulation of nucleobase-containing compound metabolic process	Biological Process	GO:0045935	135	1518	1083	14773	0.124654	0.102755	0.00908823	0.176487	Rundc3a,51799:up|Cdk2,12566:down|Park2,50873:up|Mapk14,26416:down|Lyl1,17095:up|Nr1i3,12355:down|Gata2,14461:up|Crlf3,54394:up|Scap,235623:down|Entpd5,12499:down|Tfb2m,15278:up|Bclaf1,72567:down|Dbp,13170:up|Pknox1,18771:up|Smad5,17129:down|Ube2v1,66589:down|Kit,16590:up|Atf2,11909:up|Sp1,20683:up|Atoh8,71093:down|Pbx3,18516:up|Tert,21752:up|Zscan21,22697:down|Arid3b,56380:down|Nfia,18027:down|As…
peptidyl-serine phosphorylation	Biological Process	GO:0018105	27	228	1083	14773	0.0249307	0.0154336	0.00917363	0.177715	Stk38,106504:down|Cdk2,12566:down|Rps6ka4,56613:up|Rack1,14694:up|Sgk3,170755:up|Snca,20617:up|Sgk2,27219:down|Axin1,12005:up|Mapk14,26416:down|Syk,20963:up|Mad2l2,71890:down|Ern1,78943:up|Ilk,16202:down|Lats2,50523:up|Tlk2,24086:up|Cav1,12389:up|Dmd,13405:up|Pdk2,18604:up|Camk2d,108058:down|Pbk,52033:down|Sbk1,104175:up|Dmpk,13400:up|Clk1,12747:up|Dclk3,245038:up|Arrb1,109689:up|Ntrk2,18212:up|C…
phosphate-containing compound metabolic process	Biological Process	GO:0006796	209	2459	1083	14773	0.192982	0.166452	0.00920444	0.177715	Dusp7,235584:up|Nmrk1,225994:up|Stk38,106504:down|Rundc3a,51799:up|Cdk2,12566:down|Acacb,100705:up|Park2,50873:up|Nt5c3,107569:up|Kctd20,66989:up|Fktn,246179:up|Pmvk,68603:up|Adar,56417:down|Mapk14,26416:down|Ccnd2,12444:up|Ptpn9,56294:up|Ip6k2,76500:down|Camsap3,69697:up|Cdkn1b,12576:up|Pde9a,18585:down|Adck5,268822:down|Pim3,223775:down|Prkd3,75292:down|Cdk5rap1,66971:down|Entpd5,12499:down|Nud…
cellular response to DNA damage stimulus	Biological Process	GO:0006974	58	579	1083	14773	0.0535549	0.0391931	0.00920549	0.177715	Bok,51800:down|Cdk2,12566:down|Clock,12753:down|Uimc1,20184:up|Zranb3,226409:up|Mapk14,26416:down|Rad1,19355:down|Tdp2,56196:down|Mad2l2,71890:down|Dnaja1,15502:up|Ei24,13663:down|Rbbp6,19647:up|Tank,21353:down|Hic1,15248:up|Hist3h2a,319162:up|Sfpq,71514:down|Exo5,73172:down|Ing4,28019:down|Bclaf1,72567:down|Taok3,330177:down|Ube2v1,66589:down|Kif22,110033:down|Dek,110052:up|Bbc3,170770:down|Tex1…
regulation of protein modification process	Biological Process	GO:0031399	125	1394	1083	14773	0.11542	0.0943613	0.00927405	0.178689	Dusp7,235584:up|Stk38,106504:down|Pkig,18769:down|Rps6ka4,56613:up|Prkab1,19079:up|Park2,50873:up|Rack1,14694:up|Fktn,246179:up|Dcun1d5,76863:up|Bmp7,12162:up|Tab2,68652:down|Adar,56417:down|Srebf1,20787:up|Syk,20963:up|Gata2,14461:up|Kdm3a,104263:up|Slc11a1,18173:down|Ccnd2,12444:up|Sumo3,20610:up|P2rx7,18439:up|Trf,22041:up|Cdkn1b,12576:up|Prok1,246691:up|Cdk5rap1,66971:down|Apoe,11816:down|Cdc…
transcription, DNA-templated	Biological Process	GO:0006351	226	2679	1083	14773	0.20868	0.181344	0.00933625	0.179536	Nr0b2,23957:down|Nab2,17937:up|Zfp653,319601:down|Cdk2,12566:down|Park2,50873:up|Adar,56417:down|Mapk14,26416:down|Set,56086:down|Lyl1,17095:up|Nr1i3,12355:down|Gtf2e2,68153:down|Gata2,14461:up|Zbtb18,30928:up|Crlf3,54394:up|Hist3h2a,319162:up|Cdkn1b,12576:up|Scap,235623:down|Tfb2m,15278:up|Ing4,28019:down|Crebzf,233490:down|Med11,66172:down|Bclaf1,72567:down|Zfp512,269639:up|Trib3,228775:down|Db…
proteolysis involved in cellular protein catabolic process	Biological Process	GO:0051603	57	568	1083	14773	0.0526316	0.0384485	0.00943656	0.181112	Klhl25,207952:down|Fbxo8,50753:down|Clock,12753:down|Park2,50873:up|Rack1,14694:up|Gzma,14938:down|Clec16a,74374:up|Klhl20,226541:down|Gclc,14629:down|Ufd1l,22230:down|Rbbp6,19647:up|Rnf6,74132:up|Sumo3,20610:up|Clpx,270166:down|Usp36,72344:up|Fbxl5,242960:up|Itch,16396:up|Ubr3,68795:down|Cdc20,107995:down|Herpud1,64209:down|Fbxo22,71999:up|Trib3,228775:down|Psma4,26441:down|Klhl3,100503085:down|…
late endosome	Cellular Component	GO:0005770	19	145	1083	14773	0.0175439	0.0098152	0.0096241	0.184013	Mtm1,17772:down|Irgm1,15944:down|Vipas39,104799:up|Osbpl1a,64291:down|Slc11a1,18173:down|Clcn3,12725:down|Slc2a4,20528:up|Cd1d1,12479:down|Atp13a2,74772:down|Trf,22041:up|Egfr,13649:up|Snx14,244962:down|Fyco1,17281:up|Vps33b,233405:up|Apoe,11816:down|Rnf13,24017:down|Slc11a2,18174:down|Hspa8,15481:up|Rnf128,66889:up
glycerolipid biosynthetic process	Biological Process	GO:0045017	16	115	1083	14773	0.0147738	0.00778447	0.00964788	0.184013	Thrsp,21835:up|Dgat2,67800:down|Chka,12660:down|Gpat4,102247:down|Pip5k1a,18720:up|Srebf1,20787:up|Fabp5,16592:up|Lpin2,64898:down|Agpat1,55979:up|Inppl1,16332:up|Crls1,66586:down|Nr1h3,22259:up|Pla2g6,53357:down|Pigt,78928:up|Ptpmt1,66461:down|Pip5k1c,18717:up
protein tetramerization	Biological Process	GO:0051262	16	115	1083	14773	0.0147738	0.00778447	0.00964788	0.184013	Rxra,20181:up|Usp16,74112:up|Acacb,100705:up|Cda,72269:down|Nup54,269113:down|Oxa1l,69089:down|Syt11,229521:up|Dhrs4,28200:down|Cbr4,234309:down|Hmgcr,15357:up|Asl,109900:up|Dnm1l,74006:up|Mtmr2,77116:down|Pex5,19305:down|Shmt1,20425:up|Trp53,22059:up
DNA damage response, signal transduction by p53 class mediator	Biological Process	GO:0030330	9	50	1083	14773	0.00831025	0.00338455	0.00966232	0.184013	Atrx,22589:down|Ing4,28019:down|Cdkn1a,12575:down|Bcl3,12051:down|Pml,18854:up|Mdm2,17246:down|Sesn2,230784:down|Trp53,22059:up|Hic1,15248:up
modification-dependent macromolecule catabolic process	Biological Process	GO:0043632	51	499	1083	14773	0.0470914	0.0337778	0.00976756	0.185343	Klhl25,207952:down|Fbxo8,50753:down|Clock,12753:down|Park2,50873:up|Rack1,14694:up|Clec16a,74374:up|Klhl20,226541:down|Gclc,14629:down|Ufd1l,22230:down|Rbbp6,19647:up|Rnf6,74132:up|Sumo3,20610:up|Usp36,72344:up|Fbxl5,242960:up|Itch,16396:up|Ubr3,68795:down|Cdc20,107995:down|Herpud1,64209:down|Fbxo22,71999:up|Trib3,228775:down|Psma4,26441:down|Klhl3,100503085:down|Exosc10,50912:up|Sqstm1,18412:dow…
regulation of biological quality	Biological Process	GO:0065008	241	2876	1083	14773	0.22253	0.194679	0.00976972	0.185343	Nr0b2,23957:down|Acacb,100705:up|Smdt1,69029:down|Park2,50873:up|Adar,56417:down|Cldn1,12737:down|Mapk14,26416:down|Adh4,26876:down|Gata2,14461:up|Zbtb18,30928:up|Slc2a4,20528:up|Ndufaf2,75597:up|Camsap3,69697:up|Clstn1,65945:up|Pim3,223775:down|Cdk5rap1,66971:down|Slc8b1,170756:down|Cdc20,107995:down|Herpud1,64209:down|F5,14067:down|Gpcpd1,74182:up|Pknox1,18771:up|Aacs,78894:up|Smad5,17129:down|…
nucleic acid-templated transcription	Biological Process	GO:0097659	226	2682	1083	14773	0.20868	0.181547	0.00980832	0.185581	Nr0b2,23957:down|Nab2,17937:up|Zfp653,319601:down|Cdk2,12566:down|Park2,50873:up|Adar,56417:down|Mapk14,26416:down|Set,56086:down|Lyl1,17095:up|Nr1i3,12355:down|Gtf2e2,68153:down|Gata2,14461:up|Zbtb18,30928:up|Crlf3,54394:up|Hist3h2a,319162:up|Cdkn1b,12576:up|Scap,235623:down|Tfb2m,15278:up|Ing4,28019:down|Crebzf,233490:down|Med11,66172:down|Bclaf1,72567:down|Zfp512,269639:up|Trib3,228775:down|Db…
RNA biosynthetic process	Biological Process	GO:0032774	227	2695	1083	14773	0.209603	0.182427	0.00981987	0.185581	Nr0b2,23957:down|Nab2,17937:up|Zfp653,319601:down|Cdk2,12566:down|Park2,50873:up|Adar,56417:down|Mapk14,26416:down|Set,56086:down|Lyl1,17095:up|Nr1i3,12355:down|Gtf2e2,68153:down|Gata2,14461:up|Zbtb18,30928:up|Crlf3,54394:up|Hist3h2a,319162:up|Cdkn1b,12576:up|Scap,235623:down|Tfb2m,15278:up|Ing4,28019:down|Crebzf,233490:down|Med11,66172:down|Bclaf1,72567:down|Zfp512,269639:up|Trib3,228775:down|Db…
protein localization to nucleus	Biological Process	GO:0034504	35	317	1083	14773	0.0323176	0.0214581	0.00986808	0.186135	Pkig,18769:down|Bmp7,12162:up|Mapk14,26416:down|Syk,20963:up|Ei24,13663:down|Slc11a1,18173:down|Sumo3,20610:up|Mbtps1,56453:down|Tnpo1,238799:up|Sun1,77053:up|Hspa8,15481:up|Cdh1,12550:up|Rbpms,19663:up|Tert,21752:up|Nup54,269113:down|Cd36,12491:up|Axin1,12005:up|Gckr,231103:down|Bcl3,12051:down|Mdm2,17246:down|Sesn2,230784:down|Lzts2,226154:up|Hhex,15242:up|Stk11,20869:up|Egfr,13649:up|Tcp1,2145…
homeostasis of number of cells	Biological Process	GO:0048872	29	251	1083	14773	0.0267775	0.0169905	0.00989505	0.186288	Ezh2,14056:down|Sp1,20683:up|Cebpg,12611:up|Zfx,22764:up|Gigyf2,227331:up|Ildr2,100039795:down|Adar,56417:down|Axin1,12005:up|Jmjd6,107817:up|Mapk14,26416:down|Ccnb2,12442:down|Gata2,14461:up|Sfxn1,14057:down|Zbtb18,30928:up|P2rx7,18439:up|Rps24,20088:up|Pirb,18733:up|Senp1,223870:down|Ceacam1,26365:down|Slc11a2,18174:down|Gpi1,14751:up|Pknox1,18771:up|Smad5,17129:down|Map7,17761:down|Tet2,214133…
translational initiation	Biological Process	GO:0006413	14	96	1083	14773	0.0129271	0.00649834	0.0100224	0.188066	Klhl25,207952:down|Rxra,20181:up|Ssb,20823:up|Eif4g1,208643:up|Rps6kb2,58988:up|Eif4e2,26987:up|Ythdf2,213541:down|Eif4a1,13681:up|Gle1,74412:down|Tpr,108989:down|Eif2b2,217715:up|Eif1a,13664:down|Eif4g3,230861:up|Eif3c,56347:down
lipid particle	Cellular Component	GO:0005811	10	59	1083	14773	0.00923361	0.00399377	0.0100276	0.188066	Cav1,12389:up|Dgat2,67800:down|Nsdhl,18194:up|Ces1d,104158:down|Rsad2,58185:down|Lss,16987:up|Ces1f,234564:down|Irak1,16179:up|Sigmar1,18391:down|Pnpla2,66853:down
transcription cofactor activity	Molecular Function	GO:0003712	38	351	1083	14773	0.0350877	0.0237596	0.0100536	0.188195	Nr0b2,23957:down|Irf2bp2,270110:down|Zmiz2,52915:up|Rbm39,170791:down|Meis2,17536:up|Bhlhe41,79362:up|Rcor3,214742:down|Tfb2m,15278:up|Bcor,71458:down|Med11,66172:down|Ing4,28019:down|Trib3,228775:down|Sqstm1,18412:down|Uri1,19777:up|Pir,69656:up|Spen,56381:down|Usp16,74112:up|Rbpms,19663:up|Bhlhe40,20893:up|Supt20,56790:down|Rbm14,56275:up|Ctnnb1,12387:up|Phf21a,192285:down|Dcaf6,74106:down|Med8…
regulation of neuron apoptotic process	Biological Process	GO:0043523	26	219	1083	14773	0.0240074	0.0148243	0.0101038	0.188777	Bbc3,170770:down|Atf2,11909:up|Park2,50873:up|Tert,21752:up|Gabrb3,14402:down|Bag1,12017:up|Snca,20617:up|Xiap,11798:down|Ctnnb1,12387:up|Set,56086:down|Nes,18008:up|Gclc,14629:down|Map2k7,26400:up|Ilk,16202:down|Birc5,11799:down|Sigmar1,18391:down|Fbxw7,50754:down|Bcl2l1,12048:down|Hsph1,15505:up|Apoe,11816:down|Itsn1,16443:up|Trim2,80890:down|Gpi1,14751:up|Trp53,22059:up|Nrbp2,223649:down|Ntrk2…
cellular response to dsRNA	Biological Process	GO:0071359	8	42	1083	14773	0.00738689	0.00284302	0.0102416	0.189764	P2rx7,18439:up|Cav1,12389:up|Egfr,13649:up|Tert,21752:up|Adar,56417:down|Zcchc11,230594:up|Flot1,14251:up|Ncor2,20602:up
thioester biosynthetic process	Biological Process	GO:0035384	5	19	1083	14773	0.00461681	0.00128613	0.0102528	0.189764	Acacb,100705:up|Acly,104112:up|Pdk2,18604:up|Acss2,60525:up|Snca,20617:up
acyl-CoA biosynthetic process	Biological Process	GO:0071616	5	19	1083	14773	0.00461681	0.00128613	0.0102528	0.189764	Acacb,100705:up|Acly,104112:up|Pdk2,18604:up|Acss2,60525:up|Snca,20617:up
aspartate family amino acid biosynthetic process	Biological Process	GO:0009067	5	19	1083	14773	0.00461681	0.00128613	0.0102528	0.189764	Mthfr,17769:down|Asns,27053:up|Mtrr,210009:up|Got1,14718:up|Bcat2,12036:up
cellular response to gamma radiation	Biological Process	GO:0071480	5	19	1083	14773	0.00461681	0.00128613	0.0102528	0.189764	Rnf4,19822:down|Cdkn1a,12575:down|Trp53,22059:up|Bcl2l1,12048:down|Tlk2,24086:up
catalytic complex	Cellular Component	GO:1902494	87	930	1083	14773	0.0803324	0.0629527	0.0103256	0.190754	Ndufs7,75406:up|Stk38,106504:down|Cdk2,12566:down|Prkab1,19079:up|Park2,50873:up|Dcun1d5,76863:up|Sdhb,67680:up|Gtf2e2,68153:down|Ccnd2,12444:up|Gnb2,14693:up|Fbxl5,242960:up|Pdk2,18604:up|Rprd2,75137:up|Cdc20,107995:down|Ing4,28019:down|Med11,66172:down|Ube2v1,66589:down|Klhl13,67455:down|Uri1,19777:up|Exosc10,50912:up|Fbxo11,225055:down|Rnf4,19822:down|Supt20,56790:down|Tert,21752:up|Taf9b,4077…
protein processing	Biological Process	GO:0016485	29	252	1083	14773	0.0267775	0.0170581	0.0104256	0.191191	Bbc3,170770:down|Bok,51800:down|Immp1l,66541:down|Angptl8,624219:up|Fxn,14297:down|Cdh1,12550:up|Rack1,14694:up|Immp2l,93757:down|Snca,20617:up|Xiap,11798:down|Gas1,14451:up|Metap2,56307:down|Pcsk4,18551:up|Ldlrad3,241576:up|Mdm2,17246:down|Birc5,11799:down|Psenen,66340:up|Acer2,230379:down|P2rx7,18439:up|Ctsl,13039:down|Cdkn1b,12576:up|Pmpcb,73078:down|Senp1,223870:down|Tmprss2,50528:down|Casp8,…
oxidoreductase activity, acting on paired donors, with incorporation or reduction of molecular oxygen, reduced flavin or flavoprotein as one donor, and incorporation of one atom of oxygen	Molecular Function	GO:0016712	7	34	1083	14773	0.00646353	0.0023015	0.0104297	0.191191	Cyp3a11,13112:down|Cyp2f2,13107:up|Cyp3a25,56388:down|Cyp2d9,13105:down|Cyp2e1,13106:down|Cyp2u1,71519:up|Cyp2b9,13094:down
cellular response to heat	Biological Process	GO:0034605	7	34	1083	14773	0.00646353	0.0023015	0.0104297	0.191191	Dhx9,13211:down|Fgf1,14164:up|Cd34,12490:up|Tpr,108989:down|Irak1,16179:up|Slu7,193116:up|Hsf1,15499:up
oxidoreductase activity, acting on paired donors, with incorporation or reduction of molecular oxygen, NAD(P)H as one donor, and incorporation of one atom of oxygen	Molecular Function	GO:0016709	7	34	1083	14773	0.00646353	0.0023015	0.0104297	0.191191	Cyp4a10,13117:down|Sqle,20775:up|Cyp7a1,13122:up|Cyp51,13121:up|Msmo1,66234:up|Cyp2e1,13106:down|Coq6,217707:down
protein localization to mitochondrion	Biological Process	GO:0070585	18	136	1083	14773	0.0166205	0.00920598	0.0104462	0.191191	Bbc3,170770:down|Immp1l,66541:down|Park2,50873:up|Bag1,12017:up|Immp2l,93757:down|Srebf1,20787:up|Dnaja1,15502:up|Fbxw7,50754:down|Rhou,69581:down|Usp36,72344:up|Hsph1,15505:up|Kat2a,14534:up|Slc17a9,228993:up|Aip,11632:down|Srebf2,20788:up|Dnm1l,74006:up|Fam20b,215015:up|Stard7,99138:up
protein modification by small protein conjugation or removal	Biological Process	GO:0070647	64	654	1083	14773	0.0590951	0.04427	0.0105547	0.192585	Cops7a,26894:up|Park2,50873:up|Dcun1d5,76863:up|Mib1,225164:up|Rnf6,74132:up|Sumo3,20610:up|Fam175b,109359:up|Usp36,72344:up|Fbxl5,242960:up|Cdc20,107995:down|Herpud1,64209:down|Med11,66172:down|Trib3,228775:down|Ube2v1,66589:down|Klhl13,67455:down|Fbxo11,225055:down|Wash1,68767:up|Rnf4,19822:down|Usp16,74112:up|Ctnnb1,12387:up|Axin1,12005:up|Mdm2,17246:down|Fbxw7,50754:down|Lrsam1,227738:up|Senp…
hexose metabolic process	Biological Process	GO:0019318	23	188	1083	14773	0.0212373	0.0127259	0.0106486	0.192585	Adipor1,72674:down|Acacb,100705:up|Dgat2,67800:down|Angptl8,624219:up|Park2,50873:up|Supt20,56790:down|Sds,231691:down|Man2b2,17160:down|Gckr,231103:down|Mapk14,26416:down|Onecut1,15379:up|Sesn2,230784:down|Man2a2,140481:down|Stk11,20869:up|Fabp5,16592:up|Tff3,21786:up|Mst1,15235:down|Pdk2,18604:up|Slc45a3,212980:down|Inppl1,16332:up|Kat2a,14534:up|Gpi1,14751:up|Trp53,22059:up
ribonucleoprotein complex	Cellular Component	GO:0030529	60	607	1083	14773	0.0554017	0.0410885	0.0106829	0.192585	Mrps17,66258:down|Rrp15,67223:down|Clock,12753:down|Dhx30,72831:up|Rack1,14694:up|Snca,20617:up|Ilf3,16201:up|Adar,56417:down|Jmjd6,107817:up|Pih1d1,68845:down|Fastkd2,75619:up|Tnrc6a,233833:up|Stau1,20853:up|U2af1l4,233073:down|Rps25,75617:up|Ssb,20823:up|Cnot2,72068:up|Utp14b,195434:up|Grsf1,231413:up|Ythdf2,213541:down|Snrnp35,76167:down|Cnot7,18983:down|Psma4,26441:down|Slu7,193116:up|Mrps9,6…
nucleic acid metabolic process	Biological Process	GO:0090304	307	3745	1083	14773	0.283472	0.253503	0.0107819	0.192585	Nab2,17937:up|Park2,50873:up|Set,56086:down|Gtf2e2,68153:down|Ahcyl1,229709:up|Mbnl2,105559:up|Hist3h2a,319162:up|Cdkn1b,12576:up|Exo5,73172:down|Stag2,20843:up|Ing4,28019:down|Bclaf1,72567:down|Zfp512,269639:up|Dbp,13170:up|Pknox1,18771:up|Smad5,17129:down|Ube2v1,66589:down|Kit,16590:up|Tex12,66654:down|Bcl6b,12029:up|Pbx3,18516:up|Zscan21,22697:down|Arid3b,56380:down|Nfia,18027:down|Ash1l,19219…
transferase complex	Cellular Component	GO:1990234	62	631	1083	14773	0.0572484	0.0427131	0.0108004	0.192585	Klhl25,207952:down|Polr2b,231329:up|Stk38,106504:down|Fbxo8,50753:down|Cdk2,12566:down|Prkab1,19079:up|Park2,50873:up|Dcun1d5,76863:up|Zdhhc9,208884:up|Klhl20,226541:down|Gtf2e2,68153:down|Mad2l2,71890:down|Dnaja1,15502:up|Eed,13626:down|Ccnd2,12444:up|Dcun1d2,102323:up|Ccna2,12428:down|Fbxl5,242960:up|Itch,16396:up|Ubr3,68795:down|Rprd2,75137:up|Cdc20,107995:down|Brd8,78656:down|Med11,66172:down…
regulation of peptidase activity	Biological Process	GO:0052547	34	308	1083	14773	0.0313943	0.0208488	0.0108956	0.192585	Bok,51800:down|Serpinb1a,66222:down|Rack1,14694:up|Itih3,16426:down|Snca,20617:up|Nr4a1,15370:down|Pih1d1,68845:down|Tank,21353:down|Picalm,233489:down|Sox7,20680:up|R3hdml,100043899:down|Reck,53614:up|Cdkn1b,12576:up|Herpud1,64209:down|F3,14066:up|Bbc3,170770:down|Cdh1,12550:up|Xiap,11798:down|Tnfsf10,22035:up|Mdm2,17246:down|Birc5,11799:down|Mug1,17836:down|Acer2,230379:down|Cav1,12389:up|Atp13…
regulation of chromosome organization	Biological Process	GO:0033044	28	242	1083	14773	0.0258541	0.0163812	0.0109166	0.192585	Rnf4,19822:down|Mthfr,17769:down|Rps6ka4,56613:up|Tert,21752:up|Atrx,22589:down|Snca,20617:up|Ctnnb1,12387:up|Srebf1,20787:up|Gata2,14461:up|Map2k7,26400:up|Kdm3a,104263:up|Pih1d1,68845:down|Eed,13626:down|Nek2,18005:down|Rnf20,109331:down|Tlk2,24086:up|Apobec1,11810:up|Sfpq,71514:down|Tcp1,21454:down|Nabp2,69917:down|Bcor,71458:down|Kat2a,14534:up|Acd,497652:down|Pml,18854:up|Tpr,108989:down|Ctc…
apoptotic mitochondrial changes	Biological Process	GO:0008637	14	97	1083	14773	0.0129271	0.00656603	0.0109475	0.192585	Bbc3,170770:down|Atf2,11909:up|Rhot1,59040:down|Mpv17l,93734:up|Fxn,14297:down|Park2,50873:up|Gclc,14629:down|Tnfsf10,22035:up|Higd1a,56295:up|Dnm1l,74006:up|Pla2g6,53357:down|Ggct,110175:down|Trp53,22059:up|Bcl2l1,12048:down
cellular protein catabolic process	Biological Process	GO:0044257	59	596	1083	14773	0.0544783	0.0403439	0.0109689	0.192585	Klhl25,207952:down|Fbxo8,50753:down|Clock,12753:down|Park2,50873:up|Rack1,14694:up|Gzma,14938:down|Clec16a,74374:up|Klhl20,226541:down|Gclc,14629:down|Ufd1l,22230:down|Rbbp6,19647:up|Rnf6,74132:up|Sumo3,20610:up|Clpx,270166:down|Usp36,72344:up|Fbxl5,242960:up|Itch,16396:up|Ubr3,68795:down|Apoe,11816:down|Cdc20,107995:down|Herpud1,64209:down|Fbxo22,71999:up|Trib3,228775:down|Psma4,26441:down|Klhl3…
positive regulation of sulfur metabolic process	Biological Process	GO:0051176	3	7	1083	14773	0.00277008	0.000473837	0.0109909	0.192585	Ctnnb1,12387:up|Sp1,20683:up|Pxylp1,235534:down
histone H3-K9 dimethylation	Biological Process	GO:0036123	3	7	1083	14773	0.00277008	0.000473837	0.0109909	0.192585	Kdm3a,104263:up|Pih1d1,68845:down|Suv39h1,20937:up
receptor signaling protein tyrosine kinase activity	Molecular Function	GO:0004716	3	7	1083	14773	0.00277008	0.000473837	0.0109909	0.192585	Syk,20963:up|Egfr,13649:up|Kit,16590:up
AP-2 adaptor complex binding	Molecular Function	GO:0035612	3	7	1083	14773	0.00277008	0.000473837	0.0109909	0.192585	Dab2,13132:up|Arrb1,109689:up|Gabrb3,14402:down
base conversion or substitution editing	Biological Process	GO:0016553	3	7	1083	14773	0.00277008	0.000473837	0.0109909	0.192585	Adar,56417:down|Apobec1,11810:up|Rbm47,245945:down
positive regulation of cholesterol metabolic process	Biological Process	GO:0090205	3	7	1083	14773	0.00277008	0.000473837	0.0109909	0.192585	Srebf1,20787:up|Fgf1,14164:up|Fdps,110196:up
positive regulation of oxidative stress-induced intrinsic apoptotic signaling pathway	Biological Process	GO:1902177	3	7	1083	14773	0.00277008	0.000473837	0.0109909	0.192585	Sfpq,71514:down|Park2,50873:up|Fbxw7,50754:down
L-serine metabolic process	Biological Process	GO:0006563	3	7	1083	14773	0.00277008	0.000473837	0.0109909	0.192585	Cbs,12411:down|Shmt1,20425:up|Sds,231691:down
positive regulation of cholesterol biosynthetic process	Biological Process	GO:0045542	3	7	1083	14773	0.00277008	0.000473837	0.0109909	0.192585	Srebf1,20787:up|Fgf1,14164:up|Fdps,110196:up
phosphatidylglycerol biosynthetic process	Biological Process	GO:0006655	3	7	1083	14773	0.00277008	0.000473837	0.0109909	0.192585	Crls1,66586:down|Pla2g6,53357:down|Ptpmt1,66461:down
IRE1-mediated unfolded protein response	Biological Process	GO:0036498	3	7	1083	14773	0.00277008	0.000473837	0.0109909	0.192585	Tmbim6,110213:up|Ern1,78943:up|Bfar,67118:down
iron ion transmembrane transporter activity	Molecular Function	GO:0005381	3	7	1083	14773	0.00277008	0.000473837	0.0109909	0.192585	Trf,22041:up|Slc11a2,18174:down|Slc39a14,213053:down
phosphatidylinositol-3-phosphatase activity	Molecular Function	GO:0004438	3	7	1083	14773	0.00277008	0.000473837	0.0109909	0.192585	Mtm1,17772:down|Mtmr2,77116:down|Mtmr1,53332:down
MDM2/MDM4 family protein binding	Molecular Function	GO:0097371	3	7	1083	14773	0.00277008	0.000473837	0.0109909	0.192585	Cav1,12389:up|Trp53,22059:up|Bcl2l1,12048:down
regulation of cell communication by electrical coupling	Biological Process	GO:0010649	3	7	1083	14773	0.00277008	0.000473837	0.0109909	0.192585	Cav1,12389:up|Ank3,11735:up|Camk2d,108058:down
protein catabolic process	Biological Process	GO:0030163	69	715	1083	14773	0.0637119	0.0483991	0.0110165	0.192692	Serpinb1a,66222:down|Park2,50873:up|Rack1,14694:up|Gzma,14938:down|Clec16a,74374:up|Ufd1l,22230:down|Rnf6,74132:up|Sumo3,20610:up|P2rx7,18439:up|Usp36,72344:up|Fbxl5,242960:up|Apoe,11816:down|Cdc20,107995:down|Herpud1,64209:down|Trib3,228775:down|Sqstm1,18412:down|Rnf4,19822:down|Usp16,74112:up|Sec22b,20333:down|Axin1,12005:up|Ctso,229445:down|Mdm2,17246:down|Fbxw7,50754:down|Lrsam1,227738:up|Tlk…
negative regulation of mitotic cell cycle	Biological Process	GO:0045930	19	147	1083	14773	0.0175439	0.00995059	0.0110734	0.193343	Atf2,11909:up|Ezh2,14056:down|Gigyf2,227331:up|Atrx,22589:down|Bmp7,12162:up|Ctnnb1,12387:up|Gas1,14451:up|Mdm2,17246:down|Bcl2l1,12048:down|Egfr,13649:up|Cdkn1b,12576:up|Nabp2,69917:down|Cdkn1a,12575:down|Ctdsp1,227292:down|Taok3,330177:down|Tpr,108989:down|Pml,18854:up|Trp53,22059:up|Miip,28010:up
negative regulation of neuron death	Biological Process	GO:1901215	23	189	1083	14773	0.0212373	0.0127936	0.0113115	0.197152	Park2,50873:up|Rack1,14694:up|Tert,21752:up|Gabrb3,14402:down|Bag1,12017:up|Snca,20617:up|Xiap,11798:down|Ctnnb1,12387:up|Set,56086:down|Nes,18008:up|Gclc,14629:down|Ilk,16202:down|Birc5,11799:down|Bcl2l1,12048:down|Serpinf1,20317:down|Hsph1,15505:up|Apoe,11816:down|Itsn1,16443:up|Cd34,12490:up|Gpi1,14751:up|Hsf1,15499:up|Nrbp2,223649:down|Ntrk2,18212:up
cellular response to organic substance	Biological Process	GO:0071310	133	1504	1083	14773	0.122807	0.101807	0.0114672	0.199514	Nr0b2,23957:down|Klrk1,27007:up|Cdk2,12566:down|Park2,50873:up|Adar,56417:down|Mapk14,26416:down|Nr1i3,12355:down|Ahcyl1,229709:up|Slc2a4,20528:up|Ndufaf2,75597:up|Cdkn1b,12576:up|Pim3,223775:down|Herpud1,64209:down|Trib3,228775:down|Aacs,78894:up|Smad5,17129:down|Zbp1,58203:down|Baiap2,108100:down|Kit,16590:up|Uri1,19777:up|Sp1,20683:up|Dgat2,67800:down|Tert,21752:up|Slc26a6,171429:up|Axin1,1200…
protein kinase activity	Molecular Function	GO:0004672	53	527	1083	14773	0.0489381	0.0356732	0.0115459	0.200243	Stk38,106504:down|Cdk2,12566:down|Rps6ka4,56613:up|Prkab1,19079:up|Map4k5,399510:down|Irak2,108960:down|Sgk2,27219:down|Map4k4,26921:down|Mapk14,26416:down|Syk,20963:up|Ilk,16202:down|Fastkd2,75619:up|Adck5,268822:down|Pim3,223775:down|Prkd3,75292:down|Pdk2,18604:up|Dmpk,13400:up|Clk1,12747:up|Trib3,228775:down|Taok3,330177:down|Irak1,16179:up|Kit,16590:up|Ntrk2,18212:up|Limk2,16886:up|Camk1d,227…
modification-dependent protein catabolic process	Biological Process	GO:0019941	50	492	1083	14773	0.0461681	0.033304	0.0115497	0.200243	Klhl25,207952:down|Fbxo8,50753:down|Clock,12753:down|Park2,50873:up|Rack1,14694:up|Clec16a,74374:up|Klhl20,226541:down|Gclc,14629:down|Ufd1l,22230:down|Rbbp6,19647:up|Rnf6,74132:up|Sumo3,20610:up|Usp36,72344:up|Fbxl5,242960:up|Itch,16396:up|Ubr3,68795:down|Cdc20,107995:down|Herpud1,64209:down|Fbxo22,71999:up|Trib3,228775:down|Psma4,26441:down|Klhl3,100503085:down|Sqstm1,18412:down|Rnf4,19822:down…
I-kappaB kinase/NF-kappaB signaling	Biological Process	GO:0007249	24	200	1083	14773	0.0221607	0.0135382	0.0115705	0.200251	Park2,50873:up|Plekhg5,269608:down|Shisa5,66940:down|Ash1l,192195:up|Irak2,108960:down|Cd36,12491:up|Saa3,20210:down|Ctnnb1,12387:up|Bcl3,12051:down|Lgals1,16852:down|Hspb1,15507:up|Tank,21353:down|Zfand6,65098:up|Slc20a1,20515:up|Nlrp12,378425:down|Tifa,211550:down|Casp8,12370:up|Sharpin,106025:up|Irak1,16179:up|Capn3,12335:up|Ube2v1,66589:down|Sqstm1,18412:down|Ubd,24108:down|Eef1d,66656:down
nucleoid	Cellular Component	GO:0009295	8	43	1083	14773	0.00738689	0.00291072	0.0117955	0.203431	Dhx30,72831:up|Tert,21752:up|Tfb2m,15278:up|Grsf1,231413:up|Hadhb,231086:down|Poldip2,67811:up|Fastkd2,75619:up|Clpx,270166:down
mitochondrial nucleoid	Cellular Component	GO:0042645	8	43	1083	14773	0.00738689	0.00291072	0.0117955	0.203431	Dhx30,72831:up|Tert,21752:up|Tfb2m,15278:up|Grsf1,231413:up|Hadhb,231086:down|Poldip2,67811:up|Fastkd2,75619:up|Clpx,270166:down
spliceosomal complex	Cellular Component	GO:0005681	19	148	1083	14773	0.0175439	0.0100183	0.0118605	0.204066	Prpf8,192159:up|Zrsr1,22183:up|Gemin2,66603:down|Adar,56417:down|Luc7l2,192196:down|Hnrnph1,59013:up|Dhx32,101437:up|Scaf8,106583:up|Gpatch1,67471:down|Hnrnpa1,15382:down|U2af1l4,233073:down|Rbm17,76938:down|Lsm3,67678:up|Ptbp2,56195:down|Rbm5,83486:down|Snrnp35,76167:down|Slu7,193116:up|Hspa8,15481:up|Prpf38b,66921:down
negative regulation of intracellular signal transduction	Biological Process	GO:1902532	43	412	1083	14773	0.0397045	0.0278887	0.011949	0.204066	Dusp7,235584:up|Adipor1,72674:down|Stk38,106504:down|Park2,50873:up|Rack1,14694:up|Fktn,246179:up|Bmp7,12162:up|Tmbim6,110213:up|Dnaja1,15502:up|Lmbrd1,68421:down|Tank,21353:down|P2rx7,18439:up|Dmd,13405:up|Itch,16396:up|Apoe,11816:down|Cish,12700:up|Herpud1,64209:down|Inppl1,16332:up|Sec14l1,74136:up|Taok3,330177:down|Rtn4rl1,237847:down|Uri1,19777:up|Mtm1,17772:down|Ash1l,192195:up|Ell3,269344:…
cell cycle process	Biological Process	GO:0022402	88	948	1083	14773	0.0812558	0.0641711	0.0120137	0.204066	Cdk2,12566:down|Pogz,229584:down|Chmp6,208092:down|Ank3,11735:up|Bmp7,12162:up|Mapk14,26416:down|Rad1,19355:down|Ccnd2,12444:up|Fam175b,109359:up|Crlf3,54394:up|Cdkn1b,12576:up|Stag2,20843:up|Cdc20,107995:down|Ing4,28019:down|Ccng2,12452:down|Taok3,330177:down|Klhl13,67455:down|Wash1,68767:up|Rnf4,19822:down|Tex12,66654:down|Atf2,11909:up|Sept2,18000:up|Usp16,74112:up|Tert,21752:up|Gigyf2,227331:…
cation:sugar symporter activity	Molecular Function	GO:0005402	4	13	1083	14773	0.00369344	0.000879984	0.0120185	0.204066	Slc35a4,67843:up|Slc45a3,212980:down|Slc35a2,22232:up|Slc2a4,20528:up
structural constituent of muscle	Molecular Function	GO:0008307	4	13	1083	14773	0.00369344	0.000879984	0.0120185	0.204066	Pdlim3,53318:up|Myl6,17904:up|Dmd,13405:up|Capn3,12335:up
sugar:proton symporter activity	Molecular Function	GO:0005351	4	13	1083	14773	0.00369344	0.000879984	0.0120185	0.204066	Slc35a4,67843:up|Slc45a3,212980:down|Slc35a2,22232:up|Slc2a4,20528:up
AMP binding	Molecular Function	GO:0016208	4	13	1083	14773	0.00369344	0.000879984	0.0120185	0.204066	Prkag2,108099:down|Pygm,19309:up|Pygl,110095:up|Cyb5r3,109754:up
quinone binding	Molecular Function	GO:0048038	4	13	1083	14773	0.00369344	0.000879984	0.0120185	0.204066	Ndufs7,75406:up|Cbr4,234309:down|Etfdh,66841:down|Hhipl1,214305:up
DNA damage response, signal transduction resulting in transcription	Biological Process	GO:0042772	4	13	1083	14773	0.00369344	0.000879984	0.0120185	0.204066	Cdkn1a,12575:down|Mad2l2,71890:down|Trp53,22059:up|Ing4,28019:down
regulation of signal transduction	Biological Process	GO:0009966	189	2218	1083	14773	0.174515	0.150139	0.0120918	0.204958	Dusp7,235584:up|Stk38,106504:down|Arhgef10l,72754:down|Park2,50873:up|Fktn,246179:up|Adar,56417:down|Mapk14,26416:down|Gata2,14461:up|Crlf3,54394:up|Reck,53614:up|Dennd4b,229541:down|Arhgef3,71704:up|Entpd5,12499:down|Herpud1,64209:down|Bclaf1,72567:down|Trib3,228775:down|Zbp1,58203:down|Ube2v1,66589:down|Kit,16590:up|F10,14058:down|Uri1,19777:up|Tti1,75425:up|Arap1,69710:down|Fxn,14297:down|Tert…
cellular protein localization	Biological Process	GO:0034613	118	1319	1083	14773	0.108957	0.0892845	0.0121417	0.205451	Pkig,18769:down|Park2,50873:up|Rack1,14694:up|Ank3,11735:up|Bmp7,12162:up|Oxa1l,69089:down|Mapk14,26416:down|Srebf1,20787:up|Syk,20963:up|Ahcyl1,229709:up|Ufd1l,22230:down|Tnrc6a,233833:up|Slc11a1,18173:down|Sumo3,20610:up|Fam175b,109359:up|Usp36,72344:up|Ssb,20823:up|Camsap3,69697:up|Apoe,11816:down|Herpud1,64209:down|Zfand2b,68818:down|Plekhf1,72287:down|Tnpo1,238799:up|Slc17a9,228993:up|Dnm1l,…
translational elongation	Biological Process	GO:0006414	7	35	1083	14773	0.00646353	0.00236919	0.012233	0.206641	Hbs1l,56422:down|Eef2k,13631:up|Usp16,74112:up|Sepsecs,211006:up|Cdk5rap1,66971:down|Eef1d,66656:down|Abtb1,80283:down
mitochondrial matrix	Cellular Component	GO:0005759	24	201	1083	14773	0.0221607	0.0136059	0.0122577	0.206705	Acsm3,20216:up|Mrps17,66258:down|Dhx30,72831:up|Hspe1,15528:up|Tert,21752:up|Poldip2,67811:up|Mrpl33,66845:up|Iscu,66383:up|Fastkd2,75619:up|Fdps,110196:up|Clpx,270166:down|Fpgs,14287:down|Mrpl17,27397:up|Cbr4,234309:down|Pdk2,18604:up|Tfb2m,15278:up|Grsf1,231413:up|Etfdh,66841:down|Hadhb,231086:down|Mrpl15,27395:up|Mrps9,69527:up|H2-Ke6,14979:down|Trp53,22059:up|Sardh,192166:up
transferase activity, transferring phosphorus-containing groups	Molecular Function	GO:0016772	75	791	1083	14773	0.0692521	0.0535436	0.0123217	0.207236	Papola,18789:up|Nmrk1,225994:up|Stk38,106504:down|Cdk2,12566:down|Rps6ka4,56613:up|Prkab1,19079:up|Pmvk,68603:up|Mapk14,26416:down|Syk,20963:up|Ip6k2,76500:down|Adck5,268822:down|Pim3,223775:down|Prkd3,75292:down|Pdk2,18604:up|Dmpk,13400:up|Trib3,228775:down|Taok3,330177:down|Irak1,16179:up|Kit,16590:up|Tert,21752:up|Chka,12660:down|Ppip5k2,227399:down|Sphk2,56632:down|Eef2k,13631:up|Mark2,13728:…
positive regulation of protein metabolic process	Biological Process	GO:0051247	112	1245	1083	14773	0.103416	0.0842754	0.0123312	0.207236	Rps6ka4,56613:up|Park2,50873:up|Rack1,14694:up|Dcun1d5,76863:up|Bmp7,12162:up|Tab2,68652:down|Srebf1,20787:up|Syk,20963:up|Slc11a1,18173:down|Ccnd2,12444:up|Sumo3,20610:up|P2rx7,18439:up|Trf,22041:up|Cdkn1b,12576:up|Prok1,246691:up|Fbxl5,242960:up|Cdk5rap1,66971:down|Apoe,11816:down|Cdc20,107995:down|Herpud1,64209:down|Nr1h3,22259:up|Trib3,228775:down|Taok3,330177:down|Enpp2,18606:up|Irak1,16179:…
regulation of carbohydrate metabolic process	Biological Process	GO:0006109	20	159	1083	14773	0.0184672	0.0107629	0.0123951	0.207956	Adipor1,72674:down|Acacb,100705:up|Dgat2,67800:down|Park2,50873:up|Supt20,56790:down|Fktn,246179:up|Snca,20617:up|Gckr,231103:down|Sesn2,230784:down|Acer2,230379:down|P2rx7,18439:up|Stk11,20869:up|Tff3,21786:up|Mst1,15235:down|Entpd5,12499:down|Pdk2,18604:up|Slc45a3,212980:down|Prkag2,108099:down|Kat2a,14534:up|Trp53,22059:up
response to chemical	Biological Process	GO:0042221	227	2710	1083	14773	0.209603	0.183443	0.0124972	0.209287	Nr0b2,23957:down|Klrk1,27007:up|Cdk2,12566:down|Acacb,100705:up|Park2,50873:up|Adar,56417:down|Cldn1,12737:down|Mapk14,26416:down|Ugt1a2,22236:up|Nr1i3,12355:down|Ahcyl1,229709:up|Slc2a4,20528:up|Ndufaf2,75597:up|Cdkn1b,12576:up|Scap,235623:down|Pim3,223775:down|Herpud1,64209:down|Trib3,228775:down|Aacs,78894:up|Smad5,17129:down|Zbp1,58203:down|Baiap2,108100:down|Kit,16590:up|Uri1,19777:up|Sp1,20…
macromolecule modification	Biological Process	GO:0043412	252	3035	1083	14773	0.232687	0.205442	0.0125169	0.209287	Dusp7,235584:up|Stk38,106504:down|Cdk2,12566:down|Park2,50873:up|Fktn,246179:up|Adar,56417:down|Mapk14,26416:down|Gata2,14461:up|Mib1,225164:up|Ccnd2,12444:up|Ptpn9,56294:up|Cdkn1b,12576:up|Pim3,223775:down|Prkd3,75292:down|Cdk5rap1,66971:down|Entpd5,12499:down|Tfb2m,15278:up|Cdc20,107995:down|Herpud1,64209:down|Ing4,28019:down|Med11,66172:down|Asl,109900:up|Trib3,228775:down|Smad5,17129:down|Ube…
mitotic cell cycle process	Biological Process	GO:1903047	60	612	1083	14773	0.0554017	0.0414269	0.0125504	0.209492	Cdk2,12566:down|Ppp2r2d,52432:down|Map9,213582:down|Pogz,229584:down|Chmp6,208092:down|Ank3,11735:up|Bmp7,12162:up|Ccnb2,12442:down|Mad2l2,71890:down|Ccnd2,12444:up|Fam175b,109359:up|Ccna2,12428:down|Rhou,69581:down|Crlf3,54394:up|Cdkn1b,12576:up|Stag2,20843:up|Cdc20,107995:down|Ctdsp1,227292:down|Ccng2,12452:down|Reep4,72549:down|Taok3,330177:down|Ckap2,80986:down|Kif22,110033:down|Klhl13,67455:…
core promoter binding	Molecular Function	GO:0001047	19	149	1083	14773	0.0175439	0.010086	0.0126914	0.211487	Taf1c,21341:up|Ezh2,14056:down|Sp1,20683:up|Clock,12753:down|Nr1d2,353187:up|Safb,224903:down|Gadd45a,13197:up|Gata2,14461:up|Irf9,16391:up|Kdm3a,104263:up|Pih1d1,68845:down|Sfpq,71514:down|Tbp,21374:down|Nfil3,18030:down|Smad5,17129:down|Klf10,21847:up|Mybbp1a,18432:up|Trp53,22059:up|Hsf1,15499:up
endoplasmic reticulum calcium ion homeostasis	Biological Process	GO:0032469	5	20	1083	14773	0.00461681	0.00135382	0.0128617	0.213244	Tmbim6,110213:up|Pml,18854:up|Atp2a2,11938:down|Camk2d,108058:down|Herpud1,64209:down
pronucleus	Cellular Component	GO:0045120	5	20	1083	14773	0.00461681	0.00135382	0.0128617	0.213244	Ccna2,12428:down|Ezh2,14056:down|Eed,13626:down|Tbp,21374:down|Hsf1,15499:up
negative regulation of oxidoreductase activity	Biological Process	GO:0051354	5	20	1083	14773	0.00461681	0.00135382	0.0128617	0.213244	Cav1,12389:up|Oxa1l,69089:down|Park2,50873:up|Snca,20617:up|Gzma,14938:down
regulation of DNA replication	Biological Process	GO:0006275	18	139	1083	14773	0.0166205	0.00940906	0.0129351	0.213888	Cdk2,12566:down|Atrx,22589:down|Zranb3,226409:up|Ctnnb1,12387:up|Fbxo18,50755:up|Map2k7,26400:up|Rbbp6,19647:up|Nek2,18005:down|Fbxw7,50754:down|Egfr,13649:up|Fgfr1,14182:up|Stag2,20843:up|Esco1,77805:down|Tcp1,21454:down|Inppl1,16332:up|Wrnip1,78903:down|Acd,497652:down|Trp53,22059:up
proteasome-mediated ubiquitin-dependent protein catabolic process	Biological Process	GO:0043161	35	323	1083	14773	0.0323176	0.0218642	0.0129439	0.213888	Clock,12753:down|Park2,50873:up|Rack1,14694:up|Clec16a,74374:up|Klhl20,226541:down|Gclc,14629:down|Ufd1l,22230:down|Rnf6,74132:up|Fbxl5,242960:up|Ubr3,68795:down|Cdc20,107995:down|Herpud1,64209:down|Fbxo22,71999:up|Trib3,228775:down|Rnf4,19822:down|Mtm1,17772:down|Bfar,67118:down|Axin1,12005:up|Mdm2,17246:down|Dda1,66498:down|Fbxw7,50754:down|Tlk2,24086:up|Skp1a,21402:down|Syvn1,74126:down|Vimp,1…
regulation of glucose metabolic process	Biological Process	GO:0010906	14	99	1083	14773	0.0129271	0.00670141	0.0129966	0.2144	Adipor1,72674:down|Stk11,20869:up|Acacb,100705:up|Tff3,21786:up|Dgat2,67800:down|Park2,50873:up|Supt20,56790:down|Pdk2,18604:up|Mst1,15235:down|Slc45a3,212980:down|Gckr,231103:down|Kat2a,14534:up|Sesn2,230784:down|Trp53,22059:up
response to temperature stimulus	Biological Process	GO:0009266	15	109	1083	14773	0.0138504	0.00737833	0.0131683	0.216871	Fam175b,109359:up|Fgf1,14164:up|Il1r1,16177:up|Dhx9,13211:down|Acot11,329910:up|Cd34,12490:up|Gclc,14629:down|Map2k7,26400:up|Dnaja1,15502:up|Tpr,108989:down|Irak1,16179:up|Eif2b2,217715:up|Slu7,193116:up|Trp53inp1,60599:down|Hsf1,15499:up
catabolic process	Biological Process	GO:0009056	155	1789	1083	14773	0.143121	0.121099	0.0132146	0.217269	Acacb,100705:up|Park2,50873:up|Clec16a,74374:up|Adh4,26876:down|Pde9a,18585:down|Snx14,244962:down|Entpd5,12499:down|Nudt12,67993:down|Cdc20,107995:down|Herpud1,64209:down|Gpcpd1,74182:up|Slc17a9,228993:up|Trib3,228775:down|Pex5,19305:down|Wash1,68767:up|Fam13b,225358:down|Ces1d,104158:down|Axin1,12005:up|Cyp7a1,13122:up|Anxa7,11750:down|Ctso,229445:down|Fbxw7,50754:down|Lrsam1,227738:up|Nkd1,939…
aromatic compound biosynthetic process	Biological Process	GO:0019438	258	3117	1083	14773	0.238227	0.210993	0.0132381	0.217294	Nmrk1,225994:up|Nab2,17937:up|Rundc3a,51799:up|Park2,50873:up|Set,56086:down|Gtf2e2,68153:down|Hist3h2a,319162:up|Cdkn1b,12576:up|Entpd5,12499:down|Ing4,28019:down|Bclaf1,72567:down|Zfp512,269639:up|Dbp,13170:up|Pknox1,18771:up|Smad5,17129:down|Ube2v1,66589:down|Kit,16590:up|Tex12,66654:down|Bcl6b,12029:up|Pbx3,18516:up|Zscan21,22697:down|Arid3b,56380:down|Nfia,18027:down|Ash1l,192195:up|Cdca7,66…
lateral plasma membrane	Cellular Component	GO:0016328	8	44	1083	14773	0.00738689	0.00297841	0.0135161	0.220756	Dsg2,13511:up|Cdh1,12550:up|Ank3,11735:up|Ctnnb1,12387:up|Axin1,12005:up|Cldn1,12737:down|Mark2,13728:up|Cldn7,53624:up
pyrimidine-containing compound metabolic process	Biological Process	GO:0072527	8	44	1083	14773	0.00738689	0.00297841	0.0135161	0.220756	Uck1,22245:down|Cda,72269:down|Aldh6a1,104776:down|Ctps2,55936:down|Cmpk2,22169:down|Tymp,72962:down|Shmt1,20425:up|Tet2,214133:down
carbon-carbon lyase activity	Molecular Function	GO:0016830	8	44	1083	14773	0.00738689	0.00297841	0.0135161	0.220756	Mocs1,56738:up|Urad,231903:up|Ddc,13195:down|Shmt1,20425:up|Csad,246277:down|Hacl1,56794:down|Got1,14718:up|Pisd,320951:down
regulation of cellular protein catabolic process	Biological Process	GO:1903362	24	203	1083	14773	0.0221607	0.0137413	0.0137304	0.223885	Mtm1,17772:down|Park2,50873:up|Rack1,14694:up|Axin1,12005:up|Clec16a,74374:up|Gclc,14629:down|Mdm2,17246:down|Dda1,66498:down|Sumo3,20610:up|Fbxw7,50754:down|Tlk2,24086:up|Atp13a2,74772:down|Fbxl5,242960:up|Apoe,11816:down|Senp1,223870:down|Pbk,52033:down|Rnf125,67664:down|Herpud1,64209:down|Dab2,13132:up|Fbxo22,71999:up|Psmd14,59029:down|Trib3,228775:down|Pml,18854:up|Tpr,108989:down
phagocytosis	Biological Process	GO:0006909	18	140	1083	14773	0.0166205	0.00947675	0.0138613	0.225647	Camk1d,227541:up|Rack1,14694:up|Cd36,12491:up|Jmjd6,107817:up|Syk,20963:up|Gata2,14461:up|Lbp,16803:down|Slc11a1,18173:down|Syt11,229521:up|Clcn3,12725:down|P2rx7,18439:up|Mertk,17289:down|Pecam1,18613:up|Anxa3,11745:down|Nr1h3,22259:up|Spon2,100689:down|Hspa8,15481:up|Pip5k1c,18717:up
cell-cell adherens junction	Cellular Component	GO:0005913	31	280	1083	14773	0.0286242	0.0189535	0.0140128	0.227736	Sept2,18000:up|Stk38,106504:down|Cdh1,12550:up|Rack1,14694:up|Fmnl2,71409:down|Gigyf2,227331:up|Sh3glb2,227700:up|Ctnnb1,12387:up|Lima1,65970:down|Ndrg1,17988:down|Ccnb2,12442:down|Mark2,13728:up|Flot1,14251:up|Epn2,13855:down|Glod4,67201:up|Arhgef16,230972:up|Eps8l2,98845:down|Picalm,233489:down|Fasn,14104:up|Camsap3,69697:up|Egfr,13649:up|Shroom2,110380:down|Eif4g1,208643:up|Golga3,269682:down|…
insulin secretion involved in cellular response to glucose stimulus	Biological Process	GO:0035773	10	62	1083	14773	0.00923361	0.00419685	0.0140833	0.228507	Ndufaf2,75597:up|Park2,50873:up|Pim3,223775:down|Cdk16,18555:up|Hmgcr,15357:up|Map4k4,26921:down|Birc5,11799:down|Arrb1,109689:up|Pla2g6,53357:down|Rab11fip5,52055:up
transition metal ion transmembrane transporter activity	Molecular Function	GO:0046915	7	36	1083	14773	0.00646353	0.00243688	0.0142504	0.229985	Trf,22041:up|Slc11a2,18174:down|Slc39a14,213053:down|Atox1,11927:up|Slc11a1,18173:down|Slc30a10,226781:down|Slc39a5,72002:down
negative regulation of G1/S transition of mitotic cell cycle	Biological Process	GO:2000134	7	36	1083	14773	0.00646353	0.00243688	0.0142504	0.229985	Ctdsp1,227292:down|Cdkn1a,12575:down|Ezh2,14056:down|Mdm2,17246:down|Pml,18854:up|Gigyf2,227331:up|Trp53,22059:up
regulation of transcription elongation from RNA polymerase II promoter	Biological Process	GO:0034243	6	28	1083	14773	0.00554017	0.00189535	0.0142677	0.229985	Recql5,170472:down|Dab2,13132:up|Axin1,12005:up|Nelfe,27632:down|Ezh2,14056:down|Eapp,66266:up
pteridine-containing compound metabolic process	Biological Process	GO:0042558	6	28	1083	14773	0.00554017	0.00189535	0.0142677	0.229985	Mthfr,17769:down|Fpgs,14287:down|Qdpr,110391:up|Shmt1,20425:up|Mtrr,210009:up|Sardh,192166:up
non-membrane-bounded organelle	Cellular Component	GO:0043228	270	3280	1083	14773	0.249307	0.222027	0.0144727	0.232246	Hjurp,381280:up|Park2,50873:up|Fam161a,73873:up|Ccnd2,12444:up|Hist3h2a,319162:up|Ip6k2,76500:down|Camsap3,69697:up|Stag2,20843:up|Mid1ip1,68041:up|Bclaf1,72567:down|Selenbp2,20342:up|Baiap2,108100:down|Tex12,66654:down|Tpm2,22004:up|Dgat2,67800:down|Ash1l,192195:up|Rab22a,19334:down|Lima1,65970:down|Eef2k,13631:up|Mark2,13728:up|Hspb1,15507:up|Flot1,14251:up|Rec8,56739:down|Fbxw7,50754:down|Tlk2…
intracellular non-membrane-bounded organelle	Cellular Component	GO:0043232	270	3280	1083	14773	0.249307	0.222027	0.0144727	0.232246	Hjurp,381280:up|Park2,50873:up|Fam161a,73873:up|Ccnd2,12444:up|Hist3h2a,319162:up|Ip6k2,76500:down|Camsap3,69697:up|Stag2,20843:up|Mid1ip1,68041:up|Bclaf1,72567:down|Selenbp2,20342:up|Baiap2,108100:down|Tex12,66654:down|Tpm2,22004:up|Dgat2,67800:down|Ash1l,192195:up|Rab22a,19334:down|Lima1,65970:down|Eef2k,13631:up|Mark2,13728:up|Hspb1,15507:up|Flot1,14251:up|Rec8,56739:down|Fbxw7,50754:down|Tlk2…
nucleoside binding	Molecular Function	GO:0001882	137	1566	1083	14773	0.1265	0.106004	0.0145072	0.232246	Nmrk1,225994:up|Rnd1,223881:down|Stk38,106504:down|Cdk2,12566:down|Acacb,100705:up|Clcn7,26373:up|Pmvk,68603:up|Arl4d,80981:down|Mapk14,26416:down|Asns,27053:up|Ip6k2,76500:down|Arl15,218639:up|Pim3,223775:down|Prkd3,75292:down|Acly,104112:up|Trib3,228775:down|Oasl1,231655:down|Aacs,78894:up|Kit,16590:up|Atrx,22589:down|Rab22a,19334:down|Sphk2,56632:down|Eef2k,13631:up|Mark2,13728:up|Cmpk2,22169:…
peptidase regulator activity	Molecular Function	GO:0061134	22	183	1083	14773	0.0203139	0.0123875	0.0148717	0.232246	Pcolce,18542:up|Serpinb1a,66222:down|Rack1,14694:up|Itih3,16426:down|Snca,20617:up|Pttg1,30939:up|Xiap,11798:down|Serpinh1,12406:down|Birc5,11799:down|Fn1,14268:up|Bcl2l1,12048:down|Mug1,17836:down|Tank,21353:down|Clpx,270166:down|Cav1,12389:up|Serpinf1,20317:down|R3hdml,100043899:down|Reck,53614:up|Cdkn1b,12576:up|Psmd14,59029:down|Serping1,12258:down|Arrb1,109689:up
ubiquitin binding	Molecular Function	GO:0043130	13	91	1083	14773	0.0120037	0.00615989	0.0150762	0.232246	Fam175b,109359:up|Prpf8,192159:up|Usp16,74112:up|Uimc1,20184:up|Park2,50873:up|Zfand6,65098:up|Zranb3,226409:up|Tab2,68652:down|Sharpin,106025:up|Ufd1l,22230:down|Hspb1,15507:up|Sqstm1,18412:down|Ubxn2a,217379:down
negative regulation of programmed cell death	Biological Process	GO:0043069	72	762	1083	14773	0.066482	0.0515806	0.0150817	0.232246	Mpv17l,93734:up|Park2,50873:up|Bmp7,12162:up|Adar,56417:down|Asns,27053:up|Set,56086:down|Nes,18008:up|Cx3cr1,13051:up|Fam175b,109359:up|Cdkn1b,12576:up|Pim3,223775:down|Apoe,11816:down|Herpud1,64209:down|Kit,16590:up|Uri1,19777:up|Fxn,14297:down|Tert,21752:up|Taf9b,407786:up|Ctnnb1,12387:up|Sphk2,56632:down|Eef2k,13631:up|Bcl3,12051:down|Gas1,14451:up|Ell3,269344:up|Mdm2,17246:down|Hspb1,15507:u…
Mullerian duct regression	Biological Process	GO:0001880	2	3	1083	14773	0.00184672	0.000203073	0.0153231	0.232246	Smad5,17129:down|Smad9,55994:up
positive regulation of oxidative stress-induced neuron intrinsic apoptotic signaling pathway	Biological Process	GO:1903378	2	3	1083	14773	0.00184672	0.000203073	0.0153231	0.232246	Park2,50873:up|Fbxw7,50754:down
peroxisome membrane biogenesis	Biological Process	GO:0016557	2	3	1083	14773	0.00184672	0.000203073	0.0153231	0.232246	Pex11a,18631:down|Pex3,56535:up
STAT family protein binding	Molecular Function	GO:0097677	2	3	1083	14773	0.00184672	0.000203073	0.0153231	0.232246	Fam220a,67238:up|Hsf1,15499:up
short-chain fatty acid catabolic process	Biological Process	GO:0019626	2	3	1083	14773	0.00184672	0.000203073	0.0153231	0.232246	Ces1f,234564:down|Ces1d,104158:down
regulation of skeletal muscle contraction by calcium ion signaling	Biological Process	GO:0014722	2	3	1083	14773	0.00184672	0.000203073	0.0153231	0.232246	Dmd,13405:up|Dmpk,13400:up
T cell proliferation involved in immune response	Biological Process	GO:0002309	2	3	1083	14773	0.00184672	0.000203073	0.0153231	0.232246	Slc11a1,18173:down|Trp53,22059:up
hydrogen sulfide biosynthetic process	Biological Process	GO:0070814	2	3	1083	14773	0.00184672	0.000203073	0.0153231	0.232246	Cbs,12411:down|Sp1,20683:up
histone H2A K63-linked deubiquitination	Biological Process	GO:0070537	2	3	1083	14773	0.00184672	0.000203073	0.0153231	0.232246	Usp16,74112:up|Uimc1,20184:up
positive regulation of heparan sulfate proteoglycan biosynthetic process	Biological Process	GO:0010909	2	3	1083	14773	0.00184672	0.000203073	0.0153231	0.232246	Ctnnb1,12387:up|Pxylp1,235534:down
establishment of blood-nerve barrier	Biological Process	GO:0008065	2	3	1083	14773	0.00184672	0.000203073	0.0153231	0.232246	Cldn1,12737:down|Dmd,13405:up
S-adenosylmethionine cycle	Biological Process	GO:0033353	2	3	1083	14773	0.00184672	0.000203073	0.0153231	0.232246	Ahcyl1,229709:up|Mtrr,210009:up
negative regulation of transcription from RNA polymerase III promoter	Biological Process	GO:0016480	2	3	1083	14773	0.00184672	0.000203073	0.0153231	0.232246	Nab2,17937:up|Maf1,68877:down
isopentenyl diphosphate biosynthetic process, mevalonate pathway	Biological Process	GO:0019287	2	3	1083	14773	0.00184672	0.000203073	0.0153231	0.232246	Mvk,17855:up|Pmvk,68603:up
mitochondrial large ribosomal subunit assembly	Biological Process	GO:1902775	2	3	1083	14773	0.00184672	0.000203073	0.0153231	0.232246	Fastkd2,75619:up|Dhx30,72831:up
double-stranded RNA adenosine deaminase activity	Molecular Function	GO:0003726	2	3	1083	14773	0.00184672	0.000203073	0.0153231	0.232246	Adar,56417:down|Zbp1,58203:down
NADH pyrophosphatase activity	Molecular Function	GO:0035529	2	3	1083	14773	0.00184672	0.000203073	0.0153231	0.232246	Nudt12,67993:down|Enpp3,209558:down
positive regulation of proteoglycan biosynthetic process	Biological Process	GO:1902730	2	3	1083	14773	0.00184672	0.000203073	0.0153231	0.232246	Ctnnb1,12387:up|Pxylp1,235534:down
regulation of RNA interference	Biological Process	GO:1900368	2	3	1083	14773	0.00184672	0.000203073	0.0153231	0.232246	Adar,56417:down|Tert,21752:up
glycogen phosphorylase activity	Molecular Function	GO:0008184	2	3	1083	14773	0.00184672	0.000203073	0.0153231	0.232246	Pygm,19309:up|Pygl,110095:up
regulation of heparan sulfate proteoglycan biosynthetic process	Biological Process	GO:0010908	2	3	1083	14773	0.00184672	0.000203073	0.0153231	0.232246	Ctnnb1,12387:up|Pxylp1,235534:down
positive regulation of oxidative stress-induced neuron death	Biological Process	GO:1903223	2	3	1083	14773	0.00184672	0.000203073	0.0153231	0.232246	Park2,50873:up|Fbxw7,50754:down
Parkin-FBXW7-Cul1 ubiquitin ligase complex	Cellular Component	GO:1990452	2	3	1083	14773	0.00184672	0.000203073	0.0153231	0.232246	Park2,50873:up|Fbxw7,50754:down
regulation of centriole-centriole cohesion	Biological Process	GO:0030997	2	3	1083	14773	0.00184672	0.000203073	0.0153231	0.232246	Ctnnb1,12387:up|Nek2,18005:down
acetate-CoA ligase activity	Molecular Function	GO:0003987	2	3	1083	14773	0.00184672	0.000203073	0.0153231	0.232246	Acss3,380660:down|Acss2,60525:up
cytidine to uridine editing	Biological Process	GO:0016554	2	3	1083	14773	0.00184672	0.000203073	0.0153231	0.232246	Apobec1,11810:up|Rbm47,245945:down
regulation of endothelial tube morphogenesis	Biological Process	GO:1901509	2	3	1083	14773	0.00184672	0.000203073	0.0153231	0.232246	Fgf1,14164:up|Cxcl10,15945:down
negative regulation of dendritic cell differentiation	Biological Process	GO:2001199	2	3	1083	14773	0.00184672	0.000203073	0.0153231	0.232246	Tmem176a,66058:down|Tmem176b,65963:down
isopentenyl diphosphate biosynthetic process	Biological Process	GO:0009240	2	3	1083	14773	0.00184672	0.000203073	0.0153231	0.232246	Mvk,17855:up|Pmvk,68603:up
isopentenyl diphosphate metabolic process	Biological Process	GO:0046490	2	3	1083	14773	0.00184672	0.000203073	0.0153231	0.232246	Mvk,17855:up|Pmvk,68603:up
SREBP-SCAP-Insig complex	Cellular Component	GO:0032937	2	3	1083	14773	0.00184672	0.000203073	0.0153231	0.232246	Srebf2,20788:up|Insig2,72999:down
testosterone 6-beta-hydroxylase activity	Molecular Function	GO:0050649	2	3	1083	14773	0.00184672	0.000203073	0.0153231	0.232246	Cyp3a11,13112:down|Cyp3a25,56388:down
negative regulation of protein serine/threonine kinase activity	Biological Process	GO:0071901	14	101	1083	14773	0.0129271	0.0068368	0.0153307	0.232246	Cav1,12389:up|Dusp7,235584:up|Hhex,15242:up|Stk38,106504:down|Pkig,18769:down|Cdkn1b,12576:up|Cdk5rap1,66971:down|Apoe,11816:down|Bmp7,12162:up|Inppl1,16332:up|Cdkn1a,12575:down|Hmgcr,15357:up|Dnaja1,15502:up|Lats2,50523:up
organelle inner membrane	Cellular Component	GO:0019866	42	407	1083	14773	0.0387812	0.0275503	0.015368	0.232246	Ndufs7,75406:up|Smdt1,69029:down|Coq10b,67876:up|Atp5j2,57423:up|Sdhb,67680:up|Oxa1l,69089:down|Atp5l,27425:down|Gpx4,625249:down|Foxred1,235169:down|Higd1a,56295:up|Unc50,67387:down|Pisd,320951:down|Clpx,270166:down|P2rx7,18439:up|Fpgs,14287:down|Slc25a51,230125:up|Pmpcb,73078:down|Coq3,230027:down|Fdxr,14149:up|Cyb5r3,109754:up|Slc8b1,170756:down|Hadhb,231086:down|Sun1,77053:up|Ptpmt1,66461:dow…
oxidoreductase activity, acting on the CH-CH group of donors	Molecular Function	GO:0016627	15	111	1083	14773	0.0138504	0.00751371	0.0153967	0.232246	Oxnad1,218885:up|Glyr1,74022:down|Fasn,14104:up|Dus1l,68730:down|Cbr4,234309:down|Tecr,106529:up|Ptgr2,77219:down|Hsd3b7,101502:down|4833439L19Rik,97820:up|Sdhb,67680:up|Tm7sf2,73166:up|Acox2,93732:down|Foxred1,235169:down|H2-Ke6,14979:down|Htatip2,53415:down
sphingolipid metabolic process	Biological Process	GO:0006665	15	111	1083	14773	0.0138504	0.00751371	0.0153967	0.232246	P2rx7,18439:up|Arv1,68865:up|Degs1,13244:down|Pla2g15,192654:down|Smpd2,20598:down|Serinc1,56442:down|Cyr61,16007:up|B4galnt1,14421:down|Sphk2,56632:down|Pla2g6,53357:down|Map7,17761:down|Kit,16590:up|Acer2,230379:down|Elovl3,12686:down|Crem,12916:down
response to organic substance	Biological Process	GO:0010033	171	2002	1083	14773	0.157895	0.135517	0.0155671	0.234457	Nr0b2,23957:down|Klrk1,27007:up|Cdk2,12566:down|Acacb,100705:up|Park2,50873:up|Adar,56417:down|Cldn1,12737:down|Mapk14,26416:down|Nr1i3,12355:down|Ahcyl1,229709:up|Slc2a4,20528:up|Ndufaf2,75597:up|Cdkn1b,12576:up|Scap,235623:down|Pim3,223775:down|Herpud1,64209:down|Trib3,228775:down|Aacs,78894:up|Smad5,17129:down|Zbp1,58203:down|Baiap2,108100:down|Kit,16590:up|Uri1,19777:up|Sp1,20683:up|Dgat2,678…
regulation of translational initiation	Biological Process	GO:0006446	9	54	1083	14773	0.00831025	0.00365532	0.0157981	0.235993	Klhl25,207952:down|Rxra,20181:up|Eif4g1,208643:up|Rps6kb2,58988:up|Ythdf2,213541:down|Eif4a1,13681:up|Gle1,74412:down|Tpr,108989:down|Eif2b2,217715:up
nucleocytoplasmic transport	Biological Process	GO:0006913	36	339	1083	14773	0.033241	0.0229473	0.0158301	0.235993	Pkig,18769:down|Mapk14,26416:down|Syk,20963:up|Ahcyl1,229709:up|Ei24,13663:down|Slc11a1,18173:down|Rsrc1,66880:up|Mbtps1,56453:down|Tnpo1,238799:up|Fbxo22,71999:up|Aaas,223921:up|Hspa8,15481:up|Frat1,14296:down|Cdh1,12550:up|Rbpms,19663:up|Nxt1,56488:down|Nup54,269113:down|Cd36,12491:up|Xpo7,65246:up|Axin1,12005:up|Gckr,231103:down|Bcl3,12051:down|Mdm2,17246:down|Hhex,15242:up|Egfr,13649:up|Ceaca…
signal transduction involved in cell cycle checkpoint	Biological Process	GO:0072395	4	14	1083	14773	0.00369344	0.000947675	0.0158661	0.235993	Cdkn1a,12575:down|Mdm2,17246:down|Pml,18854:up|Trp53,22059:up
signal transduction involved in DNA integrity checkpoint	Biological Process	GO:0072401	4	14	1083	14773	0.00369344	0.000947675	0.0158661	0.235993	Cdkn1a,12575:down|Mdm2,17246:down|Pml,18854:up|Trp53,22059:up
positive regulation of protein ubiquitination involved in ubiquitin-dependent protein catabolic process	Biological Process	GO:2000060	4	14	1083	14773	0.00369344	0.000947675	0.0158661	0.235993	Axin1,12005:up|Fbxo22,71999:up|Sumo3,20610:up|Fbxw7,50754:down
signal transduction involved in DNA damage checkpoint	Biological Process	GO:0072422	4	14	1083	14773	0.00369344	0.000947675	0.0158661	0.235993	Cdkn1a,12575:down|Mdm2,17246:down|Pml,18854:up|Trp53,22059:up
regulation of JNK cascade	Biological Process	GO:0046328	18	142	1083	14773	0.0166205	0.00961213	0.0158694	0.235993	Fktn,246179:up|Axin1,12005:up|Map4k4,26921:down|Syk,20963:up|Ern1,78943:up|Gadd45a,13197:up|Dnaja1,15502:up|Map2k7,26400:up|Magi3,99470:down|Cbs,12411:down|Trf,22041:up|Gadd45b,17873:down|Itch,16396:up|Dab2,13132:up|Ceacam1,26365:down|Taok3,330177:down|Fgd4,224014:up|Irak1,16179:up
endothelial cell chemotaxis	Biological Process	GO:0035767	5	21	1083	14773	0.00461681	0.00142151	0.0158844	0.235993	Fgf1,14164:up|Fgfr1,14182:up|Nr4a1,15370:down|Hspb1,15507:up|Plekhg5,269608:down
establishment of protein localization to chromosome	Biological Process	GO:0070199	5	21	1083	14773	0.00461681	0.00142151	0.0158844	0.235993	Acd,497652:down|Pih1d1,68845:down|Tert,21752:up|Tcp1,21454:down|Nabp2,69917:down
regulation of growth	Biological Process	GO:0040008	58	596	1083	14773	0.0535549	0.0403439	0.0160202	0.237654	Adipor1,72674:down|Acacb,100705:up|Park2,50873:up|Rack1,14694:up|Hsd3b7,101502:down|Sgk2,27219:down|Mapk14,26416:down|Mad2l2,71890:down|Ilk,16202:down|Ei24,13663:down|Eif2b2,217715:up|Rnf6,74132:up|Igfbp1,16006:down|Crlf3,54394:up|Ip6k2,76500:down|Clstn1,65945:up|Cdkn1b,12576:up|Apoe,11816:down|Brd8,78656:down|Cish,12700:up|Ing4,28019:down|Pex5,19305:down|Sema3f,20350:down|Sema6a,20358:up|Sqstm1,…
regulation of neuron death	Biological Process	GO:1901214	31	283	1083	14773	0.0286242	0.0191566	0.0161057	0.238267	Bbc3,170770:down|Atf2,11909:up|Park2,50873:up|Rack1,14694:up|Tert,21752:up|Gabrb3,14402:down|Bag1,12017:up|Snca,20617:up|Xiap,11798:down|Ctnnb1,12387:up|Set,56086:down|Nes,18008:up|Gclc,14629:down|Map2k7,26400:up|Ilk,16202:down|Birc5,11799:down|Sigmar1,18391:down|Fbxw7,50754:down|Bcl2l1,12048:down|Picalm,233489:down|Serpinf1,20317:down|Hsph1,15505:up|Apoe,11816:down|Itsn1,16443:up|Cd34,12490:up|T…
positive regulation of biological process	Biological Process	GO:0048518	370	4609	1083	14773	0.341644	0.311988	0.0161099	0.238267	Klrk1,27007:up|Rundc3a,51799:up|Park2,50873:up|Kctd20,66989:up|Cldn1,12737:down|Clec16a,74374:up|Asns,27053:up|Ahcyl1,229709:up|Ccnd2,12444:up|Ip6k2,76500:down|Reck,53614:up|Cdkn1b,12576:up|Pde9a,18585:down|Entpd5,12499:down|Mid1ip1,68041:up|Herpud1,64209:down|Ing4,28019:down|Bclaf1,72567:down|Slc17a9,228993:up|Dbp,13170:up|Pknox1,18771:up|Aacs,78894:up|Smad5,17129:down|Baiap2,108100:down|Ube2v1,…
ribonucleoside binding	Molecular Function	GO:0032549	136	1559	1083	14773	0.125577	0.10553	0.0161928	0.239134	Nmrk1,225994:up|Rnd1,223881:down|Stk38,106504:down|Cdk2,12566:down|Acacb,100705:up|Clcn7,26373:up|Pmvk,68603:up|Arl4d,80981:down|Mapk14,26416:down|Asns,27053:up|Ip6k2,76500:down|Arl15,218639:up|Pim3,223775:down|Prkd3,75292:down|Acly,104112:up|Trib3,228775:down|Oasl1,231655:down|Aacs,78894:up|Kit,16590:up|Atrx,22589:down|Rab22a,19334:down|Sphk2,56632:down|Eef2k,13631:up|Mark2,13728:up|Cmpk2,22169:…
cadherin binding involved in cell-cell adhesion	Molecular Function	GO:0098641	27	239	1083	14773	0.0249307	0.0161782	0.0164076	0.241345	Sept2,18000:up|Stk38,106504:down|Cdh1,12550:up|Rack1,14694:up|Fmnl2,71409:down|Gigyf2,227331:up|Sh3glb2,227700:up|Ctnnb1,12387:up|Lima1,65970:down|Ndrg1,17988:down|Ccnb2,12442:down|Mark2,13728:up|Epn2,13855:down|Glod4,67201:up|Arhgef16,230972:up|Eps8l2,98845:down|Picalm,233489:down|Fasn,14104:up|Egfr,13649:up|Eif4g1,208643:up|Golga3,269682:down|Cobll1,319876:down|Baiap2,108100:down|Hspa8,15481:up…
transcription elongation from RNA polymerase II promoter	Biological Process	GO:0006368	7	37	1083	14773	0.00646353	0.00250457	0.0164945	0.241345	Recql5,170472:down|Dab2,13132:up|Axin1,12005:up|Nelfe,27632:down|Ezh2,14056:down|Ell3,269344:up|Eapp,66266:up
Ras guanyl-nucleotide exchange factor activity	Molecular Function	GO:0005088	14	102	1083	14773	0.0129271	0.00690449	0.0166121	0.241345	Arhgef10l,72754:down|Rab3il1,74760:up|Dennd4b,229541:down|Plekhg5,269608:down|Arhgef19,213649:down|Arhgef3,71704:up|Dock10,210293:up|Sbf1,77980:up|Itsn1,16443:up|Net1,56349:down|Arhgef1,16801:down|Fgd4,224014:up|Arhgef16,230972:up|Eps8l2,98845:down
positive regulation of NK T cell activation	Biological Process	GO:0051135	3	8	1083	14773	0.00277008	0.000541528	0.016636	0.241345	Cd1d1,12479:down|Hsph1,15505:up|Cd1d2,12480:down
regulation of cardiac muscle cell membrane potential	Biological Process	GO:0086036	3	8	1083	14773	0.00277008	0.000541528	0.016636	0.241345	Fxyd1,56188:up|Slc8b1,170756:down|Atp2a2,11938:down
protein K6-linked ubiquitination	Biological Process	GO:0085020	3	8	1083	14773	0.00277008	0.000541528	0.016636	0.241345	Rnf4,19822:down|Park2,50873:up|Rnf6,74132:up
acetyl-CoA C-acyltransferase activity	Molecular Function	GO:0003988	3	8	1083	14773	0.00277008	0.000541528	0.016636	0.241345	Acaa1b,235674:down|Acat2,110460:up|Hadhb,231086:down
regulation of pinocytosis	Biological Process	GO:0048548	3	8	1083	14773	0.00277008	0.000541528	0.016636	0.241345	Cav1,12389:up|Nr1h3,22259:up|Ankfy1,11736:down
bile acid secretion	Biological Process	GO:0032782	3	8	1083	14773	0.00277008	0.000541528	0.016636	0.241345	Abcb4,18670:down|Aqp9,64008:up|Stard10,56018:up
tetrahydrofolate interconversion	Biological Process	GO:0035999	3	8	1083	14773	0.00277008	0.000541528	0.016636	0.241345	Mthfr,17769:down|Shmt1,20425:up|Sardh,192166:up
negative regulation of amyloid precursor protein catabolic process	Biological Process	GO:1902992	3	8	1083	14773	0.00277008	0.000541528	0.016636	0.241345	Picalm,233489:down|Apoe,11816:down|Olfm1,56177:up
cardiolipin metabolic process	Biological Process	GO:0032048	3	8	1083	14773	0.00277008	0.000541528	0.016636	0.241345	Crls1,66586:down|Pla2g6,53357:down|Ptpmt1,66461:down
positive regulation of cell cycle arrest	Biological Process	GO:0071158	6	29	1083	14773	0.00554017	0.00196304	0.0169029	0.244856	Crlf3,54394:up|Cdkn1a,12575:down|Mdm2,17246:down|Pml,18854:up|Mybbp1a,18432:up|Trp53,22059:up
single-organism process	Biological Process	GO:0044699	832	10944	1083	14773	0.768236	0.740811	0.0169351	0.244963	Nab2,17937:up|Klrk1,27007:up|Arhgef10l,72754:down|Hjurp,381280:up|Pmvk,68603:up|Cldn1,12737:down|Acot11,329910:up|Asns,27053:up|Ugt1a2,22236:up|Set,56086:down|Ahcyl1,229709:up|Nagpa,27426:up|Ccnd2,12444:up|Ndufaf2,75597:up|Hist3h2a,319162:up|Reck,53614:up|Snx14,244962:down|Gnb2,14693:up|Arhgef3,71704:up|Mid1ip1,68041:up|Ing4,28019:down|Slc17a9,228993:up|Pdlim4,30794:up|Pknox1,18771:up|Smad5,17129…
nucleobase-containing compound biosynthetic process	Biological Process	GO:0034654	252	3056	1083	14773	0.232687	0.206864	0.0170613	0.246427	Nmrk1,225994:up|Nr0b2,23957:down|Nab2,17937:up|Zfp653,319601:down|Rundc3a,51799:up|Cdk2,12566:down|Acacb,100705:up|Park2,50873:up|Adar,56417:down|Mapk14,26416:down|Set,56086:down|Lyl1,17095:up|Nr1i3,12355:down|Gtf2e2,68153:down|Gata2,14461:up|Zbtb18,30928:up|Crlf3,54394:up|Hist3h2a,319162:up|Cdkn1b,12576:up|Scap,235623:down|Entpd5,12499:down|Tfb2m,15278:up|Ing4,28019:down|Crebzf,233490:down|Med11…
regulation of stress-activated MAPK cascade	Biological Process	GO:0032872	21	175	1083	14773	0.0193906	0.0118459	0.0173754	0.250596	Fktn,246179:up|Axin1,12005:up|Map4k4,26921:down|Syk,20963:up|Ern1,78943:up|Gadd45a,13197:up|Map2k7,26400:up|Dnaja1,15502:up|Magi3,99470:down|Cbs,12411:down|Trf,22041:up|Gadd45b,17873:down|Hsph1,15505:up|Itch,16396:up|Pbk,52033:down|Dab2,13132:up|Ceacam1,26365:down|Hmgcr,15357:up|Taok3,330177:down|Fgd4,224014:up|Irak1,16179:up
negative regulation of cell communication	Biological Process	GO:0010648	95	1050	1083	14773	0.0877193	0.0710756	0.017694	0.254524	Dusp7,235584:up|Adipor1,72674:down|Stk38,106504:down|Mpv17l,93734:up|Park2,50873:up|Rack1,14694:up|Fktn,246179:up|Pnkd,56695:down|Bmp7,12162:up|Adar,56417:down|Sigirr,24058:down|Clec16a,74374:up|Mapk14,26416:down|Srebf1,20787:up|Gata2,14461:up|Cx3cr1,13051:up|Lmbrd1,68421:down|Hic1,15248:up|P2rx7,18439:up|Ndufaf2,75597:up|Pim3,223775:down|Apoe,11816:down|Cish,12700:up|Herpud1,64209:down|Taok3,330…
regulation of insulin secretion involved in cellular response to glucose stimulus	Biological Process	GO:0061178	9	55	1083	14773	0.00831025	0.00372301	0.0176993	0.254524	Ndufaf2,75597:up|Park2,50873:up|Pim3,223775:down|Cdk16,18555:up|Hmgcr,15357:up|Map4k4,26921:down|Birc5,11799:down|Arrb1,109689:up|Pla2g6,53357:down
heat shock protein binding	Molecular Function	GO:0031072	13	93	1083	14773	0.0120037	0.00629527	0.01785	0.256318	Fgf1,14164:up|Cdkn1b,12576:up|Park2,50873:up|Cdc37l1,67072:down|Pttg1,30939:up|Bcor,71458:down|Dmpk,13400:up|Ern1,78943:up|Tpr,108989:down|Dnaja1,15502:up|Irak1,16179:up|Hspa8,15481:up|Hsf1,15499:up
nuclear transport	Biological Process	GO:0051169	36	342	1083	14773	0.033241	0.0231503	0.0179135	0.256855	Pkig,18769:down|Mapk14,26416:down|Syk,20963:up|Ahcyl1,229709:up|Ei24,13663:down|Slc11a1,18173:down|Rsrc1,66880:up|Mbtps1,56453:down|Tnpo1,238799:up|Fbxo22,71999:up|Aaas,223921:up|Hspa8,15481:up|Frat1,14296:down|Cdh1,12550:up|Rbpms,19663:up|Nxt1,56488:down|Nup54,269113:down|Cd36,12491:up|Xpo7,65246:up|Axin1,12005:up|Gckr,231103:down|Bcl3,12051:down|Mdm2,17246:down|Hhex,15242:up|Egfr,13649:up|Ceaca…
circadian rhythm	Biological Process	GO:0007623	20	165	1083	14773	0.0184672	0.011169	0.0180424	0.258328	Ezh2,14056:down|Clock,12753:down|Nr1d2,353187:up|Bhlhe40,20893:up|Suv39h1,20937:up|Srebf1,20787:up|Bhlhe41,79362:up|Sfpq,71514:down|Prok1,246691:up|Per3,18628:up|Fbxl21,213311:up|Dhx9,13211:down|Nfil3,18030:down|Dbp,13170:up|Pml,18854:up|Klf10,21847:up|Mybbp1a,18432:up|Trp53,22059:up|Ntrk2,18212:up|Usp2,53376:up
transcription regulatory region DNA binding	Molecular Function	GO:0044212	66	696	1083	14773	0.0609418	0.047113	0.0180803	0.258497	Zbtb7a,16969:down|Zfx,22764:up|Park2,50873:up|Srebf1,20787:up|Lyl1,17095:up|Nr1i3,12355:down|Gata2,14461:up|Kdm3a,104263:up|Nfix,18032:up|Nfil3,18030:down|Nr1h3,22259:up|Dbp,13170:up|Smad5,17129:down|Taf1c,21341:up|Bcl6b,12029:up|Atf2,11909:up|Sp1,20683:up|Cebpg,12611:up|Atoh8,71093:down|Nr1d2,353187:up|Pbx3,18516:up|Bhlhe40,20893:up|Taf9b,407786:up|Zscan21,22697:down|Nfia,18027:down|Arid3b,56380…
cellular response to cytokine stimulus	Biological Process	GO:0071345	39	377	1083	14773	0.0360111	0.0255195	0.0183286	0.261666	Adipor1,72674:down|Rps6ka4,56613:up|Il1r1,16177:up|Park2,50873:up|Irak2,108960:down|Adar,56417:down|Sigirr,24058:down|Syk,20963:up|Cx3cr1,13051:up|Tank,21353:down|Slc2a4,20528:up|Cxcl10,15945:down|Cish,12700:up|Nfil3,18030:down|Zcchc11,230594:up|Irak1,16179:up|Zbp1,58203:down|Rtn4rl1,237847:down|Kit,16590:up|F3,14066:up|Prpf8,192159:up|Slc26a6,171429:up|Grem2,23893:up|Saa3,20210:down|Acsl1,14081:…
regulation of stress-activated protein kinase signaling cascade	Biological Process	GO:0070302	21	176	1083	14773	0.0193906	0.0119136	0.0184165	0.262267	Fktn,246179:up|Axin1,12005:up|Map4k4,26921:down|Syk,20963:up|Ern1,78943:up|Gadd45a,13197:up|Map2k7,26400:up|Dnaja1,15502:up|Magi3,99470:down|Cbs,12411:down|Trf,22041:up|Gadd45b,17873:down|Hsph1,15505:up|Itch,16396:up|Pbk,52033:down|Dab2,13132:up|Ceacam1,26365:down|Hmgcr,15357:up|Taok3,330177:down|Fgd4,224014:up|Irak1,16179:up
regulation of response to cytokine stimulus	Biological Process	GO:0060759	11	74	1083	14773	0.010157	0.00500914	0.0184504	0.262267	Cav1,12389:up|Il1r1,16177:up|Park2,50873:up|Irak2,108960:down|Sigirr,24058:down|Adar,56417:down|Aes,14797:up|Syk,20963:up|Sharpin,106025:up|Irak1,16179:up|Zbp1,58203:down
cellular transition metal ion homeostasis	Biological Process	GO:0046916	11	74	1083	14773	0.010157	0.00500914	0.0184504	0.262267	Trf,22041:up|Atp13a2,74772:down|Fxn,14297:down|Slc39a14,213053:down|Atox1,11927:up|Iscu,66383:up|Slc11a2,18174:down|Slc11a1,18173:down|Cp,12870:down|Slc30a10,226781:down|Slc39a5,72002:down
regulation of cell communication	Biological Process	GO:0010646	212	2541	1083	14773	0.195753	0.172003	0.0185609	0.263052	Dusp7,235584:up|Nr0b2,23957:down|Stk38,106504:down|Arhgef10l,72754:down|Park2,50873:up|Fktn,246179:up|Adar,56417:down|Clec16a,74374:up|Mapk14,26416:down|Gata2,14461:up|Crlf3,54394:up|Ndufaf2,75597:up|Clstn1,65945:up|Reck,53614:up|Dennd4b,229541:down|Arhgef3,71704:up|Pim3,223775:down|Entpd5,12499:down|Slc8b1,170756:down|Cdc20,107995:down|Herpud1,64209:down|Bclaf1,72567:down|Trib3,228775:down|Aacs,…
negative regulation of phosphorus metabolic process	Biological Process	GO:0010563	49	494	1083	14773	0.0452447	0.0334394	0.0185856	0.263052	Dusp7,235584:up|Stk38,106504:down|Pkig,18769:down|Park2,50873:up|Rack1,14694:up|Fktn,246179:up|Bag1,12017:up|Bmp7,12162:up|Snca,20617:up|Adar,56417:down|Dnaja1,15502:up|Ilk,16202:down|P2rx7,18439:up|Gadd45b,17873:down|Camsap3,69697:up|Dmd,13405:up|Cdkn1b,12576:up|Cdk5rap1,66971:down|Itch,16396:up|Apoe,11816:down|Cish,12700:up|Ctdsp1,227292:down|Inppl1,16332:up|Trib3,228775:down|Taok3,330177:down|…
negative regulation of phosphate metabolic process	Biological Process	GO:0045936	49	494	1083	14773	0.0452447	0.0334394	0.0185856	0.263052	Dusp7,235584:up|Stk38,106504:down|Pkig,18769:down|Park2,50873:up|Rack1,14694:up|Fktn,246179:up|Bag1,12017:up|Bmp7,12162:up|Snca,20617:up|Adar,56417:down|Dnaja1,15502:up|Ilk,16202:down|P2rx7,18439:up|Gadd45b,17873:down|Camsap3,69697:up|Dmd,13405:up|Cdkn1b,12576:up|Cdk5rap1,66971:down|Itch,16396:up|Apoe,11816:down|Cish,12700:up|Ctdsp1,227292:down|Inppl1,16332:up|Trib3,228775:down|Taok3,330177:down|…
nuclear envelope	Cellular Component	GO:0005635	33	309	1083	14773	0.0304709	0.0209165	0.0187806	0.265431	Snca,20617:up|Gpx4,625249:down|Nr4a1,15370:down|Unc50,67387:down|Rnf6,74132:up|Sigmar1,18391:down|Ccnd2,12444:up|P2rx7,18439:up|Tbc1d20,67231:up|Apoe,11816:down|Ptgs1,19224:down|Tnpo1,238799:up|Sun1,77053:up|Cyhr1,54151:up|Aaas,223921:up|Apeh,235606:down|Nxt1,56488:down|Shisa5,66940:down|Nup54,269113:down|Xpo7,65246:up|Fam188a,66960:down|Anxa7,11750:down|Ern1,78943:up|Grk5,14773:down|Pum2,80913:d…
negative regulation of endocytosis	Biological Process	GO:0045806	7	38	1083	14773	0.00646353	0.00257226	0.0189775	0.267829	Cav1,12389:up|Picalm,233489:down|Nr1h3,22259:up|Rack1,14694:up|Mtmr2,77116:down|Syt11,229521:up|Lrsam1,227738:up
peptidyl-serine modification	Biological Process	GO:0018209	27	242	1083	14773	0.0249307	0.0163812	0.0190167	0.268	Stk38,106504:down|Cdk2,12566:down|Rps6ka4,56613:up|Rack1,14694:up|Sgk3,170755:up|Snca,20617:up|Sgk2,27219:down|Axin1,12005:up|Mapk14,26416:down|Syk,20963:up|Mad2l2,71890:down|Ern1,78943:up|Ilk,16202:down|Lats2,50523:up|Tlk2,24086:up|Cav1,12389:up|Dmd,13405:up|Pdk2,18604:up|Camk2d,108058:down|Pbk,52033:down|Sbk1,104175:up|Dmpk,13400:up|Clk1,12747:up|Dclk3,245038:up|Arrb1,109689:up|Ntrk2,18212:up|C…
regulation of vasculature development	Biological Process	GO:1901342	25	220	1083	14773	0.023084	0.014892	0.0190667	0.268321	Fgf1,14164:up|Amot,27494:up|Tert,21752:up|Cd36,12491:up|Bmp7,12162:up|Gtf2i,14886:down|Btg1,12226:down|Gata2,14461:up|Hspb1,15507:up|Rras,20130:up|Cx3cr1,13051:up|Fbxw7,50754:down|Hhex,15242:up|Serpinf1,20317:down|Cxcl10,15945:down|Prok1,246691:up|Anxa3,11745:down|Ceacam1,26365:down|Cd34,12490:up|Cd59a,12509:up|Pml,18854:up|Enpp2,18606:up|Kit,16590:up|F3,14066:up|Htatip2,53415:down
alpha-amino acid catabolic process	Biological Process	GO:1901606	10	65	1083	14773	0.00923361	0.00439992	0.019255	0.270037	Tdo2,56720:down|Gldc,104174:down|Aldh6a1,104776:down|Mtrr,210009:up|Sds,231691:down|Hal,15109:down|Csad,246277:down|Shmt1,20425:up|Got1,14718:up|Bcat2,12036:up
activation of cysteine-type endopeptidase activity	Biological Process	GO:0097202	10	65	1083	14773	0.00923361	0.00439992	0.019255	0.270037	Bbc3,170770:down|Bok,51800:down|Cdkn1b,12576:up|Rack1,14694:up|Senp1,223870:down|Snca,20617:up|Casp8,12370:up|Pml,18854:up|Acer2,230379:down|F3,14066:up
lipid homeostasis	Biological Process	GO:0055088	15	114	1083	14773	0.0138504	0.00771678	0.0192707	0.270037	Cav1,12389:up|Dgat2,67800:down|Angptl8,624219:up|Nr1d2,353187:up|Plscr3,70310:down|Apoe,11816:down|Abcb4,18670:down|Gckr,231103:down|Cyp7a1,13122:up|Nr1h3,22259:up|Acox2,93732:down|Srebf2,20788:up|Sesn2,230784:down|Got1,14718:up|Pnpla2,66853:down
arachidonic acid epoxygenase activity	Molecular Function	GO:0008392	5	22	1083	14773	0.00461681	0.0014892	0.0193455	0.2707	Cyp4a10,13117:down|Cyp2f2,13107:up|Cyp2d9,13105:down|Cyp2e1,13106:down|Cyp2b9,13094:down
positive regulation of protein ubiquitination	Biological Process	GO:0031398	13	94	1083	14773	0.0120037	0.00636296	0.0193736	0.27071	Cav1,12389:up|Park2,50873:up|Dcun1d5,76863:up|Cdc20,107995:down|Xiap,11798:down|Fbxo22,71999:up|Axin1,12005:up|Trib3,228775:down|Arrb1,109689:up|Sumo3,20610:up|Fbxw7,50754:down|Rnf20,109331:down|Dcun1d2,102323:up
purine ribonucleoside binding	Molecular Function	GO:0032550	135	1556	1083	14773	0.124654	0.105327	0.0194766	0.271764	Nmrk1,225994:up|Rnd1,223881:down|Stk38,106504:down|Cdk2,12566:down|Acacb,100705:up|Clcn7,26373:up|Pmvk,68603:up|Arl4d,80981:down|Mapk14,26416:down|Asns,27053:up|Ip6k2,76500:down|Arl15,218639:up|Pim3,223775:down|Prkd3,75292:down|Acly,104112:up|Trib3,228775:down|Oasl1,231655:down|Aacs,78894:up|Kit,16590:up|Atrx,22589:down|Rab22a,19334:down|Sphk2,56632:down|Eef2k,13631:up|Mark2,13728:up|Cmpk2,22169:…
neuron death	Biological Process	GO:0070997	33	310	1083	14773	0.0304709	0.0209842	0.0195949	0.273027	Bok,51800:down|Park2,50873:up|Rack1,14694:up|Bag1,12017:up|Snca,20617:up|Set,56086:down|Nes,18008:up|Gclc,14629:down|Ilk,16202:down|Sigmar1,18391:down|Picalm,233489:down|Apoe,11816:down|Cd34,12490:up|Pigt,78928:up|Ntrk2,18212:up|Bbc3,170770:down|Atf2,11909:up|Tert,21752:up|Gabrb3,14402:down|Ctnnb1,12387:up|Xiap,11798:down|Map2k7,26400:up|Birc5,11799:down|Bcl2l1,12048:down|Fbxw7,50754:down|Serpinf…
regulatory region DNA binding	Molecular Function	GO:0000975	66	699	1083	14773	0.0609418	0.047316	0.0196636	0.273186	Zbtb7a,16969:down|Zfx,22764:up|Park2,50873:up|Srebf1,20787:up|Lyl1,17095:up|Nr1i3,12355:down|Gata2,14461:up|Kdm3a,104263:up|Nfix,18032:up|Nfil3,18030:down|Nr1h3,22259:up|Dbp,13170:up|Smad5,17129:down|Taf1c,21341:up|Bcl6b,12029:up|Atf2,11909:up|Sp1,20683:up|Cebpg,12611:up|Atoh8,71093:down|Nr1d2,353187:up|Pbx3,18516:up|Bhlhe40,20893:up|Taf9b,407786:up|Zscan21,22697:down|Nfia,18027:down|Arid3b,56380…
regulation of histone methylation	Biological Process	GO:0031060	9	56	1083	14773	0.00831025	0.0037907	0.0197618	0.273186	Mthfr,17769:down|Atrx,22589:down|Bcor,71458:down|Ctnnb1,12387:up|Eed,13626:down|Pih1d1,68845:down|Kdm3a,104263:up|Ctcf,13018:up|Rnf20,109331:down
microbody membrane	Cellular Component	GO:0031903	8	47	1083	14773	0.00738689	0.00318148	0.019772	0.273186	Pex11a,18631:down|Cav1,12389:up|Dhrs4,28200:down|Hmgcr,15357:up|Pex3,56535:up|Acsl1,14081:up|Pex5,19305:down|Pxmp4,59038:down
peroxisomal membrane	Cellular Component	GO:0005778	8	47	1083	14773	0.00738689	0.00318148	0.019772	0.273186	Pex11a,18631:down|Cav1,12389:up|Dhrs4,28200:down|Hmgcr,15357:up|Pex3,56535:up|Acsl1,14081:up|Pex5,19305:down|Pxmp4,59038:down
sulfur amino acid metabolic process	Biological Process	GO:0000096	6	30	1083	14773	0.00554017	0.00203073	0.0198544	0.273186	Cbs,12411:down|Mthfr,17769:down|Ahcyl1,229709:up|Gclc,14629:down|Csad,246277:down|Mtrr,210009:up
triglyceride biosynthetic process	Biological Process	GO:0019432	6	30	1083	14773	0.00554017	0.00203073	0.0198544	0.273186	Thrsp,21835:up|Srebf1,20787:up|Nr1h3,22259:up|Dgat2,67800:down|Lpin2,64898:down|Gpat4,102247:down
ubiquitin conjugating enzyme binding	Molecular Function	GO:0031624	6	30	1083	14773	0.00554017	0.00203073	0.0198544	0.273186	Rnf4,19822:down|Park2,50873:up|Ube2v1,66589:down|Dcun1d5,76863:up|Dcun1d2,102323:up|Rnf125,67664:down
G1/S transition of mitotic cell cycle	Biological Process	GO:0000082	17	135	1083	14773	0.0156971	0.00913829	0.0198555	0.273186	Ezh2,14056:down|Cdk2,12566:down|Tert,21752:up|Gigyf2,227331:up|Mdm2,17246:down|Lats2,50523:up|Ccnd2,12444:up|Crlf3,54394:up|Rhou,69581:down|Egfr,13649:up|Cdkn1b,12576:up|Camk2d,108058:down|Cdkn1a,12575:down|Ctdsp1,227292:down|Pml,18854:up|Trp53,22059:up|Camk2b,12323:up
steroid hormone mediated signaling pathway	Biological Process	GO:0043401	17	135	1083	14773	0.0156971	0.00913829	0.0198555	0.273186	Nr0b2,23957:down|Rxra,20181:up|Clock,12753:down|Nr1d2,353187:up|Bmp7,12162:up|Safb,224903:down|Nr1i3,12355:down|Dnaja1,15502:up|Kdm3a,104263:up|Nr4a1,15370:down|Rnf6,74132:up|Nr6a1,14536:up|Cnot2,72068:up|Dab2,13132:up|Nr1h3,22259:up|Foxa1,15375:up|Ntrk2,18212:up
regulation of angiogenesis	Biological Process	GO:0045765	23	199	1083	14773	0.0212373	0.0134705	0.0199319	0.273855	Fgf1,14164:up|Amot,27494:up|Tert,21752:up|Cd36,12491:up|Gtf2i,14886:down|Btg1,12226:down|Gata2,14461:up|Hspb1,15507:up|Rras,20130:up|Cx3cr1,13051:up|Fbxw7,50754:down|Hhex,15242:up|Serpinf1,20317:down|Cxcl10,15945:down|Prok1,246691:up|Anxa3,11745:down|Ceacam1,26365:down|Cd34,12490:up|Pml,18854:up|Enpp2,18606:up|Cd59a,12509:up|Htatip2,53415:down|F3,14066:up
protein ubiquitination	Biological Process	GO:0016567	51	520	1083	14773	0.0470914	0.0351994	0.0200833	0.274995	Klhl25,207952:down|Park2,50873:up|Dcun1d5,76863:up|Klhl20,226541:down|Mad2l2,71890:down|Gclc,14629:down|Dnaja1,15502:up|Mib1,225164:up|Rbbp6,19647:up|Rnf6,74132:up|Sumo3,20610:up|Dcun1d2,102323:up|Fbxl5,242960:up|Itch,16396:up|Cdc20,107995:down|Bcor,71458:down|Herpud1,64209:down|Med11,66172:down|Fbxo22,71999:up|Trib3,228775:down|Klhl3,100503085:down|Ube2v1,66589:down|Klhl13,67455:down|Fbxo11,2250…
solute:cation symporter activity	Molecular Function	GO:0015294	11	75	1083	14773	0.010157	0.00507683	0.0202389	0.274995	Slc4a4,54403:down|Slc5a6,330064:up|Slc28a2,269346:up|Slc45a3,212980:down|Slc20a1,20515:up|Slc35a4,67843:up|Slc17a1,20504:down|Slc11a2,18174:down|Slc36a1,215335:up|Slc35a2,22232:up|Slc2a4,20528:up
AMP-activated protein kinase activity	Molecular Function	GO:0004679	4	15	1083	14773	0.00369344	0.00101537	0.0204051	0.274995	Prkag2,108099:down|Prkab1,19079:up|Adck5,268822:down|Grk5,14773:down
mitochondrial respiratory chain complex I assembly	Biological Process	GO:0032981	4	15	1083	14773	0.00369344	0.00101537	0.0204051	0.274995	Ndufs7,75406:up|Oxa1l,69089:down|Foxred1,235169:down|Ndufs4,17993:down
retinoid X receptor binding	Molecular Function	GO:0046965	4	15	1083	14773	0.00369344	0.00101537	0.0204051	0.274995	Nr0b2,23957:down|Nr1h3,22259:up|Uimc1,20184:up|Ncor2,20602:up
positive regulation of T cell mediated cytotoxicity	Biological Process	GO:0001916	4	15	1083	14773	0.00369344	0.00101537	0.0204051	0.274995	P2rx7,18439:up|Cd1d1,12479:down|Cd1d2,12480:down|Hspa8,15481:up
peptidyl-lysine dimethylation	Biological Process	GO:0018027	4	15	1083	14773	0.00369344	0.00101537	0.0204051	0.274995	Kdm3a,104263:up|Pih1d1,68845:down|Suv39h1,20937:up|Ash1l,192195:up
epithelial cell differentiation involved in prostate gland development	Biological Process	GO:0060742	4	15	1083	14773	0.00369344	0.00101537	0.0204051	0.274995	Ctnnb1,12387:up|Wdr77,70465:down|Rxra,20181:up|Foxa1,15375:up
mitochondrial respiratory chain complex I biogenesis	Biological Process	GO:0097031	4	15	1083	14773	0.00369344	0.00101537	0.0204051	0.274995	Ndufs7,75406:up|Oxa1l,69089:down|Foxred1,235169:down|Ndufs4,17993:down
establishment of protein localization to telomere	Biological Process	GO:0070200	4	15	1083	14773	0.00369344	0.00101537	0.0204051	0.274995	Acd,497652:down|Tert,21752:up|Tcp1,21454:down|Nabp2,69917:down
NADH dehydrogenase complex assembly	Biological Process	GO:0010257	4	15	1083	14773	0.00369344	0.00101537	0.0204051	0.274995	Ndufs7,75406:up|Oxa1l,69089:down|Foxred1,235169:down|Ndufs4,17993:down
aldehyde biosynthetic process	Biological Process	GO:0046184	4	15	1083	14773	0.00369344	0.00101537	0.0204051	0.274995	Tkt,21881:up|Dab2,13132:up|Kdm3a,104263:up|Gpi1,14751:up
negative regulation of apoptotic process	Biological Process	GO:0043066	70	749	1083	14773	0.0646353	0.0507006	0.0204771	0.275589	Mpv17l,93734:up|Park2,50873:up|Bmp7,12162:up|Adar,56417:down|Asns,27053:up|Set,56086:down|Nes,18008:up|Cx3cr1,13051:up|Fam175b,109359:up|Cdkn1b,12576:up|Pim3,223775:down|Apoe,11816:down|Herpud1,64209:down|Uri1,19777:up|Fxn,14297:down|Tert,21752:up|Taf9b,407786:up|Ctnnb1,12387:up|Sphk2,56632:down|Eef2k,13631:up|Bcl3,12051:down|Gas1,14451:up|Ell3,269344:up|Mdm2,17246:down|Hspb1,15507:up|Grk5,14773:…
perinuclear region of cytoplasm	Cellular Component	GO:0048471	49	497	1083	14773	0.0452447	0.0336425	0.0205266	0.275879	Park2,50873:up|Rack1,14694:up|Maf1,68877:down|Bag1,12017:up|Snca,20617:up|Set,56086:down|Tnrc6a,233833:up|Cx3cr1,13051:up|Enpp3,209558:down|Slc2a4,20528:up|Picalm,233489:down|Trf,22041:up|Gnb2,14693:up|Fbxl5,242960:up|Vps33b,233405:up|Cdc20,107995:down|Cd34,12490:up|Asl,109900:up|Slc11a2,18174:down|Dnm1l,74006:up|Hspa8,15481:up|Tpd52,21985:down|Mob4,19070:down|Sept2,18000:up|Dgat2,67800:down|Cdh1…
purine nucleoside binding	Molecular Function	GO:0001883	135	1559	1083	14773	0.124654	0.10553	0.0206054	0.276561	Nmrk1,225994:up|Rnd1,223881:down|Stk38,106504:down|Cdk2,12566:down|Acacb,100705:up|Clcn7,26373:up|Pmvk,68603:up|Arl4d,80981:down|Mapk14,26416:down|Asns,27053:up|Ip6k2,76500:down|Arl15,218639:up|Pim3,223775:down|Prkd3,75292:down|Acly,104112:up|Trib3,228775:down|Oasl1,231655:down|Aacs,78894:up|Kit,16590:up|Atrx,22589:down|Rab22a,19334:down|Sphk2,56632:down|Eef2k,13631:up|Mark2,13728:up|Cmpk2,22169:…
regulatory region nucleic acid binding	Molecular Function	GO:0001067	66	701	1083	14773	0.0609418	0.0474514	0.0207805	0.277439	Zbtb7a,16969:down|Zfx,22764:up|Park2,50873:up|Srebf1,20787:up|Lyl1,17095:up|Nr1i3,12355:down|Gata2,14461:up|Kdm3a,104263:up|Nfix,18032:up|Nfil3,18030:down|Nr1h3,22259:up|Dbp,13170:up|Smad5,17129:down|Taf1c,21341:up|Bcl6b,12029:up|Atf2,11909:up|Sp1,20683:up|Cebpg,12611:up|Atoh8,71093:down|Nr1d2,353187:up|Pbx3,18516:up|Bhlhe40,20893:up|Taf9b,407786:up|Zscan21,22697:down|Nfia,18027:down|Arid3b,56380…
regulation of steroid metabolic process	Biological Process	GO:0019218	12	85	1083	14773	0.0110803	0.00575374	0.0207833	0.277439	Arv1,68865:up|Fgf1,14164:up|Dgat2,67800:down|Scap,235623:down|Lmf1,76483:up|Apoe,11816:down|Insig2,72999:down|Dab2,13132:up|Srebf1,20787:up|Cyp7a1,13122:up|Stard4,170459:up|Fdps,110196:up
activation of MAPK activity	Biological Process	GO:0000187	12	85	1083	14773	0.0110803	0.00575374	0.0207833	0.277439	P2rx7,18439:up|Trf,22041:up|Fgf1,14164:up|Prok1,246691:up|Dab2,13132:up|Axin1,12005:up|Syk,20963:up|Ern1,78943:up|Map2k7,26400:up|Fgd4,224014:up|Arrb1,109689:up|Kit,16590:up
regulation of establishment of protein localization to mitochondrion	Biological Process	GO:1903747	12	85	1083	14773	0.0110803	0.00575374	0.0207833	0.277439	Rhou,69581:down|Bbc3,170770:down|Usp36,72344:up|Hsph1,15505:up|Srebf1,20787:up|Kat2a,14534:up|Slc17a9,228993:up|Srebf2,20788:up|Dnaja1,15502:up|Fam20b,215015:up|Stard7,99138:up|Fbxw7,50754:down
positive regulation of cellular protein catabolic process	Biological Process	GO:1903364	14	105	1083	14773	0.0129271	0.00710756	0.0209489	0.279272	Park2,50873:up|Rack1,14694:up|Fbxl5,242960:up|Apoe,11816:down|Herpud1,64209:down|Rnf125,67664:down|Dab2,13132:up|Fbxo22,71999:up|Axin1,12005:up|Trib3,228775:down|Gclc,14629:down|Mdm2,17246:down|Sumo3,20610:up|Fbxw7,50754:down
enzyme activator activity	Molecular Function	GO:0008047	38	369	1083	14773	0.0350877	0.024978	0.0209916	0.2794	Grtp1,66790:down|Rundc3a,51799:up|Rack1,14694:up|Sipa1l1,217692:down|Tbc1d4,210789:down|Dock4,238130:up|Rabep1,54189:up|Nsmaf,18201:up|Tank,21353:down|Clpx,270166:down|Arfgap1,228998:down|Cdkn1b,12576:up|Tbc1d20,67231:up|Adck5,268822:down|Apoe,11816:down|Arhgef1,16801:down|Arhgap17,70497:down|Fam20b,215015:up|Arap1,69710:down|Pcolce,18542:up|Fam13b,225358:down|Axin1,12005:up|Grk5,14773:down|Fn1,1…
transferase activity, transferring acyl groups other than amino-acyl groups	Molecular Function	GO:0016747	23	200	1083	14773	0.0212373	0.0135382	0.0210184	0.2794	Acat2,110460:up|Agpat4,68262:up|Atf2,11909:up|Dgat2,67800:down|Clock,12753:down|Pla2g15,192654:down|Taf9b,407786:up|Gm4952,240549:down|Gpat4,102247:down|Zdhhc9,208884:up|Acnat2,209186:down|Crot,74114:down|Elovl3,12686:down|Atat1,73242:down|Fasn,14104:up|Porcn,53627:up|Esco1,77805:down|Hadhb,231086:down|Agpat1,55979:up|Acaa1b,235674:down|Kat2a,14534:up|Zdhhc4,72881:up|Kansl3,226976:down
response to organic cyclic compound	Biological Process	GO:0014070	58	605	1083	14773	0.0535549	0.0409531	0.0210435	0.2794	Nr0b2,23957:down|Rxra,20181:up|Cdk2,12566:down|Acacb,100705:up|Clock,12753:down|Bmp7,12162:up|Snca,20617:up|Safb,224903:down|Adar,56417:down|Abcb4,18670:down|Nr1i3,12355:down|Pygm,19309:up|Dnaja1,15502:up|Nr4a1,15370:down|Kdm3a,104263:up|Rnf6,74132:up|P2rx7,18439:up|Cnot2,72068:up|Cdkn1b,12576:up|Nr1h3,22259:up|Saa2,20209:down|Zcchc11,230594:up|Smad5,17129:down|Aacs,78894:up|Ntrk2,18212:up|Uri1,1…
alpha-amino acid biosynthetic process	Biological Process	GO:1901607	10	66	1083	14773	0.00923361	0.00446761	0.0212539	0.281813	Cbs,12411:down|Mthfr,17769:down|Fpgs,14287:down|Mtrr,210009:up|Asns,27053:up|Asl,109900:up|Aldh18a1,56454:up|Shmt1,20425:up|Got1,14718:up|Bcat2,12036:up
ribonucleotide binding	Molecular Function	GO:0032553	138	1599	1083	14773	0.127424	0.108238	0.0213557	0.282784	Nmrk1,225994:up|Rnd1,223881:down|Stk38,106504:down|Cdk2,12566:down|Acacb,100705:up|Clcn7,26373:up|Pmvk,68603:up|Arl4d,80981:down|Mapk14,26416:down|Asns,27053:up|Ip6k2,76500:down|Arl15,218639:up|Pim3,223775:down|Prkd3,75292:down|Acly,104112:up|Trib3,228775:down|Oasl1,231655:down|Aacs,78894:up|Kit,16590:up|Atrx,22589:down|Rab22a,19334:down|Sphk2,56632:down|Eef2k,13631:up|Cmpk2,22169:down|Mark2,1372…
negative regulation of signaling	Biological Process	GO:0023057	93	1034	1083	14773	0.0858726	0.0699926	0.0216222	0.285929	Dusp7,235584:up|Adipor1,72674:down|Stk38,106504:down|Mpv17l,93734:up|Park2,50873:up|Rack1,14694:up|Fktn,246179:up|Pnkd,56695:down|Bmp7,12162:up|Adar,56417:down|Sigirr,24058:down|Mapk14,26416:down|Srebf1,20787:up|Gata2,14461:up|Cx3cr1,13051:up|Lmbrd1,68421:down|Hic1,15248:up|P2rx7,18439:up|Ndufaf2,75597:up|Pim3,223775:down|Apoe,11816:down|Cish,12700:up|Herpud1,64209:down|Taok3,330177:down|Cd59a,12…
regulation of gluconeogenesis	Biological Process	GO:0006111	7	39	1083	14773	0.00646353	0.00263995	0.0217106	0.28633	Kat2a,14534:up|Stk11,20869:up|Dgat2,67800:down|Sesn2,230784:down|Supt20,56790:down|Pdk2,18604:up|Mst1,15235:down
negative regulation of cell cycle G1/S phase transition	Biological Process	GO:1902807	7	39	1083	14773	0.00646353	0.00263995	0.0217106	0.28633	Ctdsp1,227292:down|Cdkn1a,12575:down|Ezh2,14056:down|Mdm2,17246:down|Pml,18854:up|Gigyf2,227331:up|Trp53,22059:up
negative regulation of neuron apoptotic process	Biological Process	GO:0043524	18	147	1083	14773	0.0166205	0.00995059	0.0218832	0.288221	Park2,50873:up|Tert,21752:up|Gabrb3,14402:down|Bag1,12017:up|Snca,20617:up|Xiap,11798:down|Set,56086:down|Nes,18008:up|Gclc,14629:down|Ilk,16202:down|Birc5,11799:down|Bcl2l1,12048:down|Hsph1,15505:up|Apoe,11816:down|Itsn1,16443:up|Gpi1,14751:up|Nrbp2,223649:down|Ntrk2,18212:up
coated pit	Cellular Component	GO:0005905	9	57	1083	14773	0.00831025	0.00385839	0.0219924	0.289273	Picalm,233489:down|Atat1,73242:down|Trf,22041:up|Fnbp1,14269:down|Dab2,13132:up|Itsn1,16443:up|Dnm1l,74006:up|Arrb1,109689:up|Slc2a4,20528:up
cellular response to oxidative stress	Biological Process	GO:0034599	22	190	1083	14773	0.0203139	0.0128613	0.0220359	0.28946	Ezh2,14056:down|Fxn,14297:down|Park2,50873:up|Rack1,14694:up|Cd36,12491:up|Snca,20617:up|Sesn2,230784:down|Hspb1,15507:up|Trp53inp1,60599:down|Fbxw7,50754:down|Lcn2,16819:down|Mpv17,17527:down|Atp13a2,74772:down|Sfpq,71514:down|Hsph1,15505:up|Pdk2,18604:up|Atp2a2,11938:down|Vimp,109815:up|Net1,56349:down|Pml,18854:up|Trp53,22059:up|Hsf1,15499:up
apical junction complex	Cellular Component	GO:0043296	15	116	1083	14773	0.0138504	0.00785216	0.0222379	0.291342	Igsf5,72058:down|Camsap3,69697:up|Shroom2,110380:down|Amot,27494:up|Cdh1,12550:up|Cgnl1,68178:down|Ank3,11735:up|Ash1l,192195:up|Frmd4a,209630:down|Ctnnb1,12387:up|Cldn1,12737:down|Mpdz,17475:up|Arhgap17,70497:down|Cldn7,53624:up|Magi3,99470:down
copper ion binding	Molecular Function	GO:0005507	8	48	1083	14773	0.00738689	0.00324917	0.0222519	0.291342	Atox1,11927:up|Snca,20617:up|Moxd1,59012:up|Loxl4,67573:down|Slc11a2,18174:down|F5,14067:down|Cp,12870:down|Trp53,22059:up
protein modification by small protein conjugation	Biological Process	GO:0032446	54	559	1083	14773	0.0498615	0.0378393	0.0222678	0.291342	Klhl25,207952:down|Park2,50873:up|Dcun1d5,76863:up|Klhl20,226541:down|Mad2l2,71890:down|Gclc,14629:down|Dnaja1,15502:up|Mib1,225164:up|Rbbp6,19647:up|Rnf6,74132:up|Sumo3,20610:up|Dcun1d2,102323:up|Fbxl5,242960:up|Itch,16396:up|Cdc20,107995:down|Bcor,71458:down|Herpud1,64209:down|Med11,66172:down|Fbxo22,71999:up|Trib3,228775:down|Klhl3,100503085:down|Ube2v1,66589:down|Klhl13,67455:down|Fbxo11,2250…
protease binding	Molecular Function	GO:0002020	14	106	1083	14773	0.0129271	0.00717525	0.0225686	0.294886	Ndufs7,75406:up|Syvn1,74126:down|Ubc,22190:up|Il1r1,16177:up|Park2,50873:up|Vimp,109815:up|Bfar,67118:down|Xiap,11798:down|Fn1,14268:up|Flot1,14251:up|Trp53,22059:up|Kit,16590:up|F3,14066:up|Lcn2,16819:down
regulation of proteasomal ubiquitin-dependent protein catabolic process	Biological Process	GO:0032434	17	137	1083	14773	0.0156971	0.00927367	0.0226121	0.295057	Mtm1,17772:down|Park2,50873:up|Rack1,14694:up|Axin1,12005:up|Clec16a,74374:up|Gclc,14629:down|Mdm2,17246:down|Dda1,66498:down|Tlk2,24086:up|Senp1,223870:down|Rnf125,67664:down|Herpud1,64209:down|Pbk,52033:down|Fbxo22,71999:up|Dab2,13132:up|Trib3,228775:down|Tpr,108989:down
mitochondrial inner membrane	Cellular Component	GO:0005743	38	371	1083	14773	0.0350877	0.0251134	0.0226415	0.295057	Ndufs7,75406:up|Smdt1,69029:down|Coq10b,67876:up|Atp5j2,57423:up|Sdhb,67680:up|Oxa1l,69089:down|Atp5l,27425:down|Gpx4,625249:down|Foxred1,235169:down|Higd1a,56295:up|Pisd,320951:down|Clpx,270166:down|Fpgs,14287:down|Slc25a51,230125:up|Pmpcb,73078:down|Coq3,230027:down|Fdxr,14149:up|Cyb5r3,109754:up|Slc8b1,170756:down|Hadhb,231086:down|Ptpmt1,66461:down|Atp5o,28080:up|Immp1l,66541:down|Uqcrq,22272…
intrinsic apoptotic signaling pathway in response to DNA damage	Biological Process	GO:0008630	13	96	1083	14773	0.0120037	0.00649834	0.0227112	0.295504	Bbc3,170770:down|Bok,51800:down|Cdip1,66626:up|Shisa5,66940:down|Cdkn1a,12575:down|Fbxo18,50755:up|Bcl3,12051:down|Ell3,269344:up|Pml,18854:up|Ei24,13663:down|Trp53,22059:up|Bcl2l1,12048:down|Hic1,15248:up
transcription factor binding transcription factor activity	Molecular Function	GO:0000989	41	406	1083	14773	0.0378578	0.0274826	0.0227356	0.295504	Nr0b2,23957:down|Irf2bp2,270110:down|Nab2,17937:up|Clock,12753:down|Zmiz2,52915:up|Rbm39,170791:down|Meis2,17536:up|Bhlhe41,79362:up|Rcor3,214742:down|Tfb2m,15278:up|Bcor,71458:down|Med11,66172:down|Ing4,28019:down|Trib3,228775:down|Sqstm1,18412:down|Uri1,19777:up|Pir,69656:up|Spen,56381:down|Usp16,74112:up|Rbpms,19663:up|Bhlhe40,20893:up|Supt20,56790:down|Rbm14,56275:up|Ctnnb1,12387:up|Phf21a,19…
cadherin binding	Molecular Function	GO:0045296	28	257	1083	14773	0.0258541	0.0173966	0.0227849	0.295754	Sept2,18000:up|Stk38,106504:down|Cdh1,12550:up|Rack1,14694:up|Fmnl2,71409:down|Ank3,11735:up|Gigyf2,227331:up|Sh3glb2,227700:up|Ctnnb1,12387:up|Lima1,65970:down|Ndrg1,17988:down|Ccnb2,12442:down|Mark2,13728:up|Epn2,13855:down|Glod4,67201:up|Arhgef16,230972:up|Eps8l2,98845:down|Picalm,233489:down|Fasn,14104:up|Egfr,13649:up|Eif4g1,208643:up|Golga3,269682:down|Cobll1,319876:down|Baiap2,108100:down|…
negative regulation of cell death	Biological Process	GO:0060548	77	839	1083	14773	0.0710988	0.0567928	0.0229626	0.297666	Mpv17l,93734:up|Park2,50873:up|Rack1,14694:up|Bmp7,12162:up|Adar,56417:down|Asns,27053:up|Set,56086:down|Nes,18008:up|Cx3cr1,13051:up|Fam175b,109359:up|Cdkn1b,12576:up|Pim3,223775:down|Apoe,11816:down|Herpud1,64209:down|Kit,16590:up|Uri1,19777:up|Rnf4,19822:down|Fxn,14297:down|Tert,21752:up|Taf9b,407786:up|Ctnnb1,12387:up|Sphk2,56632:down|Eef2k,13631:up|Bcl3,12051:down|Gas1,14451:up|Ell3,269344:u…
protein binding involved in cell-cell adhesion	Molecular Function	GO:0098632	27	246	1083	14773	0.0249307	0.016652	0.0229925	0.297666	Sept2,18000:up|Stk38,106504:down|Cdh1,12550:up|Rack1,14694:up|Fmnl2,71409:down|Gigyf2,227331:up|Sh3glb2,227700:up|Ctnnb1,12387:up|Lima1,65970:down|Ndrg1,17988:down|Ccnb2,12442:down|Mark2,13728:up|Epn2,13855:down|Glod4,67201:up|Arhgef16,230972:up|Eps8l2,98845:down|Picalm,233489:down|Fasn,14104:up|Egfr,13649:up|Eif4g1,208643:up|Golga3,269682:down|Cobll1,319876:down|Baiap2,108100:down|Hspa8,15481:up…
regulation of sterol transport	Biological Process	GO:0032371	6	31	1083	14773	0.00554017	0.00209842	0.0231376	0.297872	Acat2,110460:up|Abcb4,18670:down|Nr1h3,22259:up|Srebf2,20788:up|Irak1,16179:up|Apoe,11816:down
iron ion transport	Biological Process	GO:0006826	6	31	1083	14773	0.00554017	0.00209842	0.0231376	0.297872	Picalm,233489:down|Trf,22041:up|Slc11a2,18174:down|Slc39a14,213053:down|Sfxn1,14057:down|Slc11a1,18173:down
regulation of cholesterol transport	Biological Process	GO:0032374	6	31	1083	14773	0.00554017	0.00209842	0.0231376	0.297872	Acat2,110460:up|Abcb4,18670:down|Nr1h3,22259:up|Srebf2,20788:up|Irak1,16179:up|Apoe,11816:down
folic acid-containing compound metabolic process	Biological Process	GO:0006760	5	23	1083	14773	0.00461681	0.00155689	0.0232666	0.297872	Mthfr,17769:down|Fpgs,14287:down|Shmt1,20425:up|Mtrr,210009:up|Sardh,192166:up
drug transporter activity	Molecular Function	GO:0090484	5	23	1083	14773	0.00461681	0.00155689	0.0232666	0.297872	Slc19a1,20509:down|Abcb4,18670:down|Slc22a18,18400:down|Slco1b2,28253:down|Slc38a3,76257:up
glutamate metabolic process	Biological Process	GO:0006536	5	23	1083	14773	0.00461681	0.00155689	0.0232666	0.297872	Fpgs,14287:down|Asl,109900:up|Gclc,14629:down|Aldh18a1,56454:up|Got1,14718:up
pre-mRNA binding	Molecular Function	GO:0036002	5	23	1083	14773	0.00461681	0.00155689	0.0232666	0.297872	Prpf8,192159:up|Zrsr1,22183:up|Ptbp2,56195:down|Slu7,193116:up|U2af1l4,233073:down
protein autophosphorylation	Biological Process	GO:0046777	23	202	1083	14773	0.0212373	0.0136736	0.0233291	0.297872	Mapk14,26416:down|Eef2k,13631:up|Syk,20963:up|Mark2,13728:up|Ern1,78943:up|Grk5,14773:down|Nek2,18005:down|Cav1,12389:up|Stk11,20869:up|Atp13a2,74772:down|Fgfr1,14182:up|Egfr,13649:up|Pim3,223775:down|Camk2d,108058:down|Nlrp12,378425:down|Clk1,12747:up|Taok3,330177:down|Irak1,16179:up|Hspa8,15481:up|Kit,16590:up|Ntrk2,18212:up|Htatip2,53415:down|Camk2b,12323:up
single-organism carbohydrate metabolic process	Biological Process	GO:0044723	51	525	1083	14773	0.0470914	0.0355378	0.0235278	0.297872	Adipor1,72674:down|Ugt1a9,394434:down|Acacb,100705:up|Angptl8,624219:up|Pygl,110095:up|Xylb,102448:down|Park2,50873:up|Fktn,246179:up|Snca,20617:up|Sds,231691:down|Dolpp1,57170:up|B4galnt1,14421:down|Mapk14,26416:down|Ugt1a2,22236:up|Gclc,14629:down|Pygm,19309:up|Onecut1,15379:up|Man2a2,140481:down|P2rx7,18439:up|Fabp5,16592:up|Coq3,230027:down|Pdk2,18604:up|Entpd5,12499:down|Inppl1,16332:up|Dgat…
carbon-nitrogen lyase activity	Molecular Function	GO:0016840	3	9	1083	14773	0.00277008	0.00060922	0.0236123	0.297872	Asl,109900:up|Sds,231691:down|Hal,15109:down
ribbon synapse	Cellular Component	GO:0097470	3	9	1083	14773	0.00277008	0.00060922	0.0236123	0.297872	Atp2a2,11938:down|Ctbp2,13017:up|Kif3a,16568:up
cysteine metabolic process	Biological Process	GO:0006534	3	9	1083	14773	0.00277008	0.00060922	0.0236123	0.297872	Cbs,12411:down|Gclc,14629:down|Csad,246277:down
chaperone mediated protein folding requiring cofactor	Biological Process	GO:0051085	3	9	1083	14773	0.00277008	0.00060922	0.0236123	0.297872	Hsph1,15505:up|Hspe1,15528:up|Hspa8,15481:up
negative regulation of protein sumoylation	Biological Process	GO:0033234	3	9	1083	14773	0.00277008	0.00060922	0.0236123	0.297872	Rnf4,19822:down|Ctnnb1,12387:up|Capn3,12335:up
regulation of NK T cell activation	Biological Process	GO:0051133	3	9	1083	14773	0.00277008	0.00060922	0.0236123	0.297872	Cd1d1,12479:down|Hsph1,15505:up|Cd1d2,12480:down
AMP-activated protein kinase complex	Cellular Component	GO:0031588	3	9	1083	14773	0.00277008	0.00060922	0.0236123	0.297872	Prkag2,108099:down|Prkab1,19079:up|Sesn2,230784:down
cholesterol catabolic process	Biological Process	GO:0006707	3	9	1083	14773	0.00277008	0.00060922	0.0236123	0.297872	Cyp7a1,13122:up|Apoe,11816:down|Hsd3b7,101502:down
sterol catabolic process	Biological Process	GO:0016127	3	9	1083	14773	0.00277008	0.00060922	0.0236123	0.297872	Cyp7a1,13122:up|Apoe,11816:down|Hsd3b7,101502:down
cyclin-dependent protein kinase activating kinase activity	Molecular Function	GO:0019912	3	9	1083	14773	0.00277008	0.00060922	0.0236123	0.297872	Cdkn1a,12575:down|Adck5,268822:down|Grk5,14773:down
fatty acid derivative binding	Molecular Function	GO:1901567	3	9	1083	14773	0.00277008	0.00060922	0.0236123	0.297872	Cyp4a14,13119:down|Hspa8,15481:up|Snca,20617:up
negative regulation of cell growth	Biological Process	GO:0030308	19	159	1083	14773	0.0175439	0.0107629	0.0237697	0.299474	Bbc3,170770:down|Adipor1,72674:down|Cda,72269:down|Rack1,14694:up|Gas1,14451:up|Ei24,13663:down|Sesn2,230784:down|Rnf6,74132:up|Crlf3,54394:up|Ip6k2,76500:down|Stk11,20869:up|Cdkn1b,12576:up|Cdkn1a,12575:down|Dab2,13132:up|Pml,18854:up|Sema3f,20350:down|Trp53,22059:up|Sema6a,20358:up|St7l,229681:up
transition metal ion transport	Biological Process	GO:0000041	11	77	1083	14773	0.010157	0.00521221	0.0241944	0.304048	Picalm,233489:down|Trf,22041:up|Slc39a14,213053:down|Atox1,11927:up|Tcn2,21452:down|Slc11a2,18174:down|Slc11a1,18173:down|Cp,12870:down|Sfxn1,14057:down|Slc30a10,226781:down|Slc39a5,72002:down
positive regulation of proteasomal protein catabolic process	Biological Process	GO:1901800	11	77	1083	14773	0.010157	0.00521221	0.0241944	0.304048	Park2,50873:up|Rack1,14694:up|Herpud1,64209:down|Rnf125,67664:down|Dab2,13132:up|Fbxo22,71999:up|Axin1,12005:up|Trib3,228775:down|Gclc,14629:down|Mdm2,17246:down|Fbxw7,50754:down
lipid localization	Biological Process	GO:0010876	30	281	1083	14773	0.0277008	0.0190212	0.0242829	0.304772	Acat2,110460:up|Arv1,68865:up|Acacb,100705:up|Dgat2,67800:down|Cd36,12491:up|B4galnt1,14421:down|Abcb4,18670:down|Selm,114679:up|Syk,20963:up|Aqp9,64008:up|Lbp,16803:down|Acsl1,14081:up|Osbpl1a,64291:down|Crot,74114:down|Sigmar1,18391:down|Slco1b2,28253:down|Pnpla2,66853:down|P2rx7,18439:up|Cav1,12389:up|Abca3,27410:up|Esyt1,23943:down|Apoe,11816:down|Stard10,56018:up|Dab2,13132:up|Nr1h3,22259:up…
cholesterol transport	Biological Process	GO:0030301	9	58	1083	14773	0.00831025	0.00392608	0.0243978	0.305437	Acat2,110460:up|Cav1,12389:up|Arv1,68865:up|Apoe,11816:down|Cd36,12491:up|Abcb4,18670:down|Nr1h3,22259:up|Srebf2,20788:up|Irak1,16179:up
regulation of protein processing	Biological Process	GO:0070613	9	58	1083	14773	0.00831025	0.00392608	0.0243978	0.305437	Angptl8,624219:up|Cdh1,12550:up|Xiap,11798:down|Serping1,12258:down|Gas1,14451:up|Mdm2,17246:down|Ldlrad3,241576:up|Cd59a,12509:up|Birc5,11799:down
negative regulation of growth	Biological Process	GO:0045926	25	225	1083	14773	0.023084	0.0152305	0.0244321	0.305478	Bbc3,170770:down|Adipor1,72674:down|Cda,72269:down|Fxn,14297:down|Rack1,14694:up|Cd36,12491:up|Gas1,14451:up|Lbp,16803:down|Ei24,13663:down|Sesn2,230784:down|Rnf6,74132:up|Nkd1,93960:up|Crlf3,54394:up|Ip6k2,76500:down|Stk11,20869:up|Cdkn1b,12576:up|Ing4,28019:down|Dab2,13132:up|Cdkn1a,12575:down|Pml,18854:up|Trp53,22059:up|Sema3f,20350:down|Sema6a,20358:up|St7l,229681:up|Sqstm1,18412:down
vesicle membrane	Cellular Component	GO:0012506	24	214	1083	14773	0.0221607	0.0144859	0.0245268	0.305714	Slc5a6,330064:up|Park2,50873:up|Slc26a6,171429:up|Snca,20617:up|Anxa7,11750:down|Pcsk4,18551:up|Copz2,56358:down|Epn2,13855:down|Slc11a1,18173:down|Clcn3,12725:down|Slc2a4,20528:up|Picalm,233489:down|Cav1,12389:up|Abca3,27410:up|Atp13a2,74772:down|Trf,22041:up|Anxa3,11745:down|Atp2a2,11938:down|Kif1b,16561:up|Dab2,13132:up|Sun1,77053:up|Sec23b,27054:down|Arcn1,213827:down|Anxa4,11746:up
erythrocyte differentiation	Biological Process	GO:0030218	13	97	1083	14773	0.0120037	0.00656603	0.0245318	0.305714	Sp1,20683:up|Cebpg,12611:up|Senp1,223870:down|Adar,56417:down|Jmjd6,107817:up|Mapk14,26416:down|Slc11a2,18174:down|Gata2,14461:up|Pknox1,18771:up|Smad5,17129:down|Sfxn1,14057:down|Kit,16590:up|Klf13,50794:up
protein transport	Biological Process	GO:0015031	130	1505	1083	14773	0.120037	0.101875	0.0245439	0.305714	Nr0b2,23957:down|Park2,50873:up|Rab3il1,74760:up|Mapk14,26416:down|Ahcyl1,229709:up|Copz2,56358:down|Nagpa,27426:up|Unc50,67387:down|Ndufaf2,75597:up|Snx14,244962:down|Pim3,223775:down|Slc8b1,170756:down|Herpud1,64209:down|Zfand2b,68818:down|Tnpo1,238799:up|Slc17a9,228993:up|Selenbp2,20342:up|Pex5,19305:down|Aacs,78894:up|Rab22a,19334:down|Immp2l,93757:down|Xpo7,65246:up|Axin1,12005:up|Fbxw7,5075…
negative regulation of DNA replication	Biological Process	GO:0008156	7	40	1083	14773	0.00646353	0.00270764	0.0247048	0.305788	Inppl1,16332:up|Fbxo18,50755:up|Acd,497652:down|Stag2,20843:up|Trp53,22059:up|Fbxw7,50754:down|Zranb3,226409:up
acute-phase response	Biological Process	GO:0006953	7	40	1083	14773	0.00646353	0.00270764	0.0247048	0.305788	Sigirr,24058:down|Saa2,20209:down|Orm2,18406:down|Lbp,16803:down|Fn1,14268:up|Saa3,20210:down|Saa1,20208:down
response to gamma radiation	Biological Process	GO:0010332	7	40	1083	14773	0.00646353	0.00270764	0.0247048	0.305788	Rnf4,19822:down|Cdkn1a,12575:down|Apobec1,11810:up|Pml,18854:up|Trp53,22059:up|Bcl2l1,12048:down|Tlk2,24086:up
regulation of gene silencing	Biological Process	GO:0060968	7	40	1083	14773	0.00646353	0.00270764	0.0247048	0.305788	Adar,56417:down|Apobec1,11810:up|Cdk2,12566:down|Egfr,13649:up|Tert,21752:up|Pum2,80913:down|Ncor2,20602:up
steroid dehydrogenase activity, acting on the CH-OH group of donors, NAD or NADP as acceptor	Molecular Function	GO:0033764	7	40	1083	14773	0.00646353	0.00270764	0.0247048	0.305788	Nsdhl,18194:up|Cbr4,234309:down|H2-Ke6,14979:down|Dhrs9,241452:down|Hsd3b7,101502:down|Htatip2,53415:down|Hsd17b6,27400:down
guanyl-nucleotide exchange factor activity	Molecular Function	GO:0005085	19	160	1083	14773	0.0175439	0.0108306	0.0251909	0.311251	Fbxo8,50753:down|Arhgef10l,72754:down|Rab3il1,74760:up|Plekhg5,269608:down|Fnbp1,14269:down|Sbf1,77980:up|Dock4,238130:up|Eif2b2,217715:up|Arhgef16,230972:up|Eps8l2,98845:down|Dock10,210293:up|Arhgef3,71704:up|Arhgef19,213649:down|Dennd4b,229541:down|Itsn1,16443:up|Arhgef1,16801:down|Net1,56349:down|Trip10,106628:up|Fgd4,224014:up
protein binding involved in cell adhesion	Molecular Function	GO:0098631	27	248	1083	14773	0.0249307	0.0167874	0.0252093	0.311251	Sept2,18000:up|Stk38,106504:down|Cdh1,12550:up|Rack1,14694:up|Fmnl2,71409:down|Gigyf2,227331:up|Sh3glb2,227700:up|Ctnnb1,12387:up|Lima1,65970:down|Ndrg1,17988:down|Ccnb2,12442:down|Mark2,13728:up|Epn2,13855:down|Glod4,67201:up|Arhgef16,230972:up|Eps8l2,98845:down|Picalm,233489:down|Fasn,14104:up|Egfr,13649:up|Eif4g1,208643:up|Golga3,269682:down|Cobll1,319876:down|Baiap2,108100:down|Hspa8,15481:up…
protein binding transcription factor activity	Molecular Function	GO:0000988	41	409	1083	14773	0.0378578	0.0276856	0.0252828	0.311768	Nr0b2,23957:down|Irf2bp2,270110:down|Nab2,17937:up|Clock,12753:down|Zmiz2,52915:up|Rbm39,170791:down|Meis2,17536:up|Bhlhe41,79362:up|Rcor3,214742:down|Tfb2m,15278:up|Bcor,71458:down|Med11,66172:down|Ing4,28019:down|Trib3,228775:down|Sqstm1,18412:down|Uri1,19777:up|Pir,69656:up|Spen,56381:down|Usp16,74112:up|Rbpms,19663:up|Bhlhe40,20893:up|Supt20,56790:down|Rbm14,56275:up|Ctnnb1,12387:up|Phf21a,19…
proteolysis	Biological Process	GO:0006508	118	1355	1083	14773	0.108957	0.0917214	0.025444	0.312864	Cops7a,26894:up|Serpinb1a,66222:down|Park2,50873:up|Rack1,14694:up|Gzma,14938:down|Clec16a,74374:up|Metap2,56307:down|Ldlrad3,241576:up|Ufd1l,22230:down|Rnf6,74132:up|Sumo3,20610:up|Prepl,213760:up|Fam175b,109359:up|P2rx7,18439:up|Usp36,72344:up|Reck,53614:up|Cdkn1b,12576:up|Fbxl5,242960:up|Apoe,11816:down|Cdc20,107995:down|Herpud1,64209:down|Nr1h3,22259:up|Trib3,228775:down|Cd59a,12509:up|F10,14…
negative regulation of gene silencing	Biological Process	GO:0060969	4	16	1083	14773	0.00369344	0.00108306	0.025664	0.312864	Adar,56417:down|Apobec1,11810:up|Tert,21752:up|Ncor2,20602:up
positive regulation of fatty acid biosynthetic process	Biological Process	GO:0045723	4	16	1083	14773	0.00369344	0.00108306	0.025664	0.312864	Srebf1,20787:up|Nr1h3,22259:up|Mid1ip1,68041:up|Slc45a3,212980:down
endocytic vesicle membrane	Cellular Component	GO:0030666	4	16	1083	14773	0.00369344	0.00108306	0.025664	0.312864	Picalm,233489:down|Epn2,13855:down|Slc11a1,18173:down|Anxa3,11745:down
pyrimidine nucleobase metabolic process	Biological Process	GO:0006206	4	16	1083	14773	0.00369344	0.00108306	0.025664	0.312864	Uck1,22245:down|Aldh6a1,104776:down|Tymp,72962:down|Tet2,214133:down
positive regulation of cellular response to oxidative stress	Biological Process	GO:1900409	4	16	1083	14773	0.00369344	0.00108306	0.025664	0.312864	Sfpq,71514:down|Park2,50873:up|Fbxw7,50754:down|Snca,20617:up
fibril organization	Biological Process	GO:0097435	4	16	1083	14773	0.00369344	0.00108306	0.025664	0.312864	Col5a1,12831:up|Ilk,16202:down|Hspa8,15481:up|Cd36,12491:up
interleukin-1-mediated signaling pathway	Biological Process	GO:0070498	4	16	1083	14773	0.00369344	0.00108306	0.025664	0.312864	Rps6ka4,56613:up|Il1r1,16177:up|Irak1,16179:up|Irak2,108960:down
macromolecule localization	Biological Process	GO:0033036	196	2355	1083	14773	0.180979	0.159412	0.0256831	0.312864	Nr0b2,23957:down|Acacb,100705:up|Park2,50873:up|Rab3il1,74760:up|Oxa1l,69089:down|Mapk14,26416:down|Ahcyl1,229709:up|Copz2,56358:down|Nagpa,27426:up|Unc50,67387:down|Ndufaf2,75597:up|Camsap3,69697:up|Snx14,244962:down|Pim3,223775:down|Slc8b1,170756:down|Herpud1,64209:down|Zfand2b,68818:down|Tnpo1,238799:up|Slc17a9,228993:up|Selenbp2,20342:up|Pex5,19305:down|Aacs,78894:up|Wash1,68767:up|Dgat2,6780…
phospholipid metabolic process	Biological Process	GO:0006644	29	271	1083	14773	0.0267775	0.0183443	0.0257174	0.312864	Agpat4,68262:up|Plpp5,71910:up|Mtm1,17772:down|Pla2g15,192654:down|Serinc1,56442:down|Pmvk,68603:up|Snca,20617:up|Chka,12660:down|Gpat4,102247:down|Sphk2,56632:down|Pip5k1a,18720:up|Mvk,17855:up|Pisd,320951:down|Mtmr1,53332:down|Fdps,110196:up|Ip6k2,76500:down|Fabp5,16592:up|Agpat1,55979:up|Fdft1,14137:up|Inppl1,16332:up|Gpcpd1,74182:up|Crls1,66586:down|Enpp2,18606:up|Pla2g6,53357:down|Mtmr2,7711…
regulation of protein ubiquitination	Biological Process	GO:0031396	21	182	1083	14773	0.0193906	0.0123198	0.0257205	0.312864	Park2,50873:up|Dcun1d5,76863:up|Xiap,11798:down|Axin1,12005:up|Gclc,14629:down|Mad2l2,71890:down|Dnaja1,15502:up|Sumo3,20610:up|Fbxw7,50754:down|Rnf20,109331:down|Dcun1d2,102323:up|Cav1,12389:up|Cdc20,107995:down|Herpud1,64209:down|Fbxo22,71999:up|Trib3,228775:down|Pml,18854:up|Tpr,108989:down|Arrb1,109689:up|Ubxn2a,217379:down|Wash1,68767:up
mitochondrial membrane	Cellular Component	GO:0031966	50	516	1083	14773	0.0461681	0.0349286	0.02576	0.312959	Ndufs7,75406:up|Bok,51800:down|Smdt1,69029:down|Coq10b,67876:up|Atp5j2,57423:up|Sdhb,67680:up|Oxa1l,69089:down|Atp5l,27425:down|Slc44a1,100434:down|Tmbim6,110213:up|Gpx4,625249:down|Foxred1,235169:down|Higd1a,56295:up|Rab11fip5,52055:up|Pisd,320951:down|Clpx,270166:down|Fpgs,14287:down|Slc25a51,230125:up|Pmpcb,73078:down|Coq3,230027:down|Fam73b,108958:up|Fdxr,14149:up|Cyb5r3,109754:up|Slc8b1,1707…
purine ribonucleotide binding	Molecular Function	GO:0032555	136	1584	1083	14773	0.125577	0.107223	0.0257994	0.313052	Nmrk1,225994:up|Rnd1,223881:down|Stk38,106504:down|Cdk2,12566:down|Acacb,100705:up|Clcn7,26373:up|Pmvk,68603:up|Arl4d,80981:down|Mapk14,26416:down|Asns,27053:up|Ip6k2,76500:down|Arl15,218639:up|Pim3,223775:down|Prkd3,75292:down|Acly,104112:up|Trib3,228775:down|Oasl1,231655:down|Aacs,78894:up|Kit,16590:up|Atrx,22589:down|Rab22a,19334:down|Sphk2,56632:down|Eef2k,13631:up|Cmpk2,22169:down|Mark2,1372…
positive regulation of intracellular transport	Biological Process	GO:0032388	31	294	1083	14773	0.0286242	0.0199012	0.0260038	0.315145	Bbc3,170770:down|Rbpms,19663:up|Cdh1,12550:up|Rack1,14694:up|Ank3,11735:up|Snca,20617:up|Mapk14,26416:down|Syk,20963:up|Gata2,14461:up|Mdm2,17246:down|Fbxw7,50754:down|Rhou,69581:down|P2rx7,18439:up|Cav1,12389:up|Usp36,72344:up|Egfr,13649:up|Cxcl10,15945:down|Tbc1d20,67231:up|Il4ra,16190:down|Ceacam1,26365:down|Dab2,13132:up|Nlrp12,378425:down|Kat2a,14534:up|Slc17a9,228993:up|Tpr,108989:down|Sreb…
translation factor activity, RNA binding	Molecular Function	GO:0008135	11	78	1083	14773	0.010157	0.0052799	0.0263703	0.319194	Hbs1l,56422:down|Eif4g1,208643:up|Eif4e2,26987:up|Eif4a1,13681:up|Eef2k,13631:up|Eif2b2,217715:up|Eif1a,13664:down|Eif4g3,230861:up|Eif3c,56347:down|Abtb1,80283:down|Eef1d,66656:down
negative regulation of cellular amide metabolic process	Biological Process	GO:0034249	16	129	1083	14773	0.0147738	0.00873215	0.0265235	0.320655	Rack1,14694:up|Gigyf2,227331:up|Eif4e2,26987:up|Ilf3,16201:up|Adar,56417:down|Mvk,17855:up|Sesn2,230784:down|Tnrc6a,233833:up|Pum2,80913:down|Cnot2,72068:up|Egfr,13649:up|Apoe,11816:down|Tpr,108989:down|Zcchc11,230594:up|Ncor2,20602:up|Olfm1,56177:up
peptidyl-lysine methylation	Biological Process	GO:0018022	12	88	1083	14773	0.0110803	0.00595681	0.026583	0.32098	Ezh2,14056:down|Suv39h1,20937:up|Ash1l,192195:up|Atrx,22589:down|Bcor,71458:down|Ctnnb1,12387:up|Eed,13626:down|Pih1d1,68845:down|Eef2kmt,70511:up|Kdm3a,104263:up|Tet2,214133:down|Suv420h1,225888:up
mitochondrial envelope	Cellular Component	GO:0005740	53	553	1083	14773	0.0489381	0.0374332	0.0266491	0.321386	Ndufs7,75406:up|Bok,51800:down|Smdt1,69029:down|Coq10b,67876:up|Atp5j2,57423:up|Sdhb,67680:up|Oxa1l,69089:down|Atp5l,27425:down|Slc44a1,100434:down|Tmbim6,110213:up|Gpx4,625249:down|Foxred1,235169:down|Higd1a,56295:up|Rab11fip5,52055:up|Pisd,320951:down|Clpx,270166:down|Fpgs,14287:down|Slc25a51,230125:up|Pmpcb,73078:down|Fdxr,14149:up|Coq3,230027:down|Fam73b,108958:up|Cyb5r3,109754:up|Slc8b1,1707…
cysteine-type endopeptidase regulator activity involved in apoptotic process	Molecular Function	GO:0043028	6	32	1083	14773	0.00554017	0.00216611	0.0267662	0.322403	Xiap,11798:down|Cdkn1b,12576:up|Rack1,14694:up|Arrb1,109689:up|Bcl2l1,12048:down|Snca,20617:up
purine ribonucleoside triphosphate binding	Molecular Function	GO:0035639	133	1548	1083	14773	0.122807	0.104786	0.0268259	0.322728	Nmrk1,225994:up|Rnd1,223881:down|Stk38,106504:down|Cdk2,12566:down|Acacb,100705:up|Clcn7,26373:up|Pmvk,68603:up|Arl4d,80981:down|Mapk14,26416:down|Asns,27053:up|Ip6k2,76500:down|Arl15,218639:up|Pim3,223775:down|Prkd3,75292:down|Acly,104112:up|Trib3,228775:down|Oasl1,231655:down|Aacs,78894:up|Kit,16590:up|Atrx,22589:down|Rab22a,19334:down|Sphk2,56632:down|Eef2k,13631:up|Mark2,13728:up|Cmpk2,22169:…
regulation of protein maturation	Biological Process	GO:1903317	9	59	1083	14773	0.00831025	0.00399377	0.0269845	0.323453	Angptl8,624219:up|Cdh1,12550:up|Xiap,11798:down|Serping1,12258:down|Gas1,14451:up|Mdm2,17246:down|Ldlrad3,241576:up|Cd59a,12509:up|Birc5,11799:down
sterol transport	Biological Process	GO:0015918	9	59	1083	14773	0.00831025	0.00399377	0.0269845	0.323453	Acat2,110460:up|Cav1,12389:up|Arv1,68865:up|Apoe,11816:down|Cd36,12491:up|Abcb4,18670:down|Nr1h3,22259:up|Srebf2,20788:up|Irak1,16179:up
gluconeogenesis	Biological Process	GO:0006094	9	59	1083	14773	0.00831025	0.00399377	0.0269845	0.323453	Stk11,20869:up|Dgat2,67800:down|Supt20,56790:down|Pdk2,18604:up|Mst1,15235:down|Sds,231691:down|Kat2a,14534:up|Gpi1,14751:up|Sesn2,230784:down
regulation of proteolysis involved in cellular protein catabolic process	Biological Process	GO:1903050	21	183	1083	14773	0.0193906	0.0123875	0.0271268	0.324728	Mtm1,17772:down|Park2,50873:up|Rack1,14694:up|Axin1,12005:up|Clec16a,74374:up|Gclc,14629:down|Mdm2,17246:down|Dda1,66498:down|Sumo3,20610:up|Fbxw7,50754:down|Tlk2,24086:up|Senp1,223870:down|Pbk,52033:down|Rnf125,67664:down|Herpud1,64209:down|Fbxo22,71999:up|Dab2,13132:up|Psmd14,59029:down|Trib3,228775:down|Pml,18854:up|Tpr,108989:down
nuclear body	Cellular Component	GO:0016604	23	205	1083	14773	0.0212373	0.0138767	0.0271567	0.324728	Rnf4,19822:down|Cdk2,12566:down|Tert,21752:up|Atrx,22589:down|Adar,56417:down|Pip5k1a,18720:up|Klhl20,226541:down|Tdp2,56196:down|Dusp11,72102:up|Mdm2,17246:down|Rnf6,74132:up|Sumo3,20610:up|Sfpq,71514:down|Rsrc1,66880:up|Srsf5,20384:down|Bclaf1,72567:down|Pml,18854:up|Slu7,193116:up|Trp53,22059:up|Ncor2,20602:up|Atxn2l,233871:down|Oip5,70645:down|Sqstm1,18412:down
protein targeting	Biological Process	GO:0006605	48	494	1083	14773	0.0443213	0.0334394	0.0272738	0.325416	Pkig,18769:down|Ank3,11735:up|Pip5k1a,18720:up|Mapk14,26416:down|Srebf1,20787:up|Syk,20963:up|Pex3,56535:up|Ei24,13663:down|Slc11a1,18173:down|Rhou,69581:down|Usp36,72344:up|Mbtps1,56453:down|Zfand2b,68818:down|Tnpo1,238799:up|Slc17a9,228993:up|Fam20b,215015:up|Pex5,19305:down|Rhod,11854:down|Stard7,99138:up|Hspa8,15481:up|Immp1l,66541:down|Cdh1,12550:up|Rbpms,19663:up|Sys1,66460:down|Nup54,26911…
cytoplasmic ribonucleoprotein granule	Cellular Component	GO:0036464	15	119	1083	14773	0.0138504	0.00805524	0.0273165	0.325416	Cnot2,72068:up|Clock,12753:down|Lsm3,67678:up|Rbpms,19663:up|Ythdf2,213541:down|Tial1,21843:down|Dhx9,13211:down|Cnot7,18983:down|Psma4,26441:down|Tnrc6a,233833:up|Pan2,103135:down|Pum2,80913:down|Atxn2l,233871:down|Stau1,20853:up|Sqstm1,18412:down
vacuole	Cellular Component	GO:0005773	84	933	1083	14773	0.0775623	0.0631558	0.0275151	0.325416	Arsg,74008:down|Cdk2,12566:down|Clcn7,26373:up|Chmp6,208092:down|Ank3,11735:up|Clec16a,74374:up|Slc11a1,18173:down|Lmbrd1,68421:down|Pnpla7,241274:up|Slc2a4,20528:up|Trf,22041:up|Cdkn1b,12576:up|Snx14,244962:down|Gnb2,14693:up|Apoe,11816:down|Stard3nl,76205:up|Plekhf1,72287:down|Sqstm1,18412:down|Wash1,68767:up|Atp6v0b,114143:down|Rnf128,66889:up|Hsd17b6,27400:down|Pla2g15,192654:down|Stk11ip,717…
mitotic sister chromatid cohesion	Biological Process	GO:0007064	5	24	1083	14773	0.00461681	0.00162459	0.0276663	0.325416	Pogz,229584:down|Rec8,56739:down|Cdc20,107995:down|Atrx,22589:down|Pttg1,30939:up
cellular response to virus	Biological Process	GO:0098586	5	24	1083	14773	0.00461681	0.00162459	0.0276663	0.325416	Adar,56417:down|Sec14l1,74136:up|Mapk14,26416:down|Pum2,80913:down|Bcl2l1,12048:down
protein serine/threonine kinase inhibitor activity	Molecular Function	GO:0030291	5	24	1083	14773	0.00461681	0.00162459	0.0276663	0.325416	Prkag2,108099:down|Cdkn1a,12575:down|Pkig,18769:down|Cdkn1b,12576:up|Hspb1,15507:up
protein localization to chromosome, telomeric region	Biological Process	GO:0070198	5	24	1083	14773	0.00461681	0.00162459	0.0276663	0.325416	Acd,497652:down|Tert,21752:up|Tcp1,21454:down|Nabp2,69917:down|Atrx,22589:down
regulation of protein ubiquitination involved in ubiquitin-dependent protein catabolic process	Biological Process	GO:2000058	5	24	1083	14773	0.00461681	0.00162459	0.0276663	0.325416	Axin1,12005:up|Fbxo22,71999:up|Pml,18854:up|Sumo3,20610:up|Fbxw7,50754:down
positive regulation of release of cytochrome c from mitochondria	Biological Process	GO:0090200	5	24	1083	14773	0.00461681	0.00162459	0.0276663	0.325416	Bbc3,170770:down|Tnfsf10,22035:up|Dnm1l,74006:up|Pla2g6,53357:down|Trp53,22059:up
cellular component maintenance	Biological Process	GO:0043954	5	24	1083	14773	0.00461681	0.00162459	0.0276663	0.325416	Mthfr,17769:down|Camsap3,69697:up|Shroom2,110380:down|Mtmr2,77116:down|Apoe,11816:down
sugar transmembrane transporter activity	Molecular Function	GO:0051119	5	24	1083	14773	0.00461681	0.00162459	0.0276663	0.325416	Slc35a4,67843:up|Slc2a5,56485:up|Slc45a3,212980:down|Slc35a2,22232:up|Slc2a4,20528:up
regulation of signaling	Biological Process	GO:0023051	208	2516	1083	14773	0.192059	0.170311	0.0277086	0.325416	Dusp7,235584:up|Nr0b2,23957:down|Stk38,106504:down|Arhgef10l,72754:down|Park2,50873:up|Fktn,246179:up|Adar,56417:down|Mapk14,26416:down|Gata2,14461:up|Crlf3,54394:up|Ndufaf2,75597:up|Clstn1,65945:up|Reck,53614:up|Dennd4b,229541:down|Arhgef3,71704:up|Pim3,223775:down|Entpd5,12499:down|Slc8b1,170756:down|Cdc20,107995:down|Herpud1,64209:down|Bclaf1,72567:down|Trib3,228775:down|Aacs,78894:up|Zbp1,582…
positive regulation of cellular protein metabolic process	Biological Process	GO:0032270	102	1158	1083	14773	0.0941828	0.0783862	0.0277766	0.325416	Rps6ka4,56613:up|Park2,50873:up|Rack1,14694:up|Dcun1d5,76863:up|Bmp7,12162:up|Tab2,68652:down|Srebf1,20787:up|Syk,20963:up|Slc11a1,18173:down|Ccnd2,12444:up|Sumo3,20610:up|P2rx7,18439:up|Trf,22041:up|Cdkn1b,12576:up|Prok1,246691:up|Fbxl5,242960:up|Cdk5rap1,66971:down|Apoe,11816:down|Cdc20,107995:down|Herpud1,64209:down|Nr1h3,22259:up|Trib3,228775:down|Taok3,330177:down|Enpp2,18606:up|Irak1,16179:…
positive regulation of cellular process	Biological Process	GO:0048522	334	4175	1083	14773	0.308403	0.28261	0.0279295	0.325416	Klrk1,27007:up|Rundc3a,51799:up|Park2,50873:up|Kctd20,66989:up|Cldn1,12737:down|Clec16a,74374:up|Asns,27053:up|Ccnd2,12444:up|Ip6k2,76500:down|Reck,53614:up|Cdkn1b,12576:up|Entpd5,12499:down|Mid1ip1,68041:up|Herpud1,64209:down|Ing4,28019:down|Bclaf1,72567:down|Slc17a9,228993:up|Dbp,13170:up|Pknox1,18771:up|Aacs,78894:up|Smad5,17129:down|Baiap2,108100:down|Ube2v1,66589:down|Kit,16590:up|Tpd52,2198…
alcohol catabolic process	Biological Process	GO:0046164	7	41	1083	14773	0.00646353	0.00277533	0.0279701	0.325416	Cyp7a1,13122:up|Adh4,26876:down|Enpp2,18606:up|Pla2g15,192654:down|Mtmr2,77116:down|Apoe,11816:down|Hsd3b7,101502:down
thiolester hydrolase activity	Molecular Function	GO:0016790	7	41	1083	14773	0.00646353	0.00277533	0.0279701	0.325416	Lypla1,18777:up|Acot11,329910:up|Fasn,14104:up|Ppt2,54397:down|Aldh6a1,104776:down|Acnat2,209186:down|Pnkd,56695:down
regulation of cytokine-mediated signaling pathway	Biological Process	GO:0001959	10	69	1083	14773	0.00923361	0.00467068	0.028152	0.325416	Cav1,12389:up|Il1r1,16177:up|Park2,50873:up|Irak2,108960:down|Sigirr,24058:down|Adar,56417:down|Syk,20963:up|Sharpin,106025:up|Irak1,16179:up|Zbp1,58203:down
cellular amino acid biosynthetic process	Biological Process	GO:0008652	10	69	1083	14773	0.00923361	0.00467068	0.028152	0.325416	Cbs,12411:down|Mthfr,17769:down|Fpgs,14287:down|Mtrr,210009:up|Asns,27053:up|Asl,109900:up|Aldh18a1,56454:up|Shmt1,20425:up|Got1,14718:up|Bcat2,12036:up
transferase activity, transferring acyl groups	Molecular Function	GO:0016746	25	228	1083	14773	0.023084	0.0154336	0.0281707	0.325416	Acat2,110460:up|Agpat4,68262:up|Atf2,11909:up|Dgat2,67800:down|Clock,12753:down|Pla2g15,192654:down|Taf9b,407786:up|Gm4952,240549:down|Gpat4,102247:down|Zdhhc9,208884:up|Ggct,110175:down|Acnat2,209186:down|Crot,74114:down|Elovl3,12686:down|Atat1,73242:down|Fasn,14104:up|Porcn,53627:up|Esco1,77805:down|Hadhb,231086:down|Agpat1,55979:up|Acaa1b,235674:down|Kat2a,14534:up|Acly,104112:up|Zdhhc4,72881:…
vasculature development	Biological Process	GO:0001944	55	579	1083	14773	0.0507849	0.0391931	0.028216	0.325416	Rxra,20181:up|Fmnl3,22379:up|Nsdhl,18194:up|Bmp7,12162:up|Gtf2i,14886:down|Jmjd6,107817:up|Mapk14,26416:down|Lyl1,17095:up|Syk,20963:up|Btg1,12226:down|Gata2,14461:up|Nr4a1,15370:down|Mib1,225164:up|Cx3cr1,13051:up|Cxcl10,15945:down|Reck,53614:up|Nfe2,18022:up|Prok1,246691:up|Apoe,11816:down|Cd34,12490:up|Cd59a,12509:up|Enpp2,18606:up|Pknox1,18771:up|Smad5,17129:down|Kit,16590:up|Ntrk2,18212:up|F…
nuclear membrane	Cellular Component	GO:0031965	20	173	1083	14773	0.0184672	0.0117106	0.0284697	0.325416	Apeh,235606:down|Snca,20617:up|Fam188a,66960:down|Ern1,78943:up|Nr4a1,15370:down|Unc50,67387:down|Grk5,14773:down|Rnf6,74132:up|Ccnd2,12444:up|Pum2,80913:down|P2rx7,18439:up|Dhrs4,28200:down|Tbc1d20,67231:up|Senp1,223870:down|Tnpo1,238799:up|Sun1,77053:up|Pml,18854:up|Tpr,108989:down|Anxa4,11746:up|Aaas,223921:up
core promoter sequence-specific DNA binding	Molecular Function	GO:0001046	13	99	1083	14773	0.0120037	0.00670141	0.0284927	0.325416	Taf1c,21341:up|Ezh2,14056:down|Sp1,20683:up|Clock,12753:down|Nr1d2,353187:up|Tbp,21374:down|Nfil3,18030:down|Gata2,14461:up|Pih1d1,68845:down|Klf10,21847:up|Smad5,17129:down|Trp53,22059:up|Hsf1,15499:up
organic hydroxy compound transport	Biological Process	GO:0015850	22	195	1083	14773	0.0203139	0.0131998	0.0286069	0.325416	Acat2,110460:up|Arv1,68865:up|Park2,50873:up|Cd36,12491:up|Slc26a6,171429:up|Snca,20617:up|Abcb4,18670:down|Selm,114679:up|Slc44a1,100434:down|Syk,20963:up|Aqp9,64008:up|Slco1b2,28253:down|Cav1,12389:up|Apoe,11816:down|Ptgs1,19224:down|Stard10,56018:up|Sec14l1,74136:up|Dab2,13132:up|Nr1h3,22259:up|Ly6e,17069:down|Srebf2,20788:up|Irak1,16179:up
negative regulation of apoptotic signaling pathway	Biological Process	GO:2001234	22	195	1083	14773	0.0203139	0.0131998	0.0286069	0.325416	Mpv17l,93734:up|Fxn,14297:down|Park2,50873:up|Tert,21752:up|Sgk3,170755:up|Ctnnb1,12387:up|Tmbim6,110213:up|Gas1,14451:up|Gclc,14629:down|Ell3,269344:up|Dnaja1,15502:up|Higd1a,56295:up|Pih1d1,68845:down|Hspb1,15507:up|Cx3cr1,13051:up|Bcl2l1,12048:down|Syvn1,74126:down|Hsph1,15505:up|Vimp,109815:up|Herpud1,64209:down|Dab2,13132:up|Uri1,19777:up
mitochondrial transport	Biological Process	GO:0006839	22	195	1083	14773	0.0203139	0.0131998	0.0286069	0.325416	Bbc3,170770:down|Atp5o,28080:up|Atf2,11909:up|Immp1l,66541:down|Rhot1,59040:down|Mpv17l,93734:up|Smdt1,69029:down|Immp2l,93757:down|Srebf1,20787:up|Fbxw7,50754:down|Bcl2l1,12048:down|Rhou,69581:down|Usp36,72344:up|Slc8b1,170756:down|Plekhf1,72287:down|Kat2a,14534:up|Slc17a9,228993:up|Aip,11632:down|Srebf2,20788:up|Fam20b,215015:up|Stard7,99138:up|Trp53,22059:up
flavin adenine dinucleotide binding	Molecular Function	GO:0050660	11	79	1083	14773	0.010157	0.00534759	0.0286841	0.325416	Oxnad1,218885:up|Mthfr,17769:down|Sqle,20775:up|Dus1l,68730:down|Cyb5r3,109754:up|Ndor1,78797:up|Mtrr,210009:up|Coq6,217707:down|Acox2,93732:down|Aox1,11761:down|Sardh,192166:up
protein binding, bridging	Molecular Function	GO:0030674	12	89	1083	14773	0.0110803	0.0060245	0.0287553	0.325416	Cav1,12389:up|Picalm,233489:down|Ank3,11735:up|Blnk,17060:up|Bfar,67118:down|Frmd4a,209630:down|Poldip2,67811:up|Dab2,13132:up|Arrb1,109689:up|Baiap2,108100:down|Fbxw7,50754:down|Grb14,50915:down
positive regulation by virus of viral protein levels in host cell	Biological Process	GO:0046726	2	4	1083	14773	0.00184672	0.000270764	0.0291604	0.325416	Tbc1d20,67231:up|Stau1,20853:up
cadmium ion transport	Biological Process	GO:0015691	2	4	1083	14773	0.00184672	0.000270764	0.0291604	0.325416	Slc11a2,18174:down|Slc11a1,18173:down
negative regulation of pinocytosis	Biological Process	GO:0048550	2	4	1083	14773	0.00184672	0.000270764	0.0291604	0.325416	Cav1,12389:up|Nr1h3,22259:up
positive regulation of ceramide biosynthetic process	Biological Process	GO:2000304	2	4	1083	14773	0.00184672	0.000270764	0.0291604	0.325416	Pla2g6,53357:down|Cyr61,16007:up
microtubule minus-end	Cellular Component	GO:0036449	2	4	1083	14773	0.00184672	0.000270764	0.0291604	0.325416	Fam175b,109359:up|Camsap3,69697:up
positive regulation of bile acid metabolic process	Biological Process	GO:1904253	2	4	1083	14773	0.00184672	0.000270764	0.0291604	0.325416	Cyp7a1,13122:up|Stard4,170459:up
second spliceosomal transesterification activity	Molecular Function	GO:0000386	2	4	1083	14773	0.00184672	0.000270764	0.0291604	0.325416	Prpf8,192159:up|Slu7,193116:up
spontaneous neurotransmitter secretion	Biological Process	GO:0061669	2	4	1083	14773	0.00184672	0.000270764	0.0291604	0.325416	Stx1b,56216:down|Park2,50873:up
negative regulation of MHC class II biosynthetic process	Biological Process	GO:0045347	2	4	1083	14773	0.00184672	0.000270764	0.0291604	0.325416	Nfx1,74164:down|March8,71779:up
cadmium ion transmembrane transport	Biological Process	GO:0070574	2	4	1083	14773	0.00184672	0.000270764	0.0291604	0.325416	Slc11a2,18174:down|Slc11a1,18173:down
beta-alanine metabolic process	Biological Process	GO:0019482	2	4	1083	14773	0.00184672	0.000270764	0.0291604	0.325416	Upb1,103149:down|Aldh6a1,104776:down
folic acid metabolic process	Biological Process	GO:0046655	2	4	1083	14773	0.00184672	0.000270764	0.0291604	0.325416	Shmt1,20425:up|Mtrr,210009:up
phosphodiesterase I activity	Molecular Function	GO:0004528	2	4	1083	14773	0.00184672	0.000270764	0.0291604	0.325416	Enpp2,18606:up|Enpp3,209558:down
positive regulation of interleukin-4 biosynthetic process	Biological Process	GO:0045404	2	4	1083	14773	0.00184672	0.000270764	0.0291604	0.325416	Cd1d1,12479:down|Cd1d2,12480:down
cytidine deaminase activity	Molecular Function	GO:0004126	2	4	1083	14773	0.00184672	0.000270764	0.0291604	0.325416	Apobec1,11810:up|Cda,72269:down
positive regulation of bile acid biosynthetic process	Biological Process	GO:0070859	2	4	1083	14773	0.00184672	0.000270764	0.0291604	0.325416	Cyp7a1,13122:up|Stard4,170459:up
interleukin-3 production	Biological Process	GO:0032632	2	4	1083	14773	0.00184672	0.000270764	0.0291604	0.325416	Syk,20963:up|Slc11a1,18173:down
antigen processing and presentation of lipid antigen via MHC class Ib	Biological Process	GO:0048003	2	4	1083	14773	0.00184672	0.000270764	0.0291604	0.325416	Cd1d1,12479:down|Cd1d2,12480:down
negative regulation of nuclease activity	Biological Process	GO:0032074	2	4	1083	14773	0.00184672	0.000270764	0.0291604	0.325416	Tmbim6,110213:up|Gzma,14938:down
alkane 1-monooxygenase activity	Molecular Function	GO:0018685	2	4	1083	14773	0.00184672	0.000270764	0.0291604	0.325416	Cyp4a14,13119:down|Cyp4a10,13117:down
oviduct development	Biological Process	GO:0060066	2	4	1083	14773	0.00184672	0.000270764	0.0291604	0.325416	Ctnnb1,12387:up|Cdh1,12550:up
peptidyl-lysine 5-dioxygenase activity	Molecular Function	GO:0070815	2	4	1083	14773	0.00184672	0.000270764	0.0291604	0.325416	Jmjd6,107817:up|Plod3,26433:up
C3HC4-type RING finger domain binding	Molecular Function	GO:0055131	2	4	1083	14773	0.00184672	0.000270764	0.0291604	0.325416	Dnaja1,15502:up|Hspa8,15481:up
antigen processing and presentation, exogenous lipid antigen via MHC class Ib	Biological Process	GO:0048007	2	4	1083	14773	0.00184672	0.000270764	0.0291604	0.325416	Cd1d1,12479:down|Cd1d2,12480:down
positive regulation of sphingolipid biosynthetic process	Biological Process	GO:0090154	2	4	1083	14773	0.00184672	0.000270764	0.0291604	0.325416	Pla2g6,53357:down|Cyr61,16007:up
calcium-independent phospholipase A2 activity	Molecular Function	GO:0047499	2	4	1083	14773	0.00184672	0.000270764	0.0291604	0.325416	Pla2g15,192654:down|Pla2g6,53357:down
positive regulation of histone H4 acetylation	Biological Process	GO:0090240	2	4	1083	14773	0.00184672	0.000270764	0.0291604	0.325416	Pih1d1,68845:down|Arrb1,109689:up
positive regulation of cell adhesion molecule production	Biological Process	GO:0060355	2	4	1083	14773	0.00184672	0.000270764	0.0291604	0.325416	Cav1,12389:up|Flot1,14251:up
autolysosome	Cellular Component	GO:0044754	2	4	1083	14773	0.00184672	0.000270764	0.0291604	0.325416	Map1lc3b,67443:down|Sqstm1,18412:down
dodecenoyl-CoA delta-isomerase activity	Molecular Function	GO:0004165	2	4	1083	14773	0.00184672	0.000270764	0.0291604	0.325416	Ehhadh,74147:down|Eci3,69123:down
U2AF	Cellular Component	GO:0089701	2	4	1083	14773	0.00184672	0.000270764	0.0291604	0.325416	Zrsr1,22183:up|U2af1l4,233073:down
negative regulation of syncytium formation by plasma membrane fusion	Biological Process	GO:0034242	2	4	1083	14773	0.00184672	0.000270764	0.0291604	0.325416	Cxcl10,15945:down|Nfe2,18022:up
microtubule	Cellular Component	GO:0005874	35	343	1083	14773	0.0323176	0.023218	0.0291981	0.325468	Tubd1,56427:down|Map9,213582:down|Fam175b,109359:up|Atat1,73242:down|Camsap3,69697:up|Kif1c,16562:down|Shroom2,110380:down|Apoe,11816:down|Mid1ip1,68041:up|Saa2,20209:down|Reep4,72549:down|Ckap2,80986:down|Hspa8,15481:up|Kif22,110033:down|Hook3,320191:up|Kif3a,16568:up|Sept2,18000:up|Sntb2,20650:down|Axin1,12005:up|Ndrg1,17988:down|Birc5,11799:down|Nek2,18005:down|Lzts2,226154:up|Fign,60344:up|Cf…
proteasomal protein catabolic process	Biological Process	GO:0010498	36	355	1083	14773	0.033241	0.0240303	0.0296038	0.32948	Clock,12753:down|Park2,50873:up|Rack1,14694:up|Clec16a,74374:up|Klhl20,226541:down|Gclc,14629:down|Ufd1l,22230:down|Rnf6,74132:up|Fbxl5,242960:up|Ubr3,68795:down|Cdc20,107995:down|Herpud1,64209:down|Fbxo22,71999:up|Trib3,228775:down|Rnf4,19822:down|Mtm1,17772:down|Bfar,67118:down|Axin1,12005:up|Mdm2,17246:down|Dda1,66498:down|Fbxw7,50754:down|Tlk2,24086:up|Skp1a,21402:down|Syvn1,74126:down|Vimp,1…
peroxisomal part	Cellular Component	GO:0044439	9	60	1083	14773	0.00831025	0.00406146	0.0297584	0.32948	Pex11a,18631:down|Cav1,12389:up|Dhrs4,28200:down|Hmgcr,15357:up|Pex3,56535:up|Acsl1,14081:up|Paox,212503:up|Pex5,19305:down|Pxmp4,59038:down
regulation of viral genome replication	Biological Process	GO:0045069	9	60	1083	14773	0.00831025	0.00406146	0.0297584	0.32948	Park2,50873:up|Tbc1d20,67231:up|Rsad2,58185:down|Ilf3,16201:up|Adar,56417:down|Ceacam1,26365:down|Oasl1,231655:down|Hspa8,15481:up|Stau1,20853:up
monocarboxylic acid binding	Molecular Function	GO:0033293	9	60	1083	14773	0.00831025	0.00406146	0.0297584	0.32948	Fabp5,16592:up|Ugt1a9,394434:down|Acacb,100705:up|Pygl,110095:up|Cd36,12491:up|Snca,20617:up|Cyp4a14,13119:down|Ugt1a2,22236:up|Acox2,93732:down
PML body	Cellular Component	GO:0016605	9	60	1083	14773	0.00831025	0.00406146	0.0297584	0.32948	Rnf4,19822:down|Tert,21752:up|Atrx,22589:down|Tdp2,56196:down|Klhl20,226541:down|Pml,18854:up|Rnf6,74132:up|Trp53,22059:up|Sqstm1,18412:down
microbody part	Cellular Component	GO:0044438	9	60	1083	14773	0.00831025	0.00406146	0.0297584	0.32948	Pex11a,18631:down|Cav1,12389:up|Dhrs4,28200:down|Hmgcr,15357:up|Pex3,56535:up|Acsl1,14081:up|Paox,212503:up|Pex5,19305:down|Pxmp4,59038:down
regulation of proteasomal protein catabolic process	Biological Process	GO:0061136	19	163	1083	14773	0.0175439	0.0110336	0.0298421	0.330036	Mtm1,17772:down|Park2,50873:up|Rack1,14694:up|Axin1,12005:up|Clec16a,74374:up|Gclc,14629:down|Mdm2,17246:down|Dda1,66498:down|Fbxw7,50754:down|Tlk2,24086:up|Senp1,223870:down|Pbk,52033:down|Rnf125,67664:down|Herpud1,64209:down|Fbxo22,71999:up|Dab2,13132:up|Psmd14,59029:down|Trib3,228775:down|Tpr,108989:down
positive regulation of protein modification by small protein conjugation or removal	Biological Process	GO:1903322	14	110	1083	14773	0.0129271	0.00744602	0.029994	0.331108	Cav1,12389:up|Park2,50873:up|Dcun1d5,76863:up|Cdc20,107995:down|Xiap,11798:down|Fbxo22,71999:up|Axin1,12005:up|Trib3,228775:down|Arrb1,109689:up|Sumo3,20610:up|Fbxw7,50754:down|Rnf20,109331:down|Dcun1d2,102323:up|Tank,21353:down
regulation of homeostatic process	Biological Process	GO:0032844	41	414	1083	14773	0.0378578	0.0280241	0.0300225	0.331108	Park2,50873:up|Rack1,14694:up|Ank3,11735:up|Snca,20617:up|Map4k4,26921:down|Mapk14,26416:down|Syk,20963:up|Gclc,14629:down|Gata2,14461:up|Pih1d1,68845:down|P2rx7,18439:up|Ndufaf2,75597:up|Trf,22041:up|Cxcl10,15945:down|Dmd,13405:up|Pim3,223775:down|Nr1h3,22259:up|Klf13,50794:up|Nr1d2,353187:up|Atrx,22589:down|Cd36,12491:up|Ctnnb1,12387:up|Map2k7,26400:up|Birc5,11799:down|Nek2,18005:down|Cav1,1238…
activation of protein kinase activity	Biological Process	GO:0032147	20	174	1083	14773	0.0184672	0.0117782	0.0300397	0.331108	Fgf1,14164:up|Axin1,12005:up|Syk,20963:up|Ern1,78943:up|Gadd45a,13197:up|Map2k7,26400:up|Slc11a1,18173:down|Tlr1,21897:down|Prlr,19116:down|P2rx7,18439:up|Stk11,20869:up|Trf,22041:up|Gadd45b,17873:down|Egfr,13649:up|Prok1,246691:up|Dab2,13132:up|Fgd4,224014:up|Irak1,16179:up|Arrb1,109689:up|Kit,16590:up
intracellular protein transport	Biological Process	GO:0006886	73	801	1083	14773	0.0674054	0.0542205	0.030172	0.332195	Pkig,18769:down|Rack1,14694:up|Ank3,11735:up|Mapk14,26416:down|Srebf1,20787:up|Syk,20963:up|Ahcyl1,229709:up|Ufd1l,22230:down|Slc11a1,18173:down|Usp36,72344:up|Herpud1,64209:down|Zfand2b,68818:down|Tnpo1,238799:up|Slc17a9,228993:up|Pex5,19305:down|Frat1,14296:down|Kif3a,16568:up|Immp2l,93757:down|Xpo7,65246:up|Gckr,231103:down|Axin1,12005:up|Bcl3,12051:down|Mdm2,17246:down|Stx1b,56216:down|Fbxw7,…
purine nucleotide binding	Molecular Function	GO:0017076	136	1593	1083	14773	0.125577	0.107832	0.0302318	0.332482	Nmrk1,225994:up|Rnd1,223881:down|Stk38,106504:down|Cdk2,12566:down|Acacb,100705:up|Clcn7,26373:up|Pmvk,68603:up|Arl4d,80981:down|Mapk14,26416:down|Asns,27053:up|Ip6k2,76500:down|Arl15,218639:up|Pim3,223775:down|Prkd3,75292:down|Acly,104112:up|Trib3,228775:down|Oasl1,231655:down|Aacs,78894:up|Kit,16590:up|Atrx,22589:down|Rab22a,19334:down|Sphk2,56632:down|Eef2k,13631:up|Cmpk2,22169:down|Mark2,1372…
angiogenesis	Biological Process	GO:0001525	39	391	1083	14773	0.0360111	0.0264672	0.0305778	0.335772	Rxra,20181:up|Fmnl3,22379:up|Gtf2i,14886:down|Jmjd6,107817:up|Mapk14,26416:down|Syk,20963:up|Btg1,12226:down|Gata2,14461:up|Nr4a1,15370:down|Cx3cr1,13051:up|Cxcl10,15945:down|Prok1,246691:up|Cd34,12490:up|Cd59a,12509:up|Enpp2,18606:up|Pknox1,18771:up|Smad5,17129:down|F3,14066:up|Fgf1,14164:up|Amot,27494:up|Tert,21752:up|Cd36,12491:up|Ctnnb1,12387:up|Fn1,14268:up|Rras,20130:up|Hspb1,15507:up|Fbxw7…
acylglycerol biosynthetic process	Biological Process	GO:0046463	6	33	1083	14773	0.00554017	0.0022338	0.0307525	0.335772	Thrsp,21835:up|Srebf1,20787:up|Nr1h3,22259:up|Dgat2,67800:down|Lpin2,64898:down|Gpat4,102247:down
vesicle coat	Cellular Component	GO:0030120	6	33	1083	14773	0.00554017	0.0022338	0.0307525	0.335772	Picalm,233489:down|Trf,22041:up|Copz2,56358:down|Sec23b,27054:down|Epn2,13855:down|Arcn1,213827:down
neutral lipid biosynthetic process	Biological Process	GO:0046460	6	33	1083	14773	0.00554017	0.0022338	0.0307525	0.335772	Thrsp,21835:up|Srebf1,20787:up|Nr1h3,22259:up|Dgat2,67800:down|Lpin2,64898:down|Gpat4,102247:down
negative regulation of defense response	Biological Process	GO:0031348	17	142	1083	14773	0.0156971	0.00961213	0.0307684	0.335772	Ash1l,192195:up|Trafd1,231712:down|Adar,56417:down|Nt5e,23959:down|Mvk,17855:up|Cx3cr1,13051:up|Serpinf1,20317:down|Apoe,11816:down|Itch,16396:up|Vimp,109815:up|Pbk,52033:down|Sec14l1,74136:up|Nlrp12,378425:down|Ceacam1,26365:down|Nr1h3,22259:up|Serping1,12258:down|Sharpin,106025:up
positive regulation of proteasomal ubiquitin-dependent protein catabolic process	Biological Process	GO:0032436	10	70	1083	14773	0.00923361	0.00473837	0.0307692	0.335772	Park2,50873:up|Rack1,14694:up|Herpud1,64209:down|Rnf125,67664:down|Dab2,13132:up|Fbxo22,71999:up|Axin1,12005:up|Trib3,228775:down|Gclc,14629:down|Mdm2,17246:down
regulation of phagocytosis	Biological Process	GO:0050764	10	70	1083	14773	0.00923361	0.00473837	0.0307692	0.335772	Mertk,17289:down|Camk1d,227541:up|Rack1,14694:up|Cd36,12491:up|Syk,20963:up|Gata2,14461:up|Lbp,16803:down|Slc11a1,18173:down|Syt11,229521:up|Hspa8,15481:up
transferase activity, transferring alkyl or aryl (other than methyl) groups	Molecular Function	GO:0016765	8	51	1083	14773	0.00738689	0.00345224	0.0309913	0.337822	Srm,20810:up|Gstm3,14864:down|Gsta2,14858:down|Gsta3,14859:up|Hpgds,54486:up|Fdft1,14137:up|Fdps,110196:up|Gstm2,14863:down
integrin binding	Molecular Function	GO:0005178	12	90	1083	14773	0.0110803	0.0060922	0.0310531	0.338123	Nisch,64652:down|Fgf1,14164:up|Egfr,13649:up|Cd151,12476:up|Cyr61,16007:up|Dab2,13132:up|Anxa7,11750:down|Syk,20963:up|Itgb1bp2,26549:up|Ilk,16202:down|Fn1,14268:up|Tspan4,64540:up
histone lysine methylation	Biological Process	GO:0034968	11	80	1083	14773	0.010157	0.00541528	0.0311401	0.338322	Ezh2,14056:down|Suv39h1,20937:up|Ash1l,192195:up|Atrx,22589:down|Bcor,71458:down|Ctnnb1,12387:up|Eed,13626:down|Pih1d1,68845:down|Kdm3a,104263:up|Tet2,214133:down|Suv420h1,225888:up
negative regulation of intrinsic apoptotic signaling pathway	Biological Process	GO:2001243	11	80	1083	14773	0.010157	0.00541528	0.0311401	0.338322	Syvn1,74126:down|Park2,50873:up|Hsph1,15505:up|Vimp,109815:up|Herpud1,64209:down|Tmbim6,110213:up|Ell3,269344:up|Dnaja1,15502:up|Hspb1,15507:up|Uri1,19777:up|Bcl2l1,12048:down
cell growth	Biological Process	GO:0016049	43	439	1083	14773	0.0397045	0.0297164	0.0313962	0.338896	Adipor1,72674:down|Park2,50873:up|Rack1,14694:up|Hsd3b7,101502:down|Sgk2,27219:down|Mad2l2,71890:down|Ilk,16202:down|Ei24,13663:down|Eif2b2,217715:up|Rnf6,74132:up|Igfbp1,16006:down|Crlf3,54394:up|Ip6k2,76500:down|Clstn1,65945:up|Cdkn1b,12576:up|Apoe,11816:down|Entpd5,12499:down|Sema3f,20350:down|Sema6a,20358:up|Plxnb1,235611:up|Uri1,19777:up|St7l,229681:up|Bbc3,170770:down|Fxn,14297:down|Cda,722…
cytokine-mediated signaling pathway	Biological Process	GO:0019221	27	253	1083	14773	0.0249307	0.0171258	0.0314754	0.338896	Adipor1,72674:down|Rps6ka4,56613:up|Il1r1,16177:up|Park2,50873:up|Irak2,108960:down|Grem2,23893:up|Adar,56417:down|Sigirr,24058:down|Syk,20963:up|Acsl1,14081:up|Cx3cr1,13051:up|Chad,12643:up|Il22ra1,230828:down|Prlr,19116:down|Cav1,12389:up|Cdip1,66626:up|Pirb,18733:up|Cxcl10,15945:down|Cish,12700:up|Ceacam1,26365:down|Sharpin,106025:up|Zcchc11,230594:up|Irak1,16179:up|Rtn4rl1,237847:down|Zbp1,58…
regulation of mitochondrial membrane permeability	Biological Process	GO:0046902	7	42	1083	14773	0.00646353	0.00284302	0.0315159	0.338896	Plekhf1,72287:down|Bbc3,170770:down|Atf2,11909:up|Rhot1,59040:down|Mpv17l,93734:up|Trp53,22059:up|Bcl2l1,12048:down
negative regulation of insulin secretion	Biological Process	GO:0046676	7	42	1083	14773	0.00646353	0.00284302	0.0315159	0.338896	Ndufaf2,75597:up|Map4k4,26921:down|Hmgcr,15357:up|Srebf1,20787:up|Park2,50873:up|Hadh,15107:up|Pim3,223775:down
stress-activated MAPK cascade	Biological Process	GO:0051403	22	197	1083	14773	0.0203139	0.0133351	0.0316156	0.338896	Fktn,246179:up|Axin1,12005:up|Map4k4,26921:down|Mapk14,26416:down|Syk,20963:up|Ern1,78943:up|Gadd45a,13197:up|Map2k7,26400:up|Dnaja1,15502:up|Magi3,99470:down|Cbs,12411:down|Trf,22041:up|Gadd45b,17873:down|Hsph1,15505:up|Itch,16396:up|Pbk,52033:down|Dab2,13132:up|Ceacam1,26365:down|Hmgcr,15357:up|Taok3,330177:down|Fgd4,224014:up|Irak1,16179:up
positive regulation of response to oxidative stress	Biological Process	GO:1902884	4	17	1083	14773	0.00369344	0.00115075	0.0316632	0.338896	Sfpq,71514:down|Park2,50873:up|Fbxw7,50754:down|Snca,20617:up
adenosine metabolic process	Biological Process	GO:0046085	4	17	1083	14773	0.00369344	0.00115075	0.0316632	0.338896	Nt5e,23959:down|Nt5c3,107569:up|Nt5c2,76952:down|Cdk5rap1,66971:down
positive regulation of sterol transport	Biological Process	GO:0032373	4	17	1083	14773	0.00369344	0.00115075	0.0316632	0.338896	Acat2,110460:up|Abcb4,18670:down|Nr1h3,22259:up|Apoe,11816:down
bile acid and bile salt transport	Biological Process	GO:0015721	4	17	1083	14773	0.00369344	0.00115075	0.0316632	0.338896	Abcb4,18670:down|Aqp9,64008:up|Stard10,56018:up|Slco1b2,28253:down
phosphate ion transport	Biological Process	GO:0006817	4	17	1083	14773	0.00369344	0.00115075	0.0316632	0.338896	Ip6k2,76500:down|Fgfr1,14182:up|Slc17a1,20504:down|Slc20a1,20515:up
response to salt stress	Biological Process	GO:0009651	4	17	1083	14773	0.00369344	0.00115075	0.0316632	0.338896	Anxa7,11750:down|Trip10,106628:up|Capn3,12335:up|Trp53,22059:up
positive regulation of gluconeogenesis	Biological Process	GO:0045722	4	17	1083	14773	0.00369344	0.00115075	0.0316632	0.338896	Kat2a,14534:up|Stk11,20869:up|Dgat2,67800:down|Supt20,56790:down
positive regulation of cholesterol transport	Biological Process	GO:0032376	4	17	1083	14773	0.00369344	0.00115075	0.0316632	0.338896	Acat2,110460:up|Abcb4,18670:down|Nr1h3,22259:up|Apoe,11816:down
regulation of I-kappaB kinase/NF-kappaB signaling	Biological Process	GO:0043122	20	175	1083	14773	0.0184672	0.0118459	0.0316738	0.338896	Park2,50873:up|Plekhg5,269608:down|Shisa5,66940:down|Ash1l,192195:up|Cd36,12491:up|Ctnnb1,12387:up|Lgals1,16852:down|Hspb1,15507:up|Tank,21353:down|Slc20a1,20515:up|Zfand6,65098:up|Nlrp12,378425:down|Casp8,12370:up|Sharpin,106025:up|Irak1,16179:up|Capn3,12335:up|Ube2v1,66589:down|Ubd,24108:down|Sqstm1,18412:down|Eef1d,66656:down
phosphatidylglycerol metabolic process	Biological Process	GO:0046471	3	10	1083	14773	0.00277008	0.000676911	0.0319257	0.339017	Crls1,66586:down|Pla2g6,53357:down|Ptpmt1,66461:down
oxidoreductase activity, acting on NAD(P)H, heme protein as acceptor	Molecular Function	GO:0016653	3	10	1083	14773	0.00277008	0.000676911	0.0319257	0.339017	Cyb5r3,109754:up|Ndor1,78797:up|Mtrr,210009:up
regulation of cellular ketone metabolic process by regulation of transcription from RNA polymerase II promoter	Biological Process	GO:0072364	3	10	1083	14773	0.00277008	0.000676911	0.0319257	0.339017	Kat2a,14534:up|Supt20,56790:down|Ncor2,20602:up
pyrimidine-containing compound catabolic process	Biological Process	GO:0072529	3	10	1083	14773	0.00277008	0.000676911	0.0319257	0.339017	Cda,72269:down|Aldh6a1,104776:down|Tet2,214133:down
regulation of production of small RNA involved in gene silencing by RNA	Biological Process	GO:0070920	3	10	1083	14773	0.00277008	0.000676911	0.0319257	0.339017	Egfr,13649:up|Tert,21752:up|Ncor2,20602:up
short-chain fatty acid metabolic process	Biological Process	GO:0046459	3	10	1083	14773	0.00277008	0.000676911	0.0319257	0.339017	Ces1f,234564:down|Ces1d,104158:down|Acss2,60525:up
JUN kinase kinase activity	Molecular Function	GO:0008545	3	10	1083	14773	0.00277008	0.000676911	0.0319257	0.339017	Map2k7,26400:up|Adck5,268822:down|Grk5,14773:down
myeloid cell homeostasis	Biological Process	GO:0002262	16	132	1083	14773	0.0147738	0.00893522	0.0320136	0.339585	Sp1,20683:up|Cebpg,12611:up|Adar,56417:down|Axin1,12005:up|Jmjd6,107817:up|Mapk14,26416:down|Gata2,14461:up|Sfxn1,14057:down|Rps24,20088:up|Senp1,223870:down|Slc11a2,18174:down|Gpi1,14751:up|Smad5,17129:down|Pknox1,18771:up|Kit,16590:up|Klf13,50794:up
establishment of protein localization	Biological Process	GO:0045184	139	1635	1083	14773	0.128347	0.110675	0.0321969	0.341163	Nr0b2,23957:down|Park2,50873:up|Rab3il1,74760:up|Oxa1l,69089:down|Mapk14,26416:down|Ahcyl1,229709:up|Copz2,56358:down|Nagpa,27426:up|Unc50,67387:down|Ndufaf2,75597:up|Snx14,244962:down|Pim3,223775:down|Slc8b1,170756:down|Herpud1,64209:down|Zfand2b,68818:down|Tnpo1,238799:up|Slc17a9,228993:up|Selenbp2,20342:up|Pex5,19305:down|Aacs,78894:up|Tert,21752:up|Rab22a,19334:down|Immp2l,93757:down|Xpo7,652…
cell cycle	Biological Process	GO:0007049	111	1279	1083	14773	0.102493	0.0865769	0.0322884	0.341708	Cdk2,12566:down|Pogz,229584:down|Hjurp,381280:up|Rack1,14694:up|Chmp6,208092:down|Ank3,11735:up|Bmp7,12162:up|Mapk14,26416:down|Asns,27053:up|Rad1,19355:down|Ccnd2,12444:up|Fam175b,109359:up|Crlf3,54394:up|Cdkn1b,12576:up|Stag2,20843:up|Pim3,223775:down|Cdk5rap1,66971:down|Utp14b,195434:up|Cdc20,107995:down|Ing4,28019:down|Ccng2,12452:down|Taok3,330177:down|Klhl13,67455:down|Wash1,68767:up|Rnf4,1…
regulation of protein catabolic process	Biological Process	GO:0042176	32	311	1083	14773	0.0295476	0.0210519	0.032415	0.341708	Serpinb1a,66222:down|Park2,50873:up|Rack1,14694:up|Clec16a,74374:up|Gclc,14629:down|Mad2l2,71890:down|Sumo3,20610:up|Fbxl5,242960:up|Itch,16396:up|Apoe,11816:down|Herpud1,64209:down|Fbxo22,71999:up|Trib3,228775:down|Stx5a,56389:down|Mtm1,17772:down|Sec22b,20333:down|Axin1,12005:up|Mdm2,17246:down|Dda1,66498:down|Fbxw7,50754:down|Tlk2,24086:up|Nkd1,93960:up|Atp13a2,74772:down|Egfr,13649:up|Senp1,2…
positive regulation of triglyceride metabolic process	Biological Process	GO:0090208	5	25	1083	14773	0.00461681	0.00169228	0.0325601	0.341708	Srebf1,20787:up|Nr1h3,22259:up|Dgat2,67800:down|Cd36,12491:up|Pnpla2,66853:down
positive regulation of telomerase activity	Biological Process	GO:0051973	5	25	1083	14773	0.00461681	0.00169228	0.0325601	0.341708	Ctnnb1,12387:up|Acd,497652:down|Map2k7,26400:up|Nek2,18005:down|Tcp1,21454:down
glutathione transferase activity	Molecular Function	GO:0004364	5	25	1083	14773	0.00461681	0.00169228	0.0325601	0.341708	Gstm3,14864:down|Gsta2,14858:down|Gsta3,14859:up|Hpgds,54486:up|Gstm2,14863:down
calmodulin-dependent protein kinase activity	Molecular Function	GO:0004683	5	25	1083	14773	0.00461681	0.00169228	0.0325601	0.341708	Eef2k,13631:up|Camk1d,227541:up|Camk2d,108058:down|Phka2,110094:down|Camk2b,12323:up
quinone metabolic process	Biological Process	GO:1901661	5	25	1083	14773	0.00461681	0.00169228	0.0325601	0.341708	Hmgcr,15357:up|Adh4,26876:down|Cbr4,234309:down|Coq3,230027:down|Coq6,217707:down
regulation of endoplasmic reticulum stress-induced intrinsic apoptotic signaling pathway	Biological Process	GO:1902235	5	25	1083	14773	0.00461681	0.00169228	0.0325601	0.341708	Syvn1,74126:down|Tmbim6,110213:up|Park2,50873:up|Vimp,109815:up|Herpud1,64209:down
regulation of macrophage activation	Biological Process	GO:0043030	5	25	1083	14773	0.00461681	0.00169228	0.0325601	0.341708	Cd1d1,12479:down|Nr1h3,22259:up|Lbp,16803:down|Il4ra,16190:down|Snca,20617:up
cell cycle G1/S phase transition	Biological Process	GO:0044843	17	143	1083	14773	0.0156971	0.00967982	0.0326321	0.341988	Ezh2,14056:down|Cdk2,12566:down|Tert,21752:up|Gigyf2,227331:up|Mdm2,17246:down|Lats2,50523:up|Ccnd2,12444:up|Crlf3,54394:up|Rhou,69581:down|Egfr,13649:up|Cdkn1b,12576:up|Camk2d,108058:down|Cdkn1a,12575:down|Ctdsp1,227292:down|Pml,18854:up|Trp53,22059:up|Camk2b,12323:up
mitochondrion organization	Biological Process	GO:0007005	53	560	1083	14773	0.0489381	0.037907	0.0326637	0.341988	Ndufs7,75406:up|Mrps17,66258:down|Mpv17l,93734:up|Park2,50873:up|Snca,20617:up|Oxa1l,69089:down|Clec16a,74374:up|Srebf1,20787:up|Gclc,14629:down|Pex3,56535:up|Foxred1,235169:down|Higd1a,56295:up|Ggct,110175:down|Rhou,69581:down|P2rx7,18439:up|Usp36,72344:up|Fam73b,108958:up|Cdk5rap1,66971:down|Tfb2m,15278:up|Plekhf1,72287:down|Slc17a9,228993:up|Dnm1l,74006:up|Fam20b,215015:up|Pex5,19305:down|Star…
oxidoreductase activity, acting on the CH-CH group of donors, NAD or NADP as acceptor	Molecular Function	GO:0016628	9	61	1083	14773	0.00831025	0.00412915	0.0327255	0.341988	Oxnad1,218885:up|Glyr1,74022:down|Fasn,14104:up|Dus1l,68730:down|Cbr4,234309:down|Ptgr2,77219:down|4833439L19Rik,97820:up|Tm7sf2,73166:up|Foxred1,235169:down
hexose biosynthetic process	Biological Process	GO:0019319	9	61	1083	14773	0.00831025	0.00412915	0.0327255	0.341988	Stk11,20869:up|Dgat2,67800:down|Supt20,56790:down|Pdk2,18604:up|Mst1,15235:down|Sds,231691:down|Kat2a,14534:up|Gpi1,14751:up|Sesn2,230784:down
bicellular tight junction	Cellular Component	GO:0005923	13	101	1083	14773	0.0120037	0.0068368	0.0329009	0.343458	Igsf5,72058:down|Shroom2,110380:down|Amot,27494:up|Cgnl1,68178:down|Ank3,11735:up|Ash1l,192195:up|Frmd4a,209630:down|Ctnnb1,12387:up|Cldn1,12737:down|Mpdz,17475:up|Arhgap17,70497:down|Cldn7,53624:up|Magi3,99470:down
protein phosphatase binding	Molecular Function	GO:0019903	15	122	1083	14773	0.0138504	0.00825831	0.0332075	0.346291	Shoc2,56392:down|Egfr,13649:up|Cdkn1b,12576:up|Cdh1,12550:up|Rack1,14694:up|Ceacam1,26365:down|Ctnnb1,12387:up|Kat2a,14534:up|Mapk14,26416:down|Hmgcr,15357:up|Map2k7,26400:up|Trp53,22059:up|Nek2,18005:down|Ppp1r3c,53412:down|Stau1,20853:up
glycerophospholipid metabolic process	Biological Process	GO:0006650	19	165	1083	14773	0.0175439	0.011169	0.0332819	0.346701	Mtm1,17772:down|Pla2g15,192654:down|Serinc1,56442:down|Chka,12660:down|Gpat4,102247:down|Pip5k1a,18720:up|Mtmr1,53332:down|Ip6k2,76500:down|Fabp5,16592:up|Agpat1,55979:up|Inppl1,16332:up|Crls1,66586:down|Gpcpd1,74182:up|Enpp2,18606:up|Mtmr2,77116:down|Pla2g6,53357:down|Pigt,78928:up|Ptpmt1,66461:down|Pip5k1c,18717:up
histone modification	Biological Process	GO:0016570	34	335	1083	14773	0.0313943	0.0226765	0.0334063	0.34763	Mthfr,17769:down|Uimc1,20184:up|Rps6ka4,56613:up|Snca,20617:up|Whsc1l1,234135:up|Jmjd6,107817:up|Srebf1,20787:up|Gata2,14461:up|Kdm3a,104263:up|Pih1d1,68845:down|Eed,13626:down|Sfpq,71514:down|Pim3,223775:down|Bcor,71458:down|Brd8,78656:down|Ing4,28019:down|Kansl3,226976:down|Ezh2,14056:down|Usp16,74112:up|Tert,21752:up|Suv39h1,20937:up|Taf9b,407786:up|Atrx,22589:down|Ash1l,192195:up|Rbm14,56275:…
positive regulation of proteolysis involved in cellular protein catabolic process	Biological Process	GO:1903052	12	91	1083	14773	0.0110803	0.00615989	0.03348	0.34803	Park2,50873:up|Rack1,14694:up|Herpud1,64209:down|Rnf125,67664:down|Dab2,13132:up|Fbxo22,71999:up|Axin1,12005:up|Trib3,228775:down|Gclc,14629:down|Mdm2,17246:down|Sumo3,20610:up|Fbxw7,50754:down
regulation of response to oxidative stress	Biological Process	GO:1902882	10	71	1083	14773	0.00923361	0.00480607	0.0335533	0.348424	Sfpq,71514:down|Park2,50873:up|Rack1,14694:up|Hsph1,15505:up|Cd36,12491:up|Snca,20617:up|Sesn2,230784:down|Hspb1,15507:up|Trp53,22059:up|Fbxw7,50754:down
regulation of peptidyl-lysine acetylation	Biological Process	GO:2000756	8	52	1083	14773	0.00738689	0.00351994	0.0343622	0.356075	Nfe2,18022:up|Rps6ka4,56613:up|Snca,20617:up|Kat2a,14534:up|Pih1d1,68845:down|Gata2,14461:up|Arrb1,109689:up|Ctcf,13018:up
inclusion body	Cellular Component	GO:0016234	8	52	1083	14773	0.00738689	0.00351994	0.0343622	0.356075	Picalm,233489:down|Cdh1,12550:up|Park2,50873:up|Snca,20617:up|Herpud1,64209:down|Tpr,108989:down|Sqstm1,18412:down|Ubd,24108:down
biological regulation	Biological Process	GO:0065007	671	8761	1083	14773	0.619575	0.593041	0.034493	0.357055	Nab2,17937:up|Klrk1,27007:up|Arhgef10l,72754:down|Hjurp,381280:up|Cldn1,12737:down|Acot11,329910:up|Asns,27053:up|Set,56086:down|Ahcyl1,229709:up|Ccnd2,12444:up|Ndufaf2,75597:up|Hist3h2a,319162:up|Reck,53614:up|Gnb2,14693:up|Arhgef3,71704:up|Mid1ip1,68041:up|Ing4,28019:down|Zfp512,269639:up|Slc17a9,228993:up|Pknox1,18771:up|Smad5,17129:down|Kit,16590:up|Tpd52,21985:down|Arap1,69710:down|Zscan21,2…
Notch signaling pathway	Biological Process	GO:0007219	18	155	1083	14773	0.0166205	0.0104921	0.0349302	0.360014	Spen,56381:down|Nr0b2,23957:down|Bmp7,12162:up|Gata2,14461:up|Onecut1,15379:up|Mib1,225164:up|Epn2,13855:down|Psenen,66340:up|Fbxw7,50754:down|Hhex,15242:up|Cfd,11537:up|Cdkn1b,12576:up|Reck,53614:up|Foxa1,15375:up|Dtx4,207521:down|Anxa4,11746:up|Kit,16590:up|Got1,14718:up
negative regulation of signal transduction	Biological Process	GO:0009968	82	919	1083	14773	0.0757156	0.0622081	0.0350609	0.360014	Dusp7,235584:up|Adipor1,72674:down|Stk38,106504:down|Mpv17l,93734:up|Park2,50873:up|Rack1,14694:up|Fktn,246179:up|Bmp7,12162:up|Adar,56417:down|Sigirr,24058:down|Mapk14,26416:down|Gata2,14461:up|Cx3cr1,13051:up|Lmbrd1,68421:down|Hic1,15248:up|P2rx7,18439:up|Apoe,11816:down|Cish,12700:up|Herpud1,64209:down|Taok3,330177:down|Cd59a,12509:up|Rtn4rl1,237847:down|Uri1,19777:up|Fxn,14297:down|Tert,21752…
regulation of telomerase activity	Biological Process	GO:0051972	6	34	1083	14773	0.00554017	0.0023015	0.0351073	0.360014	Ctnnb1,12387:up|Acd,497652:down|Map2k7,26400:up|Trp53,22059:up|Nek2,18005:down|Tcp1,21454:down
peptidyl-lysine trimethylation	Biological Process	GO:0018023	6	34	1083	14773	0.00554017	0.0023015	0.0351073	0.360014	Eef2kmt,70511:up|Pih1d1,68845:down|Suv39h1,20937:up|Tet2,214133:down|Atrx,22589:down|Suv420h1,225888:up
carbohydrate transmembrane transporter activity	Molecular Function	GO:0015144	6	34	1083	14773	0.00554017	0.0023015	0.0351073	0.360014	Slc35a4,67843:up|Aqp9,64008:up|Slc2a5,56485:up|Slc45a3,212980:down|Slc35a2,22232:up|Slc2a4,20528:up
carbohydrate transporter activity	Molecular Function	GO:1901476	6	34	1083	14773	0.00554017	0.0023015	0.0351073	0.360014	Slc35a4,67843:up|Aqp9,64008:up|Slc2a5,56485:up|Slc45a3,212980:down|Slc35a2,22232:up|Slc2a4,20528:up
ubiquitin-like protein conjugating enzyme binding	Molecular Function	GO:0044390	6	34	1083	14773	0.00554017	0.0023015	0.0351073	0.360014	Rnf4,19822:down|Park2,50873:up|Ube2v1,66589:down|Dcun1d5,76863:up|Dcun1d2,102323:up|Rnf125,67664:down
negative regulation of response to endoplasmic reticulum stress	Biological Process	GO:1903573	6	34	1083	14773	0.00554017	0.0023015	0.0351073	0.360014	Syvn1,74126:down|Tmbim6,110213:up|Park2,50873:up|Vimp,109815:up|Bfar,67118:down|Herpud1,64209:down
translation initiation factor binding	Molecular Function	GO:0031369	6	34	1083	14773	0.00554017	0.0023015	0.0351073	0.360014	Gle1,74412:down|Hhex,15242:up|Rps24,20088:up|Eif4g1,208643:up|Syt11,229521:up|Eif3c,56347:down
regulation of DNA-templated transcription, elongation	Biological Process	GO:0032784	7	43	1083	14773	0.00646353	0.00291072	0.0353504	0.361416	Recql5,170472:down|Dab2,13132:up|Axin1,12005:up|Nelfe,27632:down|Ezh2,14056:down|Ell3,269344:up|Eapp,66266:up
regulation of coenzyme metabolic process	Biological Process	GO:0051196	7	43	1083	14773	0.00646353	0.00291072	0.0353504	0.361416	Prkag2,108099:down|P2rx7,18439:up|Coq3,230027:down|Trp53,22059:up|Pdk2,18604:up|Entpd5,12499:down|Snca,20617:up
nuclear import	Biological Process	GO:0051170	25	233	1083	14773	0.023084	0.015772	0.0353539	0.361416	Rbpms,19663:up|Pkig,18769:down|Cdh1,12550:up|Nup54,269113:down|Cd36,12491:up|Gckr,231103:down|Axin1,12005:up|Mapk14,26416:down|Bcl3,12051:down|Syk,20963:up|Ei24,13663:down|Slc11a1,18173:down|Egfr,13649:up|Mbtps1,56453:down|Ceacam1,26365:down|Dab2,13132:up|Tnpo1,238799:up|Nlrp12,378425:down|Cdkn1a,12575:down|Pml,18854:up|Tpr,108989:down|Trp53,22059:up|Txnip,56338:up|Hspa8,15481:up|Htatip2,53415:do…
lipid binding	Molecular Function	GO:0008289	53	563	1083	14773	0.0489381	0.0381101	0.0355455	0.362999	Ugt1a9,394434:down|Pygl,110095:up|Snca,20617:up|Fnbp1,14269:down|Cyp4a14,13119:down|Acot11,329910:up|Ugt1a2,22236:up|Acox2,93732:down|Pex3,56535:up|Adh4,26876:down|Osbpl1a,64291:down|Tlr1,21897:down|Nsmaf,18201:up|P2rx7,18439:up|Picalm,233489:down|Fabp5,16592:up|Scap,235623:down|Snx14,244962:down|Ankfy1,11736:down|Apoe,11816:down|Esyt1,23943:down|Ptgs1,19224:down|Stard10,56018:up|Plekhf1,72287:do…
exonuclease activity	Molecular Function	GO:0004527	9	62	1083	14773	0.00831025	0.00419685	0.0358912	0.365393	Cnot2,72068:up|Exo5,73172:down|Eri3,140546:down|Rad1,19355:down|Enpp2,18606:up|Cnot7,18983:down|Pan2,103135:down|Exosc10,50912:up|Enpp3,209558:down
positive regulation of cellular carbohydrate metabolic process	Biological Process	GO:0010676	9	62	1083	14773	0.00831025	0.00419685	0.0358912	0.365393	P2rx7,18439:up|Stk11,20869:up|Dgat2,67800:down|Supt20,56790:down|Entpd5,12499:down|Slc45a3,212980:down|Snca,20617:up|Gckr,231103:down|Kat2a,14534:up
regulation of steroid biosynthetic process	Biological Process	GO:0050810	9	62	1083	14773	0.00831025	0.00419685	0.0358912	0.365393	Fgf1,14164:up|Scap,235623:down|Apoe,11816:down|Insig2,72999:down|Dab2,13132:up|Srebf1,20787:up|Cyp7a1,13122:up|Stard4,170459:up|Fdps,110196:up
regulation of cytoplasmic transport	Biological Process	GO:1903649	38	384	1083	14773	0.0350877	0.0259934	0.0360055	0.366145	Pkig,18769:down|Rack1,14694:up|Snca,20617:up|Mapk14,26416:down|Srebf1,20787:up|Ei24,13663:down|Rhou,69581:down|P2rx7,18439:up|Usp36,72344:up|Cxcl10,15945:down|Dmd,13405:up|Tbc1d20,67231:up|Mbtps1,56453:down|Slc17a9,228993:up|Fam20b,215015:up|Stard7,99138:up|Cdh1,12550:up|Rbpms,19663:up|Nup54,269113:down|Cd36,12491:up|Axin1,12005:up|Gas1,14451:up|Mdm2,17246:down|Fbxw7,50754:down|Lypla1,18777:up|Ca…
negative regulation of canonical Wnt signaling pathway	Biological Process	GO:0090090	12	92	1083	14773	0.0110803	0.00622758	0.0360392	0.366145	Cav1,12389:up|Cdh1,12550:up|Park2,50873:up|Dab2,13132:up|Axin1,12005:up|Mapk14,26416:down|Aes,14797:up|Mad2l2,71890:down|Fzd6,14368:down|Lats2,50523:up|Lzts2,226154:up|Nkd1,93960:up
protein ubiquitination involved in ubiquitin-dependent protein catabolic process	Biological Process	GO:0042787	16	134	1083	14773	0.0147738	0.0090706	0.0361105	0.366491	Klhl25,207952:down|Park2,50873:up|Bfar,67118:down|Axin1,12005:up|Klhl20,226541:down|Mdm2,17246:down|Rbbp6,19647:up|Sumo3,20610:up|Fbxw7,50754:down|Syvn1,74126:down|Itch,16396:up|Cul2,71745:up|Fbxo22,71999:up|Pml,18854:up|Klhl3,100503085:down|Abtb1,80283:down
regulation of DNA metabolic process	Biological Process	GO:0051052	32	314	1083	14773	0.0295476	0.021255	0.0363368	0.367841	Cdk2,12566:down|Uimc1,20184:up|Zranb3,226409:up|Gzma,14938:down|Rbbp6,19647:up|Stag2,20843:up|Inppl1,16332:up|Dek,110052:up|Cebpg,12611:up|Atrx,22589:down|Ctnnb1,12387:up|Recql5,170472:down|Fbxo18,50755:up|Map2k7,26400:up|Nek2,18005:down|Fbxw7,50754:down|Apobec1,11810:up|Fign,60344:up|Egfr,13649:up|Fgfr1,14182:up|Esco1,77805:down|Tcp1,21454:down|Anxa3,11745:down|Nabp2,69917:down|Cdkn1a,12575:down…
response to inorganic substance	Biological Process	GO:0010035	32	314	1083	14773	0.0295476	0.021255	0.0363368	0.367841	Rack1,14694:up|Ank3,11735:up|Snca,20617:up|Ahcyl1,229709:up|Aqp9,64008:up|Nr4a1,15370:down|P2rx7,18439:up|Trf,22041:up|Cdkn1b,12576:up|Slc11a2,18174:down|Rnf4,19822:down|Ezh2,14056:down|Cdh1,12550:up|Fxn,14297:down|Atrx,22589:down|Cd36,12491:up|Selm,114679:up|Anxa7,11750:down|Fn1,14268:up|Lcn2,16819:down|Apobec1,11810:up|Cav1,12389:up|Atp13a2,74772:down|Egfr,13649:up|Hsph1,15505:up|Net1,56349:dow…
lipid transport	Biological Process	GO:0006869	26	245	1083	14773	0.0240074	0.0165843	0.0363723	0.367841	Acat2,110460:up|Arv1,68865:up|Cd36,12491:up|Abcb4,18670:down|Selm,114679:up|Syk,20963:up|Aqp9,64008:up|Lbp,16803:down|Acsl1,14081:up|Osbpl1a,64291:down|Crot,74114:down|Sigmar1,18391:down|Slco1b2,28253:down|P2rx7,18439:up|Cav1,12389:up|Abca3,27410:up|Esyt1,23943:down|Apoe,11816:down|Stard10,56018:up|Dab2,13132:up|Nr1h3,22259:up|Atp9a,11981:up|Srebf2,20788:up|Irak1,16179:up|Pla2g6,53357:down|Stard4…
regulation of cell cycle	Biological Process	GO:0051726	64	698	1083	14773	0.0590951	0.0472484	0.0363926	0.367841	Rack1,14694:up|Bmp7,12162:up|Asns,27053:up|Rad1,19355:down|Ccnd2,12444:up|Crlf3,54394:up|Cdkn1b,12576:up|Stag2,20843:up|Pim3,223775:down|Cdk5rap1,66971:down|Cdc20,107995:down|Ing4,28019:down|Ccng2,12452:down|Taok3,330177:down|Rnf4,19822:down|Atf2,11909:up|Usp16,74112:up|Tert,21752:up|Gigyf2,227331:up|Atrx,22589:down|Rbm14,56275:up|Ctnnb1,12387:up|Gas1,14451:up|Ndrg1,17988:down|Ern1,78943:up|Gadd4…
response to transition metal nanoparticle	Biological Process	GO:1990267	10	72	1083	14773	0.00923361	0.00487376	0.0365088	0.368638	P2rx7,18439:up|Trf,22041:up|Atp13a2,74772:down|Fxn,14297:down|Snca,20617:up|Slc11a2,18174:down|Aqp9,64008:up|Cp,12870:down|Fn1,14268:up|Slc30a10,226781:down
secondary active transmembrane transporter activity	Molecular Function	GO:0015291	22	200	1083	14773	0.0203139	0.0135382	0.0365665	0.368764	Slc5a6,330064:up|Clcn7,26373:up|Slc26a6,171429:up|Slc11a1,18173:down|Slc36a1,215335:up|Slco1b2,28253:down|Slco1a1,28248:up|Clcn3,12725:down|Slc2a4,20528:up|Slc19a1,20509:down|Slc4a4,54403:down|Slc25a22,68267:down|Slc28a2,269346:up|Slc8b1,170756:down|Slc20a1,20515:up|Slc38a3,76257:up|Slc45a3,212980:down|Slc35a4,67843:up|Slc17a1,20504:down|Slc11a2,18174:down|Slc22a18,18400:down|Slc35a2,22232:up
response to UV	Biological Process	GO:0009411	14	113	1083	14773	0.0129271	0.00764909	0.0366335	0.368764	Hist3h2a,319162:up|Stk11,20869:up|Egfr,13649:up|Scara3,219151:up|Map4k3,225028:down|Zranb3,226409:up|Pbk,52033:down|Cdkn1a,12575:down|Bcl3,12051:down|Map2k7,26400:up|Pml,18854:up|Ei24,13663:down|Trp53,22059:up|Trp53inp1,60599:down
negative regulation of epithelial cell proliferation	Biological Process	GO:0050680	14	113	1083	14773	0.0129271	0.00764909	0.0366335	0.368764	Cav1,12389:up|Wdr77,70465:down|Atf2,11909:up|Stk11,20869:up|Wdr13,73447:down|Ctsl,13039:down|Atoh8,71093:down|Serpinf1,20317:down|Cdkn1b,12576:up|Cdh1,12550:up|Apoe,11816:down|Ceacam1,26365:down|Dab2,13132:up|Gas1,14451:up
positive regulation of transcription from RNA polymerase II promoter	Biological Process	GO:0045944	82	922	1083	14773	0.0757156	0.0624112	0.0374279	0.376377	Rps6ka4,56613:up|Park2,50873:up|Insig2,72999:down|Bmp7,12162:up|Zmiz2,52915:up|Mapk14,26416:down|Srebf1,20787:up|Nr1i3,12355:down|Gata2,14461:up|Kdm3a,104263:up|Slc11a1,18173:down|Crlf3,54394:up|Nfix,18032:up|Scap,235623:down|Nr1h3,22259:up|Dbp,13170:up|Pknox1,18771:up|Smad5,17129:down|Rnf4,19822:down|Atf2,11909:up|Sp1,20683:up|Usp16,74112:up|Cebpg,12611:up|Pbx3,18516:up|Supt20,56790:down|Tert,21…
cellular response to molecule of bacterial origin	Biological Process	GO:0071219	15	124	1083	14773	0.0138504	0.00839369	0.0376174	0.376642	Klrk1,27007:up|Prpf8,192159:up|Cxcl10,15945:down|Plscr3,70310:down|Irak2,108960:down|Vimp,109815:up|Cd36,12491:up|Mapk14,26416:down|Nr1h3,22259:up|Cmpk2,22169:down|Zcchc11,230594:up|Lbp,16803:down|Spon2,100689:down|Irak1,16179:up|Tlr1,21897:down
positive regulation of alcohol biosynthetic process	Biological Process	GO:1902932	5	26	1083	14773	0.00461681	0.00175997	0.0379601	0.376642	Dab2,13132:up|Srebf1,20787:up|Fgf1,14164:up|Fdps,110196:up|Snca,20617:up
mitochondrial genome maintenance	Biological Process	GO:0000002	5	26	1083	14773	0.00461681	0.00175997	0.0379601	0.376642	Mrpl15,27395:up|Mpv17,17527:down|Mrpl17,27397:up|Sesn2,230784:down|Trp53,22059:up
regulation of gene silencing by RNA	Biological Process	GO:0060966	5	26	1083	14773	0.00461681	0.00175997	0.0379601	0.376642	Adar,56417:down|Egfr,13649:up|Tert,21752:up|Pum2,80913:down|Ncor2,20602:up
morphogenesis of an epithelial fold	Biological Process	GO:0060571	5	26	1083	14773	0.00461681	0.00175997	0.0379601	0.376642	Ctnnb1,12387:up|Hhex,15242:up|Egfr,13649:up|Luzp1,269593:up|Bmp7,12162:up
positive regulation of telomere maintenance via telomerase	Biological Process	GO:0032212	5	26	1083	14773	0.00461681	0.00175997	0.0379601	0.376642	Ctnnb1,12387:up|Acd,497652:down|Map2k7,26400:up|Nek2,18005:down|Tcp1,21454:down
phosphatidylinositol-3,5-bisphosphate 3-phosphatase activity	Molecular Function	GO:0052629	5	26	1083	14773	0.00461681	0.00175997	0.0379601	0.376642	Mtm1,17772:down|Dusp11,72102:up|Mtmr2,77116:down|Mtmr1,53332:down|Pxylp1,235534:down
regulation of oxidative stress-induced intrinsic apoptotic signaling pathway	Biological Process	GO:1902175	5	26	1083	14773	0.00461681	0.00175997	0.0379601	0.376642	Sfpq,71514:down|Park2,50873:up|Hspb1,15507:up|Hsph1,15505:up|Fbxw7,50754:down
negative regulation of JNK cascade	Biological Process	GO:0046329	5	26	1083	14773	0.00461681	0.00175997	0.0379601	0.376642	Ceacam1,26365:down|Taok3,330177:down|Dnaja1,15502:up|Fktn,246179:up|Itch,16396:up
necroptotic process	Biological Process	GO:0070266	5	26	1083	14773	0.00461681	0.00175997	0.0379601	0.376642	Cav1,12389:up|Casp8,12370:up|Dnm1l,74006:up|Pygl,110095:up|Trp53,22059:up
positive regulation of mitochondrial membrane permeability	Biological Process	GO:0035794	5	26	1083	14773	0.00461681	0.00175997	0.0379601	0.376642	Bbc3,170770:down|Atf2,11909:up|Rhot1,59040:down|Mpv17l,93734:up|Trp53,22059:up
regulation of posttranscriptional gene silencing	Biological Process	GO:0060147	5	26	1083	14773	0.00461681	0.00175997	0.0379601	0.376642	Adar,56417:down|Egfr,13649:up|Tert,21752:up|Pum2,80913:down|Ncor2,20602:up
execution phase of apoptosis	Biological Process	GO:0097194	8	53	1083	14773	0.00738689	0.00358763	0.0379731	0.376642	Bbc3,170770:down|Bok,51800:down|Dedd2,67379:up|Casp8,12370:up|Sharpin,106025:up|Trp53,22059:up|Hsf1,15499:up|Bcl2l1,12048:down
peptidyl-amino acid modification	Biological Process	GO:0018193	76	848	1083	14773	0.0701754	0.057402	0.0379887	0.376642	Stk38,106504:down|Cdk2,12566:down|Rps6ka4,56613:up|Rack1,14694:up|Bmp7,12162:up|Mapk14,26416:down|Syk,20963:up|Metap2,56307:down|Gata2,14461:up|Kdm3a,104263:up|Sumo3,20610:up|Pdk2,18604:up|Dmpk,13400:up|Ing4,28019:down|Enpp2,18606:up|Kit,16590:up|Rnf4,19822:down|Taf9b,407786:up|Suv39h1,20937:up|Ash1l,192195:up|Atrx,22589:down|Nktr,18087:down|Ctnnb1,12387:up|Axin1,12005:up|Ern1,78943:up|Mdm2,17246…
regulation of tumor necrosis factor biosynthetic process	Biological Process	GO:0042534	4	18	1083	14773	0.00369344	0.00121844	0.0384153	0.378588	Bcl3,12051:down|Lbp,16803:down|Hspb1,15507:up|Tlr1,21897:down
tumor necrosis factor biosynthetic process	Biological Process	GO:0042533	4	18	1083	14773	0.00369344	0.00121844	0.0384153	0.378588	Bcl3,12051:down|Lbp,16803:down|Hspb1,15507:up|Tlr1,21897:down
regulation of anoikis	Biological Process	GO:2000209	4	18	1083	14773	0.00369344	0.00121844	0.0384153	0.378588	Cav1,12389:up|Aes,14797:up|Mybbp1a,18432:up|Ntrk2,18212:up
pinocytosis	Biological Process	GO:0006907	4	18	1083	14773	0.00369344	0.00121844	0.0384153	0.378588	Dab2,13132:up|Cav1,12389:up|Nr1h3,22259:up|Ankfy1,11736:down
nitric-oxide synthase binding	Molecular Function	GO:0050998	4	18	1083	14773	0.00369344	0.00121844	0.0384153	0.378588	Cav1,12389:up|Ctnnb1,12387:up|Dmd,13405:up|Camk2d,108058:down
FAD binding	Molecular Function	GO:0071949	4	18	1083	14773	0.00369344	0.00121844	0.0384153	0.378588	Oxnad1,218885:up|Cyb5r3,109754:up|Mtrr,210009:up|Coq6,217707:down
positive regulation of cytoplasmic transport	Biological Process	GO:1903651	25	235	1083	14773	0.023084	0.0159074	0.0385831	0.379862	Rbpms,19663:up|Cdh1,12550:up|Rack1,14694:up|Snca,20617:up|Mapk14,26416:down|Mdm2,17246:down|Fbxw7,50754:down|Rhou,69581:down|P2rx7,18439:up|Cav1,12389:up|Usp36,72344:up|Egfr,13649:up|Cxcl10,15945:down|Tbc1d20,67231:up|Ceacam1,26365:down|Nlrp12,378425:down|Dab2,13132:up|Kat2a,14534:up|Slc17a9,228993:up|Tpr,108989:down|Srebf2,20788:up|Fam20b,215015:up|Mtmr2,77116:down|Capn3,12335:up|Stard7,99138:up
myeloid leukocyte activation	Biological Process	GO:0002274	17	146	1083	14773	0.0156971	0.00988289	0.0387218	0.380848	Klrk1,27007:up|Snca,20617:up|Jmjd6,107817:up|Ndrg1,17988:down|Syk,20963:up|Gata2,14461:up|Lbp,16803:down|Slc11a1,18173:down|Tlr1,21897:down|Cx3cr1,13051:up|Cd1d1,12479:down|Pirb,18733:up|Anxa3,11745:down|Il4ra,16190:down|Nr1h3,22259:up|Kit,16590:up|Ubd,24108:down
JNK cascade	Biological Process	GO:0007254	18	157	1083	14773	0.0166205	0.0106275	0.0389382	0.382595	Fktn,246179:up|Axin1,12005:up|Map4k4,26921:down|Syk,20963:up|Ern1,78943:up|Gadd45a,13197:up|Dnaja1,15502:up|Map2k7,26400:up|Magi3,99470:down|Cbs,12411:down|Trf,22041:up|Gadd45b,17873:down|Itch,16396:up|Dab2,13132:up|Ceacam1,26365:down|Taok3,330177:down|Fgd4,224014:up|Irak1,16179:up
regulation of oxidoreductase activity	Biological Process	GO:0051341	9	63	1083	14773	0.00831025	0.00426454	0.0392604	0.384483	Cav1,12389:up|Egfr,13649:up|Fxn,14297:down|Park2,50873:up|Tert,21752:up|Apoe,11816:down|Snca,20617:up|Gzma,14938:down|Oxa1l,69089:down
regulation of ligase activity	Biological Process	GO:0051340	9	63	1083	14773	0.00831025	0.00426454	0.0392604	0.384483	Dcun1d5,76863:up|Mid1ip1,68041:up|Cdc20,107995:down|Axin1,12005:up|Trib3,228775:down|Mad2l2,71890:down|Tpr,108989:down|Fbxw7,50754:down|Dcun1d2,102323:up
coenzyme biosynthetic process	Biological Process	GO:0009108	11	83	1083	14773	0.010157	0.00561836	0.0393992	0.384483	Mocs1,56738:up|Nmrk1,225994:up|Fpgs,14287:down|Acacb,100705:up|Qdpr,110391:up|Coq3,230027:down|Pdk2,18604:up|Snca,20617:up|Coq6,217707:down|Acly,104112:up|Acss2,60525:up
DNA-directed RNA polymerase II, holoenzyme	Cellular Component	GO:0016591	11	83	1083	14773	0.010157	0.00561836	0.0393992	0.384483	Polr2b,231329:up|Taf9b,407786:up|Tbp,21374:down|Rprd2,75137:up|Recql5,170472:down|Kat2a,14534:up|Gtf2e2,68153:down|Ints6,18130:down|Ccnh,66671:up|Trp53,22059:up|Uri1,19777:up
glycerophospholipid biosynthetic process	Biological Process	GO:0046474	11	83	1083	14773	0.010157	0.00561836	0.0393992	0.384483	Fabp5,16592:up|Chka,12660:down|Agpat1,55979:up|Gpat4,102247:down|Inppl1,16332:up|Pip5k1a,18720:up|Crls1,66586:down|Pla2g6,53357:down|Pigt,78928:up|Ptpmt1,66461:down|Pip5k1c,18717:up
regulation of cofactor metabolic process	Biological Process	GO:0051193	7	44	1083	14773	0.00646353	0.00297841	0.0394812	0.384483	Prkag2,108099:down|P2rx7,18439:up|Coq3,230027:down|Trp53,22059:up|Pdk2,18604:up|Entpd5,12499:down|Snca,20617:up
steroid dehydrogenase activity	Molecular Function	GO:0016229	7	44	1083	14773	0.00646353	0.00297841	0.0394812	0.384483	Nsdhl,18194:up|Cbr4,234309:down|H2-Ke6,14979:down|Dhrs9,241452:down|Hsd3b7,101502:down|Htatip2,53415:down|Hsd17b6,27400:down
mitotic DNA damage checkpoint	Biological Process	GO:0044773	7	44	1083	14773	0.00646353	0.00297841	0.0394812	0.384483	Cdkn1a,12575:down|Atf2,11909:up|Taok3,330177:down|Mdm2,17246:down|Pml,18854:up|Gigyf2,227331:up|Trp53,22059:up
terpenoid metabolic process	Biological Process	GO:0006721	7	44	1083	14773	0.00646353	0.00297841	0.0394812	0.384483	Fdft1,14137:up|Bco1,63857:down|Adh4,26876:down|Dhrs4,28200:down|Dhrs9,241452:down|Fdps,110196:up|Cyp2e1,13106:down
adherens junction	Cellular Component	GO:0005912	53	567	1083	14773	0.0489381	0.0383808	0.0396902	0.386072	Rnd1,223881:down|Stk38,106504:down|Cd151,12476:up|Rack1,14694:up|Sh3glb2,227700:up|Pip5k1a,18720:up|Ccnb2,12442:down|Ilk,16202:down|Glod4,67201:up|Eps8l2,98845:down|Picalm,233489:down|Camsap3,69697:up|Shroom2,110380:down|Eif4g1,208643:up|Gnb2,14693:up|Ssx2ip,99167:up|Baiap2,108100:down|Kif22,110033:down|Hspa8,15481:up|Tspan4,64540:up|Stx5a,56389:down|Sept2,18000:up|Cdh1,12550:up|Sntb2,20650:down|…
mitochondrial respiratory chain complex assembly	Biological Process	GO:0033108	6	35	1083	14773	0.00554017	0.00236919	0.03984	0.386072	Ndufs7,75406:up|Oxa1l,69089:down|Immp1l,66541:down|Foxred1,235169:down|Ndufs4,17993:down|Immp2l,93757:down
regulation of cardiac muscle cell apoptotic process	Biological Process	GO:0010665	6	35	1083	14773	0.00554017	0.00236919	0.03984	0.386072	Hmgcr,15357:up|Ilk,16202:down|Trp53,22059:up|Hspa8,15481:up|Camk2d,108058:down|Hsf1,15499:up
aspartate family amino acid metabolic process	Biological Process	GO:0009066	6	35	1083	14773	0.00554017	0.00236919	0.03984	0.386072	Mthfr,17769:down|Asns,27053:up|Ahcyl1,229709:up|Mtrr,210009:up|Got1,14718:up|Bcat2,12036:up
protein-lipid complex	Cellular Component	GO:0032994	6	35	1083	14773	0.00554017	0.00236919	0.03984	0.386072	Saa2,20209:down|Pex3,56535:up|Apoe,11816:down|Vimp,109815:up|Saa3,20210:down|Saa1,20208:down
binding, bridging	Molecular Function	GO:0060090	13	104	1083	14773	0.0120037	0.00703987	0.0404031	0.390761	Cav1,12389:up|Picalm,233489:down|Rack1,14694:up|Ank3,11735:up|Blnk,17060:up|Bfar,67118:down|Frmd4a,209630:down|Poldip2,67811:up|Dab2,13132:up|Arrb1,109689:up|Baiap2,108100:down|Fbxw7,50754:down|Grb14,50915:down
occluding junction	Cellular Component	GO:0070160	13	104	1083	14773	0.0120037	0.00703987	0.0404031	0.390761	Igsf5,72058:down|Shroom2,110380:down|Amot,27494:up|Cgnl1,68178:down|Ank3,11735:up|Ash1l,192195:up|Frmd4a,209630:down|Ctnnb1,12387:up|Cldn1,12737:down|Mpdz,17475:up|Arhgap17,70497:down|Cldn7,53624:up|Magi3,99470:down
regulation of protein phosphorylation	Biological Process	GO:0001932	97	1114	1083	14773	0.089566	0.0754078	0.0404887	0.391205	Dusp7,235584:up|Stk38,106504:down|Pkig,18769:down|Rps6ka4,56613:up|Prkab1,19079:up|Park2,50873:up|Rack1,14694:up|Fktn,246179:up|Bmp7,12162:up|Tab2,68652:down|Adar,56417:down|Syk,20963:up|Slc11a1,18173:down|Ccnd2,12444:up|P2rx7,18439:up|Trf,22041:up|Cdkn1b,12576:up|Prok1,246691:up|Cdk5rap1,66971:down|Apoe,11816:down|Cish,12700:up|Trib3,228775:down|Taok3,330177:down|Enpp2,18606:up|Irak1,16179:up|Rt…
blood vessel development	Biological Process	GO:0001568	52	556	1083	14773	0.0480148	0.0376362	0.0409497	0.391933	Rxra,20181:up|Fmnl3,22379:up|Nsdhl,18194:up|Bmp7,12162:up|Gtf2i,14886:down|Jmjd6,107817:up|Mapk14,26416:down|Lyl1,17095:up|Syk,20963:up|Btg1,12226:down|Gata2,14461:up|Nr4a1,15370:down|Mib1,225164:up|Cx3cr1,13051:up|Cxcl10,15945:down|Reck,53614:up|Nfe2,18022:up|Prok1,246691:up|Apoe,11816:down|Cd34,12490:up|Cd59a,12509:up|Enpp2,18606:up|Pknox1,18771:up|Smad5,17129:down|Ntrk2,18212:up|F3,14066:up|Fg…
lyase activity	Molecular Function	GO:0016829	19	169	1083	14773	0.0175439	0.0114398	0.0410302	0.391933	Car14,23831:down|Ddc,13195:down|Sds,231691:down|Pisd,320951:down|Mocs1,56738:up|Cbs,12411:down|Fasn,14104:up|Urad,231903:up|Gldc,104174:down|Adcy4,104110:up|Gmds,218138:up|Hadhb,231086:down|Hal,15109:down|Asl,109900:up|Csad,246277:down|Shmt1,20425:up|Hacl1,56794:down|Got1,14718:up|Ehhadh,74147:down
growth	Biological Process	GO:0040007	81	914	1083	14773	0.0747922	0.0618696	0.0412078	0.391933	Adipor1,72674:down|Acacb,100705:up|Zfx,22764:up|Park2,50873:up|Rack1,14694:up|Bmp7,12162:up|Mapk14,26416:down|Rnf6,74132:up|Igfbp1,16006:down|Crlf3,54394:up|Ip6k2,76500:down|Clstn1,65945:up|Cdkn1b,12576:up|Apoe,11816:down|Entpd5,12499:down|Cish,12700:up|Ing4,28019:down|Pex5,19305:down|Sqstm1,18412:down|Uri1,19777:up|Cda,72269:down|Fxn,14297:down|Gigyf2,227331:up|Taf9b,407786:up|Col27a1,373864:up|…
positive regulation of DNA-dependent DNA replication	Biological Process	GO:2000105	3	11	1083	14773	0.00277008	0.000744602	0.0415572	0.391933	Fgfr1,14182:up|Cdk2,12566:down|Atrx,22589:down
Golgi to endosome transport	Biological Process	GO:0006895	3	11	1083	14773	0.00277008	0.000744602	0.0415572	0.391933	Klhl20,226541:down|Sys1,66460:down|Ap4m1,11781:down
flotillin complex	Cellular Component	GO:0016600	3	11	1083	14773	0.00277008	0.000744602	0.0415572	0.391933	Ctnnb1,12387:up|Cdh1,12550:up|Flot1,14251:up
cellular response to toxic substance	Biological Process	GO:0097237	3	11	1083	14773	0.00277008	0.000744602	0.0415572	0.391933	Ezh2,14056:down|Cdkn1b,12576:up|Park2,50873:up
mitochondrial proton-transporting ATP synthase complex, coupling factor F(o)	Cellular Component	GO:0000276	3	11	1083	14773	0.00277008	0.000744602	0.0415572	0.391933	Atp5o,28080:up|Atp5l,27425:down|Atp5j2,57423:up
negative regulation of posttranscriptional gene silencing	Biological Process	GO:0060149	3	11	1083	14773	0.00277008	0.000744602	0.0415572	0.391933	Adar,56417:down|Tert,21752:up|Ncor2,20602:up
macrophage activation involved in immune response	Biological Process	GO:0002281	3	11	1083	14773	0.00277008	0.000744602	0.0415572	0.391933	Syk,20963:up|Lbp,16803:down|Cx3cr1,13051:up
glycerophospholipid catabolic process	Biological Process	GO:0046475	3	11	1083	14773	0.00277008	0.000744602	0.0415572	0.391933	Gpcpd1,74182:up|Enpp2,18606:up|Pla2g15,192654:down
protein autoprocessing	Biological Process	GO:0016540	3	11	1083	14773	0.00277008	0.000744602	0.0415572	0.391933	Tmprss2,50528:down|Ctsl,13039:down|Fxn,14297:down
regulation of cAMP-dependent protein kinase activity	Biological Process	GO:2000479	3	11	1083	14773	0.00277008	0.000744602	0.0415572	0.391933	Pkig,18769:down|Sesn2,230784:down|Mst1,15235:down
positive regulation of phagocytosis, engulfment	Biological Process	GO:0060100	3	11	1083	14773	0.00277008	0.000744602	0.0415572	0.391933	Gata2,14461:up|Lbp,16803:down|Cd36,12491:up
regulation of cholesterol storage	Biological Process	GO:0010885	3	11	1083	14773	0.00277008	0.000744602	0.0415572	0.391933	Nr1h3,22259:up|Srebf2,20788:up|Cd36,12491:up
regulation of type B pancreatic cell proliferation	Biological Process	GO:0061469	3	11	1083	14773	0.00277008	0.000744602	0.0415572	0.391933	Wdr13,73447:down|Nr4a1,15370:down|Birc5,11799:down
5'-nucleotidase activity	Molecular Function	GO:0008253	3	11	1083	14773	0.00277008	0.000744602	0.0415572	0.391933	Nt5e,23959:down|Nt5c3,107569:up|Nt5c2,76952:down
positive regulation of tumor necrosis factor biosynthetic process	Biological Process	GO:0042535	3	11	1083	14773	0.00277008	0.000744602	0.0415572	0.391933	Lbp,16803:down|Hspb1,15507:up|Tlr1,21897:down
negative regulation of gene silencing by RNA	Biological Process	GO:0060967	3	11	1083	14773	0.00277008	0.000744602	0.0415572	0.391933	Adar,56417:down|Tert,21752:up|Ncor2,20602:up
positive regulation of membrane depolarization	Biological Process	GO:1904181	3	11	1083	14773	0.00277008	0.000744602	0.0415572	0.391933	P2rx7,18439:up|Rack1,14694:up|Ank3,11735:up
flavonoid metabolic process	Biological Process	GO:0009812	3	11	1083	14773	0.00277008	0.000744602	0.0415572	0.391933	Ugt1a2,22236:up|Ugt1a9,394434:down|Sult1b1,56362:up
modulation by virus of host process	Biological Process	GO:0019054	3	11	1083	14773	0.00277008	0.000744602	0.0415572	0.391933	Ceacam1,26365:down|Park2,50873:up|Bcl2l1,12048:down
ubiquitin-protein transferase regulator activity	Molecular Function	GO:0055106	3	11	1083	14773	0.00277008	0.000744602	0.0415572	0.391933	Trib3,228775:down|Fbxw7,50754:down|Cdc20,107995:down
ribosomal protein S6 kinase activity	Molecular Function	GO:0004711	3	11	1083	14773	0.00277008	0.000744602	0.0415572	0.391933	Adck5,268822:down|Grk5,14773:down|Rps6kb2,58988:up
regulation of beta-amyloid formation	Biological Process	GO:1902003	3	11	1083	14773	0.00277008	0.000744602	0.0415572	0.391933	Picalm,233489:down|Apoe,11816:down|Olfm1,56177:up
stress-activated protein kinase signaling cascade	Biological Process	GO:0031098	22	203	1083	14773	0.0203139	0.0137413	0.042071	0.3964	Fktn,246179:up|Axin1,12005:up|Map4k4,26921:down|Mapk14,26416:down|Syk,20963:up|Ern1,78943:up|Gadd45a,13197:up|Map2k7,26400:up|Dnaja1,15502:up|Magi3,99470:down|Cbs,12411:down|Trf,22041:up|Gadd45b,17873:down|Hsph1,15505:up|Itch,16396:up|Pbk,52033:down|Dab2,13132:up|Ceacam1,26365:down|Hmgcr,15357:up|Taok3,330177:down|Fgd4,224014:up|Irak1,16179:up
enzyme inhibitor activity	Molecular Function	GO:0004857	32	318	1083	14773	0.0295476	0.0215258	0.0421128	0.396415	1300017J02Rik,71775:down|Ugt1a9,394434:down|Serpinb1a,66222:down|Pkig,18769:down|Rack1,14694:up|Itih3,16426:down|Snca,20617:up|Serpinh1,12406:down|Tmbim6,110213:up|R3hdml,100043899:down|Reck,53614:up|Cdkn1b,12576:up|Cish,12700:up|Trib3,228775:down|Rtn4rl1,237847:down|Uri1,19777:up|Pttg1,30939:up|Sbf1,77980:up|Gckr,231103:down|Xiap,11798:down|Birc5,11799:down|Hspb1,15507:up|Mug1,17836:down|Chad,12…
mitotic nuclear division	Biological Process	GO:0007067	37	377	1083	14773	0.0341644	0.0255195	0.0423143	0.397932	Cdk2,12566:down|Ppp2r2d,52432:down|Map9,213582:down|Pogz,229584:down|Chmp6,208092:down|Bmp7,12162:up|Ccnb2,12442:down|Mad2l2,71890:down|Fam175b,109359:up|Ccna2,12428:down|Cdkn1b,12576:up|Stag2,20843:up|Cdc20,107995:down|Ccng2,12452:down|Reep4,72549:down|Kif22,110033:down|Klhl13,67455:down|Sept2,18000:up|Usp16,74112:up|Pttg1,30939:up|Atrx,22589:down|Actr8,56249:down|Recql5,170472:down|Cep85,70012:…
response to unfolded protein	Biological Process	GO:0006986	11	84	1083	14773	0.010157	0.00568605	0.0424616	0.398214	Syvn1,74126:down|Park2,50873:up|Hsph1,15505:up|Hspe1,15528:up|Vimp,109815:up|Bfar,67118:down|Herpud1,64209:down|Tmbim6,110213:up|Ern1,78943:up|Hspb1,15507:up|Sdf2,20316:down
cellular localization	Biological Process	GO:0051641	203	2482	1083	14773	0.187442	0.168009	0.0427508	0.398214	Nr0b2,23957:down|Smdt1,69029:down|Park2,50873:up|Oxa1l,69089:down|Mapk14,26416:down|Ahcyl1,229709:up|Gata2,14461:up|Nagpa,27426:up|Ndufaf2,75597:up|Camsap3,69697:up|Pim3,223775:down|Slc8b1,170756:down|Herpud1,64209:down|Zfand2b,68818:down|Tnpo1,238799:up|Slc17a9,228993:up|Arhgap17,70497:down|Pex5,19305:down|Aacs,78894:up|Kit,16590:up|Wash1,68767:up|Atf2,11909:up|Tert,21752:up|Atrx,22589:down|Immp…
organophosphate metabolic process	Biological Process	GO:0019637	73	816	1083	14773	0.0674054	0.0552359	0.0427543	0.398214	Nmrk1,225994:up|Rundc3a,51799:up|Acacb,100705:up|Park2,50873:up|Nt5c3,107569:up|Rack1,14694:up|Pmvk,68603:up|Atp5l,27425:down|Pisd,320951:down|P2rx7,18439:up|Ip6k2,76500:down|Pde9a,18585:down|Apoe,11816:down|Entpd5,12499:down|Nudt12,67993:down|Agpat1,55979:up|Ctps2,55936:down|Gpcpd1,74182:up|Enpp2,18606:up|Dnm1l,74006:up|Tymp,72962:down|Wash1,68767:up|Ptpmt1,66461:down|Cda,72269:down|Fxn,14297:do…
negative regulation of secretion by cell	Biological Process	GO:1903531	20	181	1083	14773	0.0184672	0.0122521	0.0429027	0.398214	Park2,50873:up|Pnkd,56695:down|Snca,20617:up|Rsad2,58185:down|Map4k4,26921:down|Srebf1,20787:up|Tmbim6,110213:up|Rab11fip5,52055:up|Hadh,15107:up|Fn1,14268:up|Syt11,229521:up|Ndufaf2,75597:up|Pim3,223775:down|Ptgs1,19224:down|Nlrp12,378425:down|Hmgcr,15357:up|Nr1h3,22259:up|Cd34,12490:up|Pml,18854:up|Anxa4,11746:up
establishment of localization in cell	Biological Process	GO:0051649	170	2053	1083	14773	0.156971	0.13897	0.0430934	0.398214	Nr0b2,23957:down|Smdt1,69029:down|Park2,50873:up|Mapk14,26416:down|Ahcyl1,229709:up|Gata2,14461:up|Nagpa,27426:up|Ndufaf2,75597:up|Pim3,223775:down|Slc8b1,170756:down|Herpud1,64209:down|Zfand2b,68818:down|Tnpo1,238799:up|Slc17a9,228993:up|Arhgap17,70497:down|Pex5,19305:down|Aacs,78894:up|Kit,16590:up|Wash1,68767:up|Atf2,11909:up|Immp2l,93757:down|Xpo7,65246:up|Axin1,12005:up|Selm,114679:up|Fbxw7,…
reactive oxygen species metabolic process	Biological Process	GO:0072593	23	215	1083	14773	0.0212373	0.0145536	0.0434202	0.398214	Klrk1,27007:up|Mpv17l,93734:up|Park2,50873:up|Cd36,12491:up|Immp2l,93757:down|Snca,20617:up|Mapk14,26416:down|Syk,20963:up|Gadd45a,13197:up|Sesn2,230784:down|Clcn3,12725:down|P2rx7,18439:up|Ndufaf2,75597:up|Cbs,12411:down|Cav1,12389:up|Mpv17,17527:down|Egfr,13649:up|Ndufs4,17993:down|Cyr61,16007:up|Vimp,109815:up|Cdkn1a,12575:down|Cd34,12490:up|Trp53,22059:up
oxidoreductase activity, acting on the CH-NH group of donors	Molecular Function	GO:0016645	5	27	1083	14773	0.00461681	0.00182766	0.0438755	0.398214	Mthfr,17769:down|Qdpr,110391:up|Paox,212503:up|Sardh,192166:up|Etfdh,66841:down
acid-thiol ligase activity	Molecular Function	GO:0016878	5	27	1083	14773	0.00461681	0.00182766	0.0438755	0.398214	Acsm3,20216:up|Acss3,380660:down|Acsl1,14081:up|Aacs,78894:up|Acss2,60525:up
acylglycerol homeostasis	Biological Process	GO:0055090	5	27	1083	14773	0.00461681	0.00182766	0.0438755	0.398214	Gckr,231103:down|Nr1h3,22259:up|Dgat2,67800:down|Angptl8,624219:up|Sesn2,230784:down
triglyceride homeostasis	Biological Process	GO:0070328	5	27	1083	14773	0.00461681	0.00182766	0.0438755	0.398214	Gckr,231103:down|Nr1h3,22259:up|Dgat2,67800:down|Angptl8,624219:up|Sesn2,230784:down
cellular response to lipopolysaccharide	Biological Process	GO:0071222	14	116	1083	14773	0.0129271	0.00785216	0.0442664	0.398214	Klrk1,27007:up|Prpf8,192159:up|Cxcl10,15945:down|Plscr3,70310:down|Irak2,108960:down|Vimp,109815:up|Cd36,12491:up|Mapk14,26416:down|Nr1h3,22259:up|Cmpk2,22169:down|Zcchc11,230594:up|Lbp,16803:down|Spon2,100689:down|Irak1,16179:up
cell cycle arrest	Biological Process	GO:0007050	14	116	1083	14773	0.0129271	0.00785216	0.0442664	0.398214	Crlf3,54394:up|Stk11,20869:up|Cdkn1b,12576:up|Ing4,28019:down|Cdkn1a,12575:down|Gas1,14451:up|Ern1,78943:up|Gadd45a,13197:up|Mdm2,17246:down|Pml,18854:up|Ilk,16202:down|Mybbp1a,18432:up|Trp53,22059:up|Trp53inp1,60599:down
negative regulation of viral genome replication	Biological Process	GO:0045071	6	36	1083	14773	0.00554017	0.00243688	0.0449579	0.398214	Ceacam1,26365:down|Adar,56417:down|Oasl1,231655:down|Park2,50873:up|Rsad2,58185:down|Ilf3,16201:up
phosphatidylinositol bisphosphate phosphatase activity	Molecular Function	GO:0034593	6	36	1083	14773	0.00554017	0.00243688	0.0449579	0.398214	Mtm1,17772:down|Dusp11,72102:up|Mtmr2,77116:down|Mtmr1,53332:down|Pxylp1,235534:down|Ptpmt1,66461:down
cardiac muscle cell action potential	Biological Process	GO:0086001	6	36	1083	14773	0.00554017	0.00243688	0.0449579	0.398214	Cav1,12389:up|Dsg2,13511:up|Dmd,13405:up|Ank3,11735:up|Atp2a2,11938:down|Camk2d,108058:down
regulation of striated muscle cell apoptotic process	Biological Process	GO:0010662	6	36	1083	14773	0.00554017	0.00243688	0.0449579	0.398214	Hmgcr,15357:up|Ilk,16202:down|Trp53,22059:up|Hspa8,15481:up|Camk2d,108058:down|Hsf1,15499:up
response to metal ion	Biological Process	GO:0010038	20	182	1083	14773	0.0184672	0.0123198	0.045024	0.398214	Fxn,14297:down|Cdh1,12550:up|Ank3,11735:up|Snca,20617:up|Anxa7,11750:down|Ahcyl1,229709:up|Aqp9,64008:up|Fn1,14268:up|P2rx7,18439:up|Apobec1,11810:up|Cav1,12389:up|Atp13a2,74772:down|Trf,22041:up|Egfr,13649:up|Cdkn1b,12576:up|Slc11a2,18174:down|Cp,12870:down|Capn3,12335:up|Slc30a10,226781:down|Camk2b,12323:up
protein localization	Biological Process	GO:0008104	172	2082	1083	14773	0.158818	0.140933	0.0450267	0.398214	Nr0b2,23957:down|Park2,50873:up|Rab3il1,74760:up|Oxa1l,69089:down|Mapk14,26416:down|Ahcyl1,229709:up|Copz2,56358:down|Nagpa,27426:up|Unc50,67387:down|Ndufaf2,75597:up|Camsap3,69697:up|Snx14,244962:down|Pim3,223775:down|Slc8b1,170756:down|Herpud1,64209:down|Zfand2b,68818:down|Tnpo1,238799:up|Slc17a9,228993:up|Selenbp2,20342:up|Pex5,19305:down|Aacs,78894:up|Wash1,68767:up|Stk11ip,71728:down|Tert,21…
anchoring junction	Cellular Component	GO:0070161	54	584	1083	14773	0.0498615	0.0395316	0.0451348	0.398214	Rnd1,223881:down|Stk38,106504:down|Cd151,12476:up|Rack1,14694:up|Sh3glb2,227700:up|Pip5k1a,18720:up|Ccnb2,12442:down|Ilk,16202:down|Glod4,67201:up|Eps8l2,98845:down|Picalm,233489:down|Camsap3,69697:up|Shroom2,110380:down|Eif4g1,208643:up|Gnb2,14693:up|Ssx2ip,99167:up|Baiap2,108100:down|Kif22,110033:down|Hspa8,15481:up|Tspan4,64540:up|Stx5a,56389:down|Dsg2,13511:up|Sept2,18000:up|Cdh1,12550:up|Snt…
cell-cell junction	Cellular Component	GO:0005911	53	572	1083	14773	0.0489381	0.0387193	0.0453818	0.398214	Stk38,106504:down|Rack1,14694:up|Plekhg5,269608:down|Ank3,11735:up|Frmd4a,209630:down|Sh3glb2,227700:up|Cldn1,12737:down|Abcb4,18670:down|Ccnb2,12442:down|Ilk,16202:down|Glod4,67201:up|Eps8l2,98845:down|P2rx7,18439:up|Picalm,233489:down|Camsap3,69697:up|Shroom2,110380:down|Eif4g1,208643:up|Ssx2ip,99167:up|Stard10,56018:up|Mpdz,17475:up|Arhgap17,70497:down|Cldn7,53624:up|Baiap2,108100:down|Hspa8,1…
cytoplasmic mRNA processing body assembly	Biological Process	GO:0033962	4	19	1083	14773	0.00369344	0.00128613	0.0459253	0.398214	Cnot2,72068:up|Lsm3,67678:up|Cnot7,18983:down|Atxn2l,233871:down
drug transmembrane transporter activity	Molecular Function	GO:0015238	4	19	1083	14773	0.00369344	0.00128613	0.0459253	0.398214	Abcb4,18670:down|Slc22a18,18400:down|Slco1b2,28253:down|Slc38a3,76257:up
regulation of cholesterol efflux	Biological Process	GO:0010874	4	19	1083	14773	0.00369344	0.00128613	0.0459253	0.398214	Nr1h3,22259:up|Srebf2,20788:up|Irak1,16179:up|Apoe,11816:down
negative regulation of fatty acid metabolic process	Biological Process	GO:0045922	4	19	1083	14773	0.00369344	0.00128613	0.0459253	0.398214	Acacb,100705:up|Dgat2,67800:down|Trib3,228775:down|Insig2,72999:down
mitochondrion morphogenesis	Biological Process	GO:0070584	4	19	1083	14773	0.00369344	0.00128613	0.0459253	0.398214	Mtm1,17772:down|Dnm1l,74006:up|Bcl2l1,12048:down|Poldip2,67811:up
inhibitory synapse	Cellular Component	GO:0060077	4	19	1083	14773	0.00369344	0.00128613	0.0459253	0.398214	Syt11,229521:up|Gabrb3,14402:down|Maf1,68877:down|Clcn3,12725:down
regulation of endoplasmic reticulum unfolded protein response	Biological Process	GO:1900101	4	19	1083	14773	0.00369344	0.00128613	0.0459253	0.398214	Tmbim6,110213:up|Ern1,78943:up|Sdf2,20316:down|Bfar,67118:down
regulation of T cell mediated cytotoxicity	Biological Process	GO:0001914	4	19	1083	14773	0.00369344	0.00128613	0.0459253	0.398214	P2rx7,18439:up|Cd1d1,12479:down|Cd1d2,12480:down|Hspa8,15481:up
positive regulation of viral life cycle	Biological Process	GO:1903902	8	55	1083	14773	0.00738689	0.00372301	0.0459369	0.398214	Sp1,20683:up|Tbc1d20,67231:up|Zfp639,67778:up|Adar,56417:down|Tmprss2,50528:down|Lgals1,16852:down|Hspa8,15481:up|Stau1,20853:up
cargo receptor activity	Molecular Function	GO:0038024	8	55	1083	14773	0.00738689	0.00372301	0.0459369	0.398214	Cd36,12491:up|Ackr4,252837:up|Dab2,13132:up|Tmprss2,50528:down|Loxl4,67573:down|Enpp2,18606:up|Hhipl1,214305:up|Enpp3,209558:down
[truncated: 8,786 more rows]
