# Supplementary material for: Polyene Phosphatidylcholine Ameliorates High Fat Diet-Induced Non-alcoholic Fatty Liver Disease via Remodeling Metabolism and Inflammation
Source: Front Physiol. 2022 Feb 28;13:810143. doi: 10.3389/fphys.2022.810143 (PMC8918669; doi:10.3389/fphys.2022.810143)
Supplement: Supplementary file 6 [file Table_5.XLSX]

## Sheet: KEGG PATHWAY
								Table S5 KEGG pathways analysis of genes between high fat diet + PPC mice and high fat diet fed mice.
Term	Data base	ID	Input number	Background number	All input number	All background number	Input frequency	Background frequency	P Value	Corrected P Value	Input gene
Metabolic pathways	KEGG PATHWAY	mmu01100	147	1278	2150	26776	0.0683721	0.0477293	7.78812e-21	4.67048e-18	B4galt3,57370:up|B4galnt1,14421:down|Mthfr,17769:down|Sphk2,56632:down|Nt5c3,107569:up|Gpi1,14751:up|Sqle,20775:up|Sdhb,67680:up|Gldc,104174:down|Hadhb,231086:down|Upb1,103149:down|Cyp2b10,13088:down|Cyp2a4,13086:down|Dguok,27369:down|Uox,22262:up|Nudt12,67993:down|Mtmr2,77116:down|Acat2,110460:up|Fasn,14104:up|Dhrs9,241452:down|Acer2,230379:down|Qdpr,110391:up|Pklr,18770:up|Hmgcr,15357:up|Pisd,3…
Peroxisome	KEGG PATHWAY	mmu04146	18	83	2150	26776	0.00837209	0.00309979	6.52985e-07	9.45641e-05	Pxmp4,59038:down|Pex3,56535:up|Ehhadh,74147:down|Paox,212503:up|Hacl1,56794:down|Phyh,16922:down|Mvk,17855:up|Acaa1b,235674:down|Acsl1,14081:up|Crot,74114:down|Pex5,19305:down|Pex11a,18631:down|Nudt12,67993:down|Mpv17,17527:down|Mpv17l,93734:up|Acox2,93732:down|Pmvk,68603:up|Dhrs4,28200:down
p53 signaling pathway	KEGG PATHWAY	mmu04115	16	68	2150	26776	0.00744186	0.00253959	1.07401e-06	0.000131608	Gadd45g,23882:down|Sesn2,230784:down|Ccnd2,12444:up|Ccnb2,12442:down|Casp8,12370:up|Gadd45a,13197:up|Ei24,13663:down|Ccng2,12452:down|Bbc3,170770:down|Cdk2,12566:down|Tsc2,22084:up|Shisa5,66940:down|Gadd45b,17873:down|Mdm2,17246:down|Cdkn1a,12575:down|Trp53,22059:up
Retinol metabolism	KEGG PATHWAY	mmu00830	18	88	2150	26776	0.00837209	0.00328653	1.36179e-06	0.000148665	Cyp2b13,13089:down|Cyp2b10,13088:down|Dhrs9,241452:down|Ugt1a2,22236:up|Cyp2b9,13094:down|Cyp2a4,13086:down|Adh4,26876:down|Cyp4a31,666168:down|Cyp3a11,13112:down|Ugt1a9,394434:down|Cyp4a10,13117:down|Hsd17b6,27400:down|Rdh16,19683:up|Cyp4a14,13119:down|Aox1,11761:down|Cyp3a25,56388:down|Bco1,63857:down|Dhrs4,28200:down
FoxO signaling pathway	KEGG PATHWAY	mmu04068	21	134	2150	26776	0.00976744	0.00500448	7.96974e-06	0.000621026	Gadd45g,23882:down|Ccnd2,12444:up|Cdkn1a,12575:down|Ccnb2,12442:down|Tnfsf10,22035:up|Sgk3,170755:up|Slc2a4,20528:up|Gadd45a,13197:up|Prkab1,19079:up|Cdkn1b,12576:up|Cdk2,12566:down|Homer2,26557:up|Mapk14,26416:down|Stk11,20869:up|Gadd45b,17873:down|Sos2,20663:up|Mdm2,17246:down|Sgk2,27219:down|Prkag2,108099:down|Ccng2,12452:down|Egfr,13649:up
Cell cycle	KEGG PATHWAY	mmu04110	20	124	2150	26776	0.00930233	0.00463101	8.92104e-06	0.000645964	Gadd45g,23882:down|Ccnd2,12444:up|Cdc20,107995:down|Ccnb2,12442:down|Stag2,20843:up|Gadd45a,13197:up|Mad2l2,71890:down|Gadd45b,17873:down|Cdkn1b,12576:up|Skp1a,21402:down|Cdk2,12566:down|Pttg1,30939:up|Orc3,50793:down|Tfdp1,21781:up|Wee1,22390:up|Ccna2,12428:down|Mdm2,17246:down|Ccnh,66671:up|Cdkn1a,12575:down|Trp53,22059:up
Steroid biosynthesis	KEGG PATHWAY	mmu00100	8	19	2150	26776	0.00372093	0.000709591	1.85465e-05	0.00104191	Nsdhl,18194:up|Fdft1,14137:up|Sc5d,235293:up|Cyp51,13121:up|Sqle,20775:up|Msmo1,66234:up|Lss,16987:up|Tm7sf2,73166:up
MAPK signaling pathway	KEGG PATHWAY	mmu04010	28	252	2150	26776	0.0130233	0.00941141	8.94311e-05	0.00419011	Arrb1,109689:up|Ntrk2,18212:up|Mapkapk5,17165:down|Mapk14,26416:down|Hspa1b,15511:up|Rras,20130:up|Trp53,22059:up|Map4k4,26921:down|Gadd45g,23882:down|Taok3,330177:down|Hspa8,15481:up|Map2k7,26400:up|Rapgef2,76089:up|Gadd45b,17873:down|Sos2,20663:up|Hspb1,15507:up|Egfr,13649:up|Fgf1,14164:up|Tab2,68652:down|Nr4a1,15370:down|Fgfr1,14182:up|Gadd45a,13197:up|Rps6ka4,56613:up|Il1r1,16177:up|Map4k3,22…
Chemical carcinogenesis	KEGG PATHWAY	mmu05204	15	93	2150	26776	0.00697674	0.00347326	0.000114196	0.00491662	Gstm3,14864:down|Cyp2b13,13089:down|Gstm2,14863:down|Hpgds,54486:up|Ugt1a2,22236:up|Cyp2b9,13094:down|Gsta2,14858:down|Adh4,26876:down|Cyp3a11,13112:down|Gsta3,14859:up|Ugt1a9,394434:down|Gsta1,14857:down|Cyp2e1,13106:down|Cyp3a25,56388:down|Cyp2b10,13088:down
Protein processing in endoplasmic reticulum	KEGG PATHWAY	mmu04141	21	165	2150	26776	0.00976744	0.00616223	0.00012308	0.00495414	Rrbp1,81910:down|Dnaja1,15502:up|Uggt2,66435:up|Vimp,109815:up|Herpud1,64209:down|Hspa8,15481:up|Skp1a,21402:down|Ern1,78943:up|Syvn1,74126:down|Park2,50873:up|Sec61a2,57743:down|Map2k7,26400:up|Ufd1l,22230:down|Ssr2,66256:up|Hspa1b,15511:up|Hspa1a,193740:up|Hsph1,15505:up|Ube4b,63958:down|Bag1,12017:up|Mbtps1,56453:down|Sec23b,27054:down
Insulin signaling pathway	KEGG PATHWAY	mmu04910	19	141	2150	26776	0.00883721	0.00526591	0.000130866	0.00508464	Ppp1r3c,53412:down|Inppl1,16332:up|Prkab1,19079:up|Fasn,14104:up|Trip10,106628:up|Ppp1cc,19047:up|Rps6kb2,58988:up|Pklr,18770:up|Eif4e2,26987:up|Prkag2,108099:down|Slc2a4,20528:up|Flot1,14251:up|Tsc2,22084:up|Srebf1,20787:up|Sos2,20663:up|Pygm,19309:up|Phka2,110094:down|Pygl,110095:up|Acacb,100705:up
Nicotinate and nicotinamide metabolism	KEGG PATHWAY	mmu00760	9	35	2150	26776	0.00418605	0.00130714	0.000137589	0.00521509	Enpp3,209558:down|Nt5c2,76952:down|Nt5c3,107569:up|Pnp2,667034:down|Nnt,18115:down|Nudt12,67993:down|Nt5e,23959:down|Aox1,11761:down|Nmrk1,225994:up
PPAR signaling pathway	KEGG PATHWAY	mmu03320	14	84	2150	26776	0.00651163	0.00313714	0.000140771	0.00521509	Cd36,12491:up|Ilk,16202:down|Ehhadh,74147:down|Rxra,20181:up|Cyp4a31,666168:down|Nr1h3,22259:up|Fabp5,16592:up|Cyp4a10,13117:down|Acsl1,14081:up|Cyp7a1,13122:up|Cyp4a14,13119:down|Acaa1b,235674:down|Acox2,93732:down|Ubc,22190:up
Epstein-Barr virus infection	KEGG PATHWAY	mmu05169	24	212	2150	26776	0.0111628	0.00791754	0.000214439	0.0069988	Ccna2,12428:down|H2-Q1,15006:down|Mapk14,26416:down|Hspa1b,15511:up|Tbp,21374:down|Trp53,22059:up|Psmd14,59029:down|Polr2b,231329:up|Gtf2e2,68153:down|Cdk2,12566:down|Syk,20963:up|Ncor2,20602:up|Hspa8,15481:up|Map2k7,26400:up|Csnk2a1,12995:up|Hspb1,15507:up|Tab2,68652:down|Atf2,11909:up|Cdkn1b,12576:up|Cdkn1a,12575:down|Mdm2,17246:down|Hspa1a,193740:up|Irak1,16179:up|Polr3a,218832:down
Platinum drug resistance	KEGG PATHWAY	mmu01524	13	77	2150	26776	0.00604651	0.00287571	0.00021528	0.0069988	Casp8,12370:up|Gstm3,14864:down|Xiap,11798:down|Gsta1,14857:down|Gstm2,14863:down|Gsta3,14859:up|Gsta2,14858:down|Bbc3,170770:down|Birc5,11799:down|Cdkn1a,12575:down|Mdm2,17246:down|Bcl2l1,12048:down|Trp53,22059:up
Biosynthesis of amino acids	KEGG PATHWAY	mmu01230	13	78	2150	26776	0.00604651	0.00291306	0.000240835	0.00711204	Sds,231691:down|Gapdh,14433:up|Tha1,71776:up|Cbs,12411:down|Tkt,21881:up|Pklr,18770:up|Bcat2,12036:up|Shmt1,20425:up|Rpia,19895:up|Asl,109900:up|Got1,14718:up|Aldh18a1,56454:up|Eno1,13806:up
Fatty acid degradation	KEGG PATHWAY	mmu00071	10	49	2150	26776	0.00465116	0.00183	0.000304611	0.00746532	Hadhb,231086:down|Ehhadh,74147:down|Acat2,110460:up|Adh4,26876:down|Cyp4a31,666168:down|Acsl1,14081:up|Cyp4a10,13117:down|Hadh,15107:up|Cyp4a14,13119:down|Acaa1b,235674:down
Circadian rhythm	KEGG PATHWAY	mmu04710	8	31	2150	26776	0.00372093	0.00115775	0.000315995	0.00751314	Bhlhe40,20893:up|Prkab1,19079:up|Clock,12753:down|Skp1a,21402:down|Prkag2,108099:down|Per2,18627:up|Per3,18628:up|Bhlhe41,79362:up
Glycerophospholipid metabolism	KEGG PATHWAY	mmu00564	14	93	2150	26776	0.00651163	0.00347326	0.000359045	0.00819159	Pla2g6,53357:down|Pnpla7,241274:up|Gpat4,102247:down|Phospho1,237928:down|Gpcpd1,74182:up|Chka,12660:down|Lypla1,18777:up|Crls1,66586:down|Agpat4,68262:up|Pisd,320951:down|Lpin2,64898:down|Agpat1,55979:up|Pla2g15,192654:down|Pla2g12a,66350:down
Carbon metabolism	KEGG PATHWAY	mmu01200	16	117	2150	26776	0.00744186	0.00436958	0.000372515	0.00819159	Sds,231691:down|Acss2,60525:up|Ehhadh,74147:down|Gapdh,14433:up|Tkt,21881:up|Pklr,18770:up|Gpi1,14751:up|Gldc,104174:down|Shmt1,20425:up|Rpia,19895:up|Aldh6a1,104776:down|Mthfr,17769:down|Got1,14718:up|Eno1,13806:up|Sdhb,67680:up|Acat2,110460:up
Endocytosis	KEGG PATHWAY	mmu04144	28	280	2150	26776	0.0130233	0.0104571	0.00043585	0.00913564	Arrb1,109689:up|Pip5k1a,18720:up|Epn2,13855:down|Wipf3,330319:up|Hspa1b,15511:up|Arfgap1,228998:down|Wash1,68767:up|Pml,18854:up|Chmp6,208092:down|Sh3glb2,227700:up|Itch,16396:up|Arap1,69710:down|Rab11fip5,52055:up|Rabep1,54189:up|Hspa8,15481:up|Pip5k1c,18717:up|Rab22a,19334:down|Kit,16590:up|Hspa1a,193740:up|Egfr,13649:up|Grk5,14773:down|Cav1,12389:up|H2-Q1,15006:down|Vps25,28084:up|Rab11fip4,26…
Lysine degradation	KEGG PATHWAY	mmu00310	10	52	2150	26776	0.00465116	0.00194204	0.00046074	0.00953193	Ash1l,192195:up|Ehhadh,74147:down|Setdb1,84505:down|Whsc1l1,234135:up|Setdb2,239122:down|Hadh,15107:up|Suv39h1,20937:up|Plod3,26433:up|Acat2,110460:up|Suv420h1,225888:up
PI3K-Akt signaling pathway	KEGG PATHWAY	mmu04151	32	343	2150	26776	0.0148837	0.01281	0.00054002	0.0106204	Stk11,20869:up|Ppp2r2d,52432:down|Csf3r,12986:down|Ppp2r1b,73699:down|Fn1,14268:up|Col6a2,12834:up|Il4ra,16190:down|Trp53,22059:up|Ccnd2,12444:up|Gnb4,14696:up|Gnb2,14693:up|Sgk3,170755:up|Rps6kb2,58988:up|Eif4e2,26987:up|Cdk2,12566:down|Syk,20963:up|Tsc2,22084:up|Kit,16590:up|Chad,12643:up|Sos2,20663:up|Bcl2l1,12048:down|Egfr,13649:up|Fgf1,14164:up|Prlr,19116:down|Rxra,20181:up|Nr4a1,15370:down|…
Metabolism of xenobiotics by cytochrome P450	KEGG PATHWAY	mmu00980	11	65	2150	26776	0.00511628	0.00242755	0.000634143	0.0118846	Gstm3,14864:down|Gsta1,14857:down|Gstm2,14863:down|Hpgds,54486:up|Ugt1a2,22236:up|Gsta3,14859:up|Gsta2,14858:down|Adh4,26876:down|Ugt1a9,394434:down|Cyp2e1,13106:down|Cyp2f2,13107:up
Arachidonic acid metabolism	KEGG PATHWAY	mmu00590	13	89	2150	26776	0.00604651	0.00332387	0.000741017	0.0129719	Cyp2e1,13106:down|Pla2g6,53357:down|Cyp2b13,13089:down|Cyp2b10,13088:down|Hpgds,54486:up|Cyp2b9,13094:down|Cyp2u1,71519:up|Cyp4a31,666168:down|Ptgs1,19224:down|Cyp4a10,13117:down|Cyp2j9,74519:down|Cyp4a14,13119:down|Pla2g12a,66350:down
Drug metabolism - cytochrome P450	KEGG PATHWAY	mmu00982	11	67	2150	26776	0.00511628	0.00250224	0.000792924	0.013582	Gstm3,14864:down|Gsta1,14857:down|Gstm2,14863:down|Hpgds,54486:up|Ugt1a2,22236:up|Gsta3,14859:up|Gsta2,14858:down|Adh4,26876:down|Ugt1a9,394434:down|Cyp2e1,13106:down|Aox1,11761:down
Pyrimidine metabolism	KEGG PATHWAY	mmu00240	14	102	2150	26776	0.00651163	0.00380938	0.000818513	0.0138712	Ctps2,55936:down|Polr2b,231329:up|Cda,72269:down|Tymp,72962:down|Entpd5,12499:down|Nt5c3,107569:up|Nt5c2,76952:down|Pnp2,667034:down|Entpd4,67464:up|Upb1,103149:down|Nt5e,23959:down|Uck1,22245:down|Polr3a,218832:down|Cmpk2,22169:down
Glutathione metabolism	KEGG PATHWAY	mmu00480	10	57	2150	26776	0.00465116	0.00212877	0.000865403	0.0143603	Gstm3,14864:down|Gsta1,14857:down|Gstm2,14863:down|Hpgds,54486:up|Gsta3,14859:up|Gsta2,14858:down|Gclc,14629:down|Gpx4,625249:down|Srm,20810:up|Ggct,110175:down
AMPK signaling pathway	KEGG PATHWAY	mmu04152	16	129	2150	26776	0.00744186	0.00481775	0.000967763	0.0155722	Cd36,12491:up|Prkab1,19079:up|Stk11,20869:up|Fasn,14104:up|Eef2k,13631:up|Slc2a4,20528:up|Ppp2r2d,52432:down|Srebf1,20787:up|Prkag2,108099:down|Hmgcr,15357:up|Ppp2r1b,73699:down|Tsc2,22084:up|Rps6kb2,58988:up|Ccna2,12428:down|Adipor1,72674:down|Acacb,100705:up
Thyroid cancer	KEGG PATHWAY	mmu05216	7	29	2150	26776	0.00325581	0.00108306	0.00104675	0.0160333	Rxra,20181:up|Ctnnb1,12387:up|Tpm3,59069:up|Tpr,108989:down|Cdh1,12550:up|Ncoa4,27057:up|Trp53,22059:up
Terpenoid backbone biosynthesis	KEGG PATHWAY	mmu00900	6	22	2150	26776	0.0027907	0.000821631	0.00140305	0.0191031	Fdps,110196:up|Acat2,110460:up|Mvk,17855:up|Hmgcr,15357:up|Idi1,319554:up|Pmvk,68603:up
Steroid hormone biosynthesis	KEGG PATHWAY	mmu00140	12	86	2150	26776	0.0055814	0.00321183	0.00165866	0.021235	Cyp2b13,13089:down|H2-Ke6,14979:down|Ugt1a2,22236:up|Cyp2b9,13094:down|Cyp3a11,13112:down|Ugt1a9,394434:down|Cyp7a1,13122:up|Hsd17b6,27400:down|Cyp2d9,13105:down|Cyp2e1,13106:down|Cyp3a25,56388:down|Cyp2b10,13088:down
Fatty acid metabolism	KEGG PATHWAY	mmu01212	9	52	2150	26776	0.00418605	0.00194204	0.00168383	0.021235	Tecr,106529:up|Hadhb,231086:down|Ehhadh,74147:down|Fasn,14104:up|Acat2,110460:up|Acaa1b,235674:down|Acsl1,14081:up|Hadh,15107:up|Ppt2,54397:down
Insulin resistance	KEGG PATHWAY	mmu04931	14	111	2150	26776	0.00651163	0.0041455	0.00169818	0.021235	Cd36,12491:up|Prkab1,19079:up|Nr1h3,22259:up|Ppp1cc,19047:up|Rps6kb2,58988:up|Trib3,228775:down|Prkag2,108099:down|Slc2a4,20528:up|Ppp1r3c,53412:down|Srebf1,20787:up|Pygm,19309:up|Tbc1d4,210789:down|Pygl,110095:up|Acacb,100705:up
Ribosome	KEGG PATHWAY	mmu03010	16	137	2150	26776	0.00744186	0.00511652	0.00170768	0.021235	Mrps17,66258:down|Rpl8,26961:up|Rpl34,68436:up|Rps24,20088:up|Mrps9,69527:up|Mrpl17,27397:up|Mrpl24,67707:up|Mrpl15,27395:up|Rpl38,67671:up|Rpl9,20005:up|Rpl27,19942:down|Rpl23,65019:down|Mrps10,64657:down|Mrpl33,66845:up|Rpl21,19933:up|Rps25,75617:up
Ubiquitin mediated proteolysis	KEGG PATHWAY	mmu04120	16	141	2150	26776	0.00744186	0.00526591	0.00222736	0.026678	Fbxw7,50754:down|Cdc20,107995:down|Ube2u,381534:up|Pml,18854:up|Klhl13,67455:down|Syvn1,74126:down|Park2,50873:up|Uba7,74153:down|Xiap,11798:down|Itch,16396:up|Skp1a,21402:down|Gm10705,100042355:up|Mdm2,17246:down|Cul2,71745:up|Ube4b,63958:down|Uba2,50995:up
Valine, leucine and isoleucine degradation	KEGG PATHWAY	mmu00280	9	55	2150	26776	0.00418605	0.00205408	0.00236812	0.0273363	Hadhb,231086:down|Ehhadh,74147:down|Aacs,78894:up|Acat2,110460:up|Bcat2,12036:up|Acaa1b,235674:down|Aldh6a1,104776:down|Hadh,15107:up|Aox1,11761:down
Cysteine and methionine metabolism	KEGG PATHWAY	mmu00270	8	47	2150	26776	0.00372093	0.0017553	0.00328835	0.0345443	Sds,231691:down|Ahcyl1,229709:up|Cbs,12411:down|Mpst,246221:up|Gclc,14629:down|Bcat2,12036:up|Srm,20810:up|Got1,14718:up
Bile secretion	KEGG PATHWAY	mmu04976	10	70	2150	26776	0.00465116	0.00261428	0.0033766	0.0351564	Slco1b2,28253:down|Abcb4,18670:down|Rxra,20181:up|Slco1a1,28248:up|Aqp9,64008:up|Hmgcr,15357:up|Cyp7a1,13122:up|Nr0b2,23957:down|Slc4a4,54403:down|Adcy4,104110:up
Proteoglycans in cancer	KEGG PATHWAY	mmu05205	20	207	2150	26776	0.00930233	0.0077308	0.00384825	0.0392965	Camk2b,12323:up|Arhgef1,16801:down|Cav1,12389:up|Ppp1r12c,232807:down|Ppp1cc,19047:up|Rps6kb2,58988:up|Ctnnb1,12387:up|Fgfr1,14182:up|Fn1,14268:up|Cdkn1a,12575:down|Ank3,11735:up|Fzd6,14368:down|Mapk14,26416:down|Ctsl,13039:down|Sos2,20663:up|Mdm2,17246:down|Rras,20130:up|Camk2d,108058:down|Egfr,13649:up|Trp53,22059:up
Herpes simplex infection	KEGG PATHWAY	mmu05168	20	207	2150	26776	0.00930233	0.0077308	0.00384825	0.0392965	Tab2,68652:down|Casp8,12370:up|Srsf4,57317:down|Csnk2a1,12995:up|Taf9b,407786:up|Ppp1cc,19047:up|Med8,80509:down|Pml,18854:up|Clock,12753:down|Skp1a,21402:down|Cdk2,12566:down|H2-Q1,15006:down|Eef1d,66656:down|Irf9,16391:up|Srsf5,20384:down|Gtf2i,14886:down|Per2,18627:up|Per3,18628:up|Tbp,21374:down|Trp53,22059:up
Measles	KEGG PATHWAY	mmu05162	15	137	2150	26776	0.00697674	0.00511652	0.00408386	0.0403686	Tab2,68652:down|Rack1,14694:up|Ccnd2,12444:up|Tnfsf10,22035:up|Adar,56417:down|Bbc3,170770:down|Hspa8,15481:up|Cdkn1b,12576:up|Cdk2,12566:down|Irf9,16391:up|Csnk2a1,12995:up|Hspa1b,15511:up|Hspa1a,193740:up|Irak1,16179:up|Trp53,22059:up
Pathways in cancer	KEGG PATHWAY	mmu05200	32	394	2150	26776	0.0148837	0.0147147	0.00413062	0.0403686	Pml,18854:up|Fzd6,14368:down|Fn1,14268:up|Trp53,22059:up|Casp8,12370:up|Gnb4,14696:up|Gnb2,14693:up|Axin1,12005:up|Arhgef1,16801:down|Tpm3,59069:up|Cdk2,12566:down|Tpr,108989:down|Cul2,71745:up|Kit,16590:up|Fgfr1,14182:up|Ncoa4,27057:up|Sos2,20663:up|Bcl2l1,12048:down|Egfr,13649:up|Fgf1,14164:up|Cdh1,12550:up|Birc5,11799:down|Xiap,11798:down|Csf3r,12986:down|Ctnnb1,12387:up|Plekhg5,269608:down|Cd…
Apoptosis	KEGG PATHWAY	mmu04210	15	138	2150	26776	0.00697674	0.00515387	0.00434215	0.0421771	Gadd45g,23882:down|Casp8,12370:up|Birc5,11799:down|Xiap,11798:down|Sptan1,20740:down|Tnfsf10,22035:up|Bbc3,170770:down|Ern1,78943:up|Parp3,235587:down|Ctso,229445:down|Ctsl,13039:down|Gadd45a,13197:up|Gadd45b,17873:down|Bcl2l1,12048:down|Trp53,22059:up
Hippo signaling pathway	KEGG PATHWAY	mmu04390	16	153	2150	26776	0.00744186	0.00571407	0.00462936	0.0436365	Ccnd2,12444:up|Amot,27494:up|Ppp1cc,19047:up|Ppp2r2d,52432:down|Ctnnb1,12387:up|Axin1,12005:up|Bbc3,170770:down|Birc5,11799:down|Cdh1,12550:up|Fzd6,14368:down|Ppp2r1b,73699:down|Bmp7,12162:up|Lats2,50523:up|Nkd1,93960:up|Fgf1,14164:up|Rassf6,73246:up
Oocyte meiosis	KEGG PATHWAY	mmu04114	13	115	2150	26776	0.00604651	0.00429489	0.00568372	0.0517381	Cdc20,107995:down|Ccnb2,12442:down|Ppp1cc,19047:up|Cpeb2,231207:down|Mad2l2,71890:down|Skp1a,21402:down|Cdk2,12566:down|Camk2b,12323:up|Pttg1,30939:up|Ppp2r1b,73699:down|Rec8,56739:down|Camk2d,108058:down|Adcy4,104110:up
Propanoate metabolism	KEGG PATHWAY	mmu00640	6	31	2150	26776	0.0027907	0.00115775	0.0061111	0.0546909	Acss2,60525:up|Ehhadh,74147:down|Acss3,380660:down|Acat2,110460:up|Aldh6a1,104776:down|Acacb,100705:up
Wnt signaling pathway	KEGG PATHWAY	mmu04310	15	145	2150	26776	0.00697674	0.0054153	0.00654568	0.0569796	Ccnd2,12444:up|Serpinf1,20317:down|Ctbp2,13017:up|Ctnnb1,12387:up|Axin1,12005:up|Skp1a,21402:down|Camk2b,12323:up|Fzd6,14368:down|Csnk1a1,93687:down|Csnk2a1,12995:up|Frat1,14296:down|Nkd1,93960:up|Camk2d,108058:down|Porcn,53627:up|Trp53,22059:up
Apoptosis - multiple species	KEGG PATHWAY	mmu04215	6	32	2150	26776	0.0027907	0.0011951	0.00698282	0.0598044	Casp8,12370:up|Birc5,11799:down|Xiap,11798:down|Bok,51800:down|Bbc3,170770:down|Bcl2l1,12048:down
RNA degradation	KEGG PATHWAY	mmu03018	10	81	2150	26776	0.00465116	0.0030251	0.00843041	0.069225	Exosc10,50912:up|Cnot2,72068:up|Lsm7,66094:down|Cnot7,18983:down|Skiv2l,108077:up|Btg1,12226:down|Pabpc4,230721:up|Lsm3,67678:up|Pan2,103135:down|Eno1,13806:up
HIF-1 signaling pathway	KEGG PATHWAY	mmu04066	12	108	2150	26776	0.0055814	0.00403346	0.0086833	0.0709359	Eno1,13806:up|Gapdh,14433:up|Rps6kb2,58988:up|Camk2d,108058:down|Eif4e2,26987:up|Cdkn1b,12576:up|Cdkn1a,12575:down|Camk2b,12323:up|1300017J02Rik,71775:down|Trf,22041:up|Cul2,71745:up|Egfr,13649:up
Endocrine resistance	KEGG PATHWAY	mmu01522	11	95	2150	26776	0.00511628	0.00354795	0.0089726	0.0721886	Ncoa3,17979:up|Rps6kb2,58988:up|Sp1,20683:up|Cdkn1b,12576:up|Cdkn1a,12575:down|Mapk14,26416:down|Sos2,20663:up|Mdm2,17246:down|Adcy4,104110:up|Egfr,13649:up|Trp53,22059:up
Longevity regulating pathway	KEGG PATHWAY	mmu04211	11	95	2150	26776	0.00511628	0.00354795	0.0089726	0.0721886	Sesn2,230784:down|Adipor1,72674:down|Stk11,20869:up|Prkab1,19079:up|Rps6kb2,58988:up|Eif4e2,26987:up|Prkag2,108099:down|Tsc2,22084:up|Adcy4,104110:up|Atf2,11909:up|Trp53,22059:up
Legionellosis	KEGG PATHWAY	mmu05134	8	57	2150	26776	0.00372093	0.00212877	0.00915556	0.072293	Casp8,12370:up|Sec22b,20333:down|Clk1,12747:up|Hsf1,15499:up|Hbs1l,56422:down|Hspa1b,15511:up|Hspa1a,193740:up|Hspa8,15481:up
Vitamin digestion and absorption	KEGG PATHWAY	mmu04977	5	24	2150	26776	0.00232558	0.000896325	0.00928321	0.072293	Lmbrd1,68421:down|Slc5a6,330064:up|Btd,26363:down|Slc19a1,20509:down|Tcn2,21452:down
Lysosome	KEGG PATHWAY	mmu04142	13	123	2150	26776	0.00604651	0.00459367	0.00933021	0.072293	Nagpa,27426:up|Slc11a1,18173:down|Slc11a2,18174:down|Arsg,74008:down|Atp6v0b,114143:down|Ctso,229445:down|Ap4m1,11781:down|Entpd4,67464:up|Ctsl,13039:down|Aga,11593:up|Ctsa,19025:up|Pla2g15,192654:down|Ppt2,54397:down
Non-alcoholic fatty liver disease (NAFLD)	KEGG PATHWAY	mmu04932	15	152	2150	26776	0.00697674	0.00567673	0.00956821	0.0731612	Casp8,12370:up|Prkab1,19079:up|Ndufs4,17993:down|Rxra,20181:up|Pklr,18770:up|Ndufs7,75406:up|Ern1,78943:up|Prkag2,108099:down|Uqcrq,22272:up|Nr1h3,22259:up|Itch,16396:up|Srebf1,20787:up|Cyp2e1,13106:down|Adipor1,72674:down|Sdhb,67680:up
Hematopoietic cell lineage	KEGG PATHWAY	mmu04640	10	85	2150	26776	0.00465116	0.00317448	0.011275	0.0834568	Cd36,12491:up|Cd34,12490:up|Cd1d2,12480:down|Cd7,12516:down|Cd1d1,12479:down|Kit,16590:up|Csf3r,12986:down|Il1r1,16177:up|Il4ra,16190:down|Cd59a,12509:up
Adipocytokine signaling pathway	KEGG PATHWAY	mmu04920	9	72	2150	26776	0.00418605	0.00268898	0.0113162	0.0834568	Cd36,12491:up|Stk11,20869:up|Rxra,20181:up|Slc2a4,20528:up|Prkab1,19079:up|Prkag2,108099:down|Acsl1,14081:up|Adipor1,72674:down|Acacb,100705:up
NF-kappa B signaling pathway	KEGG PATHWAY	mmu04064	11	100	2150	26776	0.00511628	0.00373469	0.0124598	0.0870548	Tab2,68652:down|Xiap,11798:down|-,100041593:up|Lbp,16803:down|Blnk,17060:up|Syk,20963:up|Il1r1,16177:up|Gadd45b,17873:down|Bcl2l1,12048:down|Irak1,16179:up|Csnk2a1,12995:up
Choline metabolism in cancer	KEGG PATHWAY	mmu05231	11	100	2150	26776	0.00511628	0.00373469	0.0124598	0.0870548	Pip5k1a,18720:up|Rps6kb2,58988:up|Sp1,20683:up|Pip5k1c,18717:up|Lypla1,18777:up|Chka,12660:down|Gpcpd1,74182:up|Sos2,20663:up|Tsc2,22084:up|Slc44a1,100434:down|Egfr,13649:up
Spliceosome	KEGG PATHWAY	mmu03040	13	130	2150	26776	0.00604651	0.00485509	0.0138339	0.0925943	Srsf5,20384:down|Prpf8,192159:up|Srsf4,57317:down|Prpf38b,66921:down|U2af1l4,233073:down|Hnrnpa1,15382:down|Lsm7,66094:down|Slu7,193116:up|Hspa8,15481:up|Rbm17,76938:down|Hspa1b,15511:up|Lsm3,67678:up|Hspa1a,193740:up
Fatty acid elongation	KEGG PATHWAY	mmu00062	5	27	2150	26776	0.00232558	0.00100837	0.0140722	0.0926056	Hadh,15107:up|Hadhb,231086:down|Elovl3,12686:down|Tecr,106529:up|Ppt2,54397:down
Butanoate metabolism	KEGG PATHWAY	mmu00650	5	27	2150	26776	0.00232558	0.00100837	0.0140722	0.0926056	Acsm3,20216:up|Hadh,15107:up|Acat2,110460:up|Ehhadh,74147:down|Aacs,78894:up
Drug metabolism - other enzymes	KEGG PATHWAY	mmu00983	7	51	2150	26776	0.00325581	0.00190469	0.0158885	0.0984922	Upb1,103149:down|Cda,72269:down|Ugt1a2,22236:up|Ces1d,104158:down|Tymp,72962:down|Ugt1a9,394434:down|Uck1,22245:down
Transcriptional misregulation in cancer	KEGG PATHWAY	mmu05202	16	178	2150	26776	0.00744186	0.00664774	0.016302	0.0993154	Slc45a3,212980:down|Hhex,15242:up|Rxra,20181:up|Aff1,17355:down|Sp1,20683:up|Pml,18854:up|Cdkn1b,12576:up|Ccnd2,12444:up|Cdkn1a,12575:down|Tmprss2,50528:down|Pbx3,18516:up|Lyl1,17095:up|Mdm2,17246:down|Bcl2l1,12048:down|Per2,18627:up|Trp53,22059:up
Endometrial cancer	KEGG PATHWAY	mmu05213	7	52	2150	26776	0.00325581	0.00194204	0.0173401	0.102883	Ilk,16202:down|Ctnnb1,12387:up|Axin1,12005:up|Cdh1,12550:up|Sos2,20663:up|Egfr,13649:up|Trp53,22059:up
Glycine, serine and threonine metabolism	KEGG PATHWAY	mmu00260	6	40	2150	26776	0.0027907	0.00149388	0.0174377	0.102883	Sds,231691:down|Cbs,12411:down|Sardh,192166:up|Shmt1,20425:up|Tha1,71776:up|Gldc,104174:down
Bladder cancer	KEGG PATHWAY	mmu05219	6	41	2150	26776	0.0027907	0.00153122	0.019242	0.106064	Cdkn1a,12575:down|Cdh1,12550:up|Tymp,72962:down|Mdm2,17246:down|Egfr,13649:up|Trp53,22059:up
HTLV-I infection	KEGG PATHWAY	mmu05166	22	279	2150	26776	0.0102326	0.0104198	0.020448	0.110585	Cdc20,107995:down|H2-Q1,15006:down|Rras,20130:up|Tbp,21374:down|Trp53,22059:up|Ccnd2,12444:up|Pttg1,30939:up|Ccnb2,12442:down|Kat2a,14534:up|Il15ra,16169:up|Crem,12916:down|Fdps,110196:up|Bcl2l1,12048:down|Xiap,11798:down|Fzd6,14368:down|Ctnnb1,12387:up|Trp53inp1,60599:down|Tert,21752:up|Cdkn1a,12575:down|Il1r1,16177:up|Atf2,11909:up|Adcy4,104110:up
Starch and sucrose metabolism	KEGG PATHWAY	mmu00500	7	54	2150	26776	0.00325581	0.00201673	0.0205187	0.110585	Enpp3,209558:down|Ugt1a2,22236:up|Ugdh,22235:down|Gpi1,14751:up|Ugt1a9,394434:down|Pygm,19309:up|Pygl,110095:up
TNF signaling pathway	KEGG PATHWAY	mmu04668	11	109	2150	26776	0.00511628	0.00407081	0.0212102	0.112626	Tab2,68652:down|Casp8,12370:up|Mapk14,26416:down|Ifi47,15953:up|Cxcl10,15945:down|Bcl3,12051:down|Map2k7,26400:up|Rps6ka4,56613:up|Dnm1l,74006:up|Itch,16396:up|Atf2,11909:up
Influenza A	KEGG PATHWAY	mmu05164	15	169	2150	26776	0.00697674	0.00631162	0.0215056	0.113815	Nxt1,56488:down|Tnfsf10,22035:up|Adar,56417:down|Hspa8,15481:up|Pml,18854:up|Rsad2,58185:down|Cxcl10,15945:down|Fdps,110196:up|Map2k7,26400:up|Tmprss2,50528:down|Mapk14,26416:down|Irf9,16391:up|Hspa1b,15511:up|Hspa1a,193740:up|Atf2,11909:up
TGF-beta signaling pathway	KEGG PATHWAY	mmu04350	9	85	2150	26776	0.00418605	0.00317448	0.0274861	0.129504	Tfdp1,21781:up|Ppp2r1b,73699:down|Rps6kb2,58988:up|Sp1,20683:up|Skp1a,21402:down|Tgif1,21815:down|Smad5,17129:down|Smad9,55994:up|Bmp7,12162:up
Valine, leucine and isoleucine biosynthesis	KEGG PATHWAY	mmu00290	2	4	2150	26776	0.000930233	0.000149388	0.0275199	0.129504	Sds,231691:down|Bcat2,12036:up
Mineral absorption	KEGG PATHWAY	mmu04978	6	45	2150	26776	0.0027907	0.00168061	0.0277218	0.129504	Slc11a1,18173:down|Slc11a2,18174:down|Slc26a6,171429:up|1300017J02Rik,71775:down|Trf,22041:up|Atox1,11927:up
Tryptophan metabolism	KEGG PATHWAY	mmu00380	6	45	2150	26776	0.0027907	0.00168061	0.0277218	0.129504	Ehhadh,74147:down|Acat2,110460:up|Ddc,13195:down|Tdo2,56720:down|Hadh,15107:up|Aox1,11761:down
ErbB signaling pathway	KEGG PATHWAY	mmu04012	9	86	2150	26776	0.00418605	0.00321183	0.0291826	0.133586	Rps6kb2,58988:up|Camk2d,108058:down|Cdkn1b,12576:up|Cdkn1a,12575:down|Camk2b,12323:up|Map2k7,26400:up|Nrg4,83961:up|Sos2,20663:up|Egfr,13649:up
Purine metabolism	KEGG PATHWAY	mmu00230	15	177	2150	26776	0.00697674	0.0066104	0.030003	0.136948	Polr2b,231329:up|Enpp3,209558:down|Entpd5,12499:down|Pklr,18770:up|Nt5c3,107569:up|Nt5c2,76952:down|Pnp2,667034:down|Uox,22262:up|Entpd4,67464:up|Polr3a,218832:down|Nt5e,23959:down|Dguok,27369:down|Pde9a,18585:down|Urad,231903:up|Adcy4,104110:up
Fc gamma R-mediated phagocytosis	KEGG PATHWAY	mmu04666	9	88	2150	26776	0.00418605	0.00328653	0.0327927	0.145907	Pla2g6,53357:down|Pip5k1c,18717:up|Limk2,16886:up|Pip5k1a,18720:up|Rps6kb2,58988:up|Sphk2,56632:down|Inppl1,16332:up|Myo10,17909:up|Syk,20963:up
Folate biosynthesis	KEGG PATHWAY	mmu00790	3	13	2150	26776	0.00139535	0.000485509	0.0338724	0.147026	Mocs1,56738:up|Qdpr,110391:up|Fpgs,14287:down
Viral carcinogenesis	KEGG PATHWAY	mmu05203	18	229	2150	26776	0.00837209	0.00855244	0.0343894	0.148865	Casp8,12370:up|Ccnd2,12444:up|Cdc20,107995:down|Kat2a,14534:up|Ccna2,12428:down|Cdkn1b,12576:up|Gtf2e2,68153:down|Cdk2,12566:down|H2-Q1,15006:down|Cdkn1a,12575:down|Syk,20963:up|Hist1h4k,319160:up|Irf9,16391:up|Hist1h4m,100041230:up|Mdm2,17246:down|Atf2,11909:up|Tbp,21374:down|Trp53,22059:up
Prostate cancer	KEGG PATHWAY	mmu05215	9	89	2150	26776	0.00418605	0.00332387	0.0347087	0.14984	Ctnnb1,12387:up|Fgfr1,14182:up|Cdkn1b,12576:up|Cdk2,12566:down|Sos2,20663:up|Mdm2,17246:down|Cdkn1a,12575:down|Egfr,13649:up|Trp53,22059:up
RNA transport	KEGG PATHWAY	mmu03013	14	166	2150	26776	0.00651163	0.00619958	0.036317	0.155102	Sumo3,20610:up|Nup54,269113:down|Eif4g3,230861:up|Eif4e2,26987:up|Nxt1,56488:down|Pabpc4,230721:up|Tpr,108989:down|Eif4g1,208643:up|Eif1a,13664:down|Eif2b2,217715:up|Eif3c,56347:down|Aaas,223921:up|Eif4a1,13681:up|Gemin2,66603:down
Hepatitis C	KEGG PATHWAY	mmu05160	12	136	2150	26776	0.0055814	0.00507918	0.0383523	0.158689	Rxra,20181:up|Ppp2r1b,73699:down|Ppp2r2d,52432:down|Cdkn1a,12575:down|Nr1h3,22259:up|Irf9,16391:up|Mapk14,26416:down|Sos2,20663:up|Cldn1,12737:down|Cldn7,53624:up|Egfr,13649:up|Trp53,22059:up
Fatty acid biosynthesis	KEGG PATHWAY	mmu00061	3	14	2150	26776	0.00139535	0.000522856	0.0397729	0.158793	Acsl1,14081:up|Fasn,14104:up|Acacb,100705:up
Linoleic acid metabolism	KEGG PATHWAY	mmu00591	6	50	2150	26776	0.0027907	0.00186734	0.0413717	0.162328	Pla2g6,53357:down|Cyp3a25,56388:down|Cyp3a11,13112:down|Cyp2j9,74519:down|Cyp2e1,13106:down|Pla2g12a,66350:down
Longevity regulating pathway - multiple species	KEGG PATHWAY	mmu04213	7	64	2150	26776	0.00325581	0.0023902	0.0425263	0.16604	Rps6kb2,58988:up|Hspa8,15481:up|Prkab1,19079:up|Prkag2,108099:down|Hspa1b,15511:up|Hspa1a,193740:up|Adcy4,104110:up
Glioma	KEGG PATHWAY	mmu05214	7	65	2150	26776	0.00325581	0.00242755	0.0453333	0.174435	Camk2d,108058:down|Cdkn1a,12575:down|Camk2b,12323:up|Sos2,20663:up|Mdm2,17246:down|Egfr,13649:up|Trp53,22059:up
Tight junction	KEGG PATHWAY	mmu04530	12	140	2150	26776	0.0055814	0.00522856	0.0454909	0.174537	Ash1l,192195:up|Igsf5,72058:down|Magi3,99470:down|Ppp2r2d,52432:down|Ctnnb1,12387:up|Mpdz,17475:up|Ppp2r1b,73699:down|Csnk2a1,12995:up|Shroom2,110380:down|Rras,20130:up|Cldn7,53624:up|Cldn1,12737:down
Inflammatory mediator regulation of TRP channels	KEGG PATHWAY	mmu04750	11	126	2150	26776	0.00511628	0.00470571	0.0487913	0.179089	Pla2g6,53357:down|Ppp1cc,19047:up|Camk2d,108058:down|Cyp4a31,666168:down|Camk2b,12323:up|Mapk14,26416:down|Cyp2j9,74519:down|Cyp4a10,13117:down|Cyp4a14,13119:down|Adcy4,104110:up|Il1r1,16177:up
Fat digestion and absorption	KEGG PATHWAY	mmu04975	5	40	2150	26776	0.00232558	0.00149388	0.0528178	0.187242	Cd36,12491:up|Dgat2,67800:down|Acat2,110460:up|Agpat1,55979:up|Pla2g12a,66350:down
Tuberculosis	KEGG PATHWAY	mmu05152	14	176	2150	26776	0.00651163	0.00657305	0.0529097	0.187242	Casp8,12370:up|Nfyc,18046:down|Tlr1,21897:down|Lbp,16803:down|Camk2d,108058:down|Sphk2,56632:down|Irak2,108960:down|Camk2b,12323:up|Syk,20963:up|Mapk14,26416:down|Lsp1,16985:up|Atp6v0b,114143:down|Irak1,16179:up|Cebpg,12611:up
Primary bile acid biosynthesis	KEGG PATHWAY	mmu00120	3	16	2150	26776	0.00139535	0.00059755	0.0530107	0.187242	Hsd3b7,101502:down|Cyp7a1,13122:up|Acox2,93732:down
Toxoplasmosis	KEGG PATHWAY	mmu05145	10	113	2150	26776	0.00465116	0.0042202	0.054563	0.192298	Tab2,68652:down|Casp8,12370:up|Xiap,11798:down|Hspa8,15481:up|Irgm1,15944:down|Mapk14,26416:down|Hspa1b,15511:up|Bcl2l1,12048:down|Irak1,16179:up|Hspa1a,193740:up
Jak-STAT signaling pathway	KEGG PATHWAY	mmu04630	13	161	2150	26776	0.00604651	0.00601285	0.0553974	0.193502	Ccnd2,12444:up|Cish,12700:up|Il22ra1,230828:down|Prlr,19116:down|Cdkn1a,12575:down|Csf3r,12986:down|Irf9,16391:up|Sos2,20663:up|Il15ra,16169:up|Bcl2l1,12048:down|Aox1,11761:down|Il4ra,16190:down|Crlf2,57914:down
Protein export	KEGG PATHWAY	mmu03060	4	28	2150	26776	0.00186047	0.00104571	0.0559977	0.193502	Immp1l,66541:down|Immp2l,93757:down|Oxa1l,69089:down|Sec61a2,57743:down
Pantothenate and CoA biosynthesis	KEGG PATHWAY	mmu00770	3	17	2150	26776	0.00139535	0.000634897	0.0603232	0.20106	Upb1,103149:down|Bcat2,12036:up|Enpp3,209558:down
Inositol phosphate metabolism	KEGG PATHWAY	mmu00562	7	70	2150	26776	0.00325581	0.00261428	0.0611275	0.202867	Inppl1,16332:up|Pip5k1a,18720:up|Pip5k1c,18717:up|Aldh6a1,104776:down|Mtm1,17772:down|Mtmr2,77116:down|Mtmr1,53332:down
Glucagon signaling pathway	KEGG PATHWAY	mmu04922	9	101	2150	26776	0.00418605	0.00377203	0.0638763	0.210238	Camk2d,108058:down|Prkab1,19079:up|Phka2,110094:down|Prkag2,108099:down|Camk2b,12323:up|Pygm,19309:up|Atf2,11909:up|Pygl,110095:up|Acacb,100705:up
Toll-like receptor signaling pathway	KEGG PATHWAY	mmu04620	9	101	2150	26776	0.00418605	0.00377203	0.0638763	0.210238	Tab2,68652:down|Casp8,12370:up|Tlr1,21897:down|Lbp,16803:down|Cxcl10,15945:down|Map2k7,26400:up|Mapk14,26416:down|Cxcl11,56066:up|Irak1,16179:up
Melanoma	KEGG PATHWAY	mmu05218	7	71	2150	26776	0.00325581	0.00265163	0.0646432	0.211886	Fgfr1,14182:up|Cdkn1a,12575:down|Cdh1,12550:up|Mdm2,17246:down|Trp53,22059:up|Egfr,13649:up|Fgf1,14164:up
Dopaminergic synapse	KEGG PATHWAY	mmu04728	11	133	2150	26776	0.00511628	0.00496713	0.0651416	0.212645	Gnb4,14696:up|Gnb2,14693:up|Ppp1cc,19047:up|Ppp2r2d,52432:down|Camk2d,108058:down|Clock,12753:down|Ddc,13195:down|Camk2b,12323:up|Ppp2r1b,73699:down|Mapk14,26416:down|Atf2,11909:up
Basal transcription factors	KEGG PATHWAY	mmu03022	5	43	2150	26776	0.00232558	0.00160592	0.0663494	0.216144	Gtf2i,14886:down|Ccnh,66671:up|Tbp,21374:down|Taf9b,407786:up|Gtf2e2,68153:down
Adrenergic signaling in cardiomyocytes	KEGG PATHWAY	mmu04261	12	151	2150	26776	0.0055814	0.00563938	0.0696925	0.223381	Ppp1cc,19047:up|Ppp2r2d,52432:down|Camk2d,108058:down|Tpm3,59069:up|Crem,12916:down|Camk2b,12323:up|Ppp2r1b,73699:down|Mapk14,26416:down|Atp2a2,11938:down|Atf2,11909:up|Tpm2,22004:up|Adcy4,104110:up
Aminoacyl-tRNA biosynthesis	KEGG PATHWAY	mmu00970	5	44	2150	26776	0.00232558	0.00164326	0.0712501	0.224311	Iars2,381314:down|Lars2,102436:up|Sepsecs,211006:up|Rars2,109093:down|Fars2,69955:up
Hedgehog signaling pathway	KEGG PATHWAY	mmu04340	5	44	2150	26776	0.00232558	0.00164326	0.0712501	0.224311	Arrb1,109689:up|Ccnd2,12444:up|Csnk1a1,93687:down|Kif3a,16568:up|Gas1,14451:up
Chronic myeloid leukemia	KEGG PATHWAY	mmu05220	7	73	2150	26776	0.00325581	0.00272632	0.0720345	0.225444	Cdkn1b,12576:up|Cdkn1a,12575:down|Ctbp2,13017:up|Sos2,20663:up|Mdm2,17246:down|Bcl2l1,12048:down|Trp53,22059:up
Glycerolipid metabolism	KEGG PATHWAY	mmu00561	6	59	2150	26776	0.0027907	0.00220347	0.075126	0.230082	Gpat4,102247:down|Pnpla2,66853:down|Agpat4,68262:up|Lpin2,64898:down|Dgat2,67800:down|Agpat1,55979:up
Adherens junction	KEGG PATHWAY	mmu04520	7	74	2150	26776	0.00325581	0.00276367	0.0759103	0.230082	Ctnnb1,12387:up|Fgfr1,14182:up|Cdh1,12550:up|Baiap2,108100:down|Csnk2a1,12995:up|Ssx2ip,99167:up|Egfr,13649:up
Neurotrophin signaling pathway	KEGG PATHWAY	mmu04722	10	121	2150	26776	0.00465116	0.00451897	0.0764626	0.230255	Ntrk2,18212:up|Camk2d,108058:down|Irak2,108960:down|Kidins220,77480:down|Camk2b,12323:up|Map2k7,26400:up|Mapk14,26416:down|Sos2,20663:up|Irak1,16179:up|Trp53,22059:up
Alzheimer's disease	KEGG PATHWAY	mmu05010	13	171	2150	26776	0.00604651	0.00638632	0.0784594	0.235378	Casp8,12370:up|Ndufs4,17993:down|Snca,20617:up|Gapdh,14433:up|Ndufs7,75406:up|Ide,15925:down|Atp2a2,11938:down|Ern1,78943:up|Uqcrq,22272:up|Apoe,11816:down|Atp5o,28080:up|Sdhb,67680:up|Psenen,66340:up
SNARE interactions in vesicular transport	KEGG PATHWAY	mmu04130	4	32	2150	26776	0.00186047	0.0011951	0.0797159	0.236549	Bet1,12068:down|Stx5a,56389:down|Stx1b,56216:down|Sec22b,20333:down
beta-Alanine metabolism	KEGG PATHWAY	mmu00410	4	33	2150	26776	0.00186047	0.00123245	0.0863123	0.247434	Srm,20810:up|Upb1,103149:down|Ehhadh,74147:down|Aldh6a1,104776:down
Bacterial invasion of epithelial cells	KEGG PATHWAY	mmu05100	7	77	2150	26776	0.00325581	0.00287571	0.0882552	0.247523	Ilk,16202:down|Cav1,12389:up|Ctnnb1,12387:up|Cdh1,12550:up|Fn1,14268:up|Sept2,18000:up|Mad2l2,71890:down
Oxytocin signaling pathway	KEGG PATHWAY	mmu04921	12	158	2150	26776	0.0055814	0.00590081	0.0887697	0.247523	Ppp1r12c,232807:down|Eef2k,13631:up|Ppp1cc,19047:up|Camk2d,108058:down|Prkab1,19079:up|Prkag2,108099:down|Camk2b,12323:up|Adcy4,104110:up|Cdkn1a,12575:down|Myl6,17904:up|Egfr,13649:up|Camk1d,227541:up
Phospholipase D signaling pathway	KEGG PATHWAY	mmu04072	11	144	2150	26776	0.00511628	0.00537795	0.0973166	0.265446	Pip5k1a,18720:up|Pip5k1c,18717:up|Kit,16590:up|Agpat4,68262:up|Syk,20963:up|Tsc2,22084:up|Sos2,20663:up|Agpat1,55979:up|Rras,20130:up|Egfr,13649:up|Adcy4,104110:up
mRNA surveillance pathway	KEGG PATHWAY	mmu03015	8	95	2150	26776	0.00372093	0.00354795	0.0979402	0.265446	Nxt1,56488:down|Dazap1,70248:up|Ppp1cc,19047:up|Ppp2r2d,52432:down|Hbs1l,56422:down|Pabpc4,230721:up|Papola,18789:up|Ppp2r1b,73699:down
Notch signaling pathway	KEGG PATHWAY	mmu04330	5	49	2150	26776	0.00232558	0.00183	0.098608	0.265446	Kat2a,14534:up|Ctbp2,13017:up|Ncor2,20602:up|Psenen,66340:up|Dtx4,207521:down
N-Glycan biosynthesis	KEGG PATHWAY	mmu00510	5	49	2150	26776	0.00232558	0.00183	0.098608	0.265446	Dpagt1,13478:down|Man2a2,140481:down|B4galt3,57370:up|Alg6,320438:down|Dolpp1,57170:up
Vascular smooth muscle contraction	KEGG PATHWAY	mmu04270	10	128	2150	26776	0.00465116	0.0047804	0.0995441	0.265446	Pla2g6,53357:down|Ppp1r12c,232807:down|Ppp1cc,19047:up|Arhgef1,16801:down|Cyp4a31,666168:down|Cyp4a10,13117:down|Cyp4a14,13119:down|Myl6,17904:up|Pla2g12a,66350:down|Adcy4,104110:up
Sulfur relay system	KEGG PATHWAY	mmu04122	2	10	2150	26776	0.000930233	0.000373469	0.101146	0.265446	Mocs1,56738:up|Mpst,246221:up
Phenylalanine metabolism	KEGG PATHWAY	mmu00360	3	22	2150	26776	0.00139535	0.000821631	0.103184	0.269463	Got1,14718:up|Gm4952,240549:down|Ddc,13195:down
Estrogen signaling pathway	KEGG PATHWAY	mmu04915	8	97	2150	26776	0.00372093	0.00362265	0.10639	0.275576	Hspa8,15481:up|Sos2,20663:up|Hspa1b,15511:up|Hspa1a,193740:up|Atf2,11909:up|Sp1,20683:up|Egfr,13649:up|Adcy4,104110:up
Phosphatidylinositol signaling system	KEGG PATHWAY	mmu04070	8	97	2150	26776	0.00372093	0.00362265	0.10639	0.275576	Ppip5k2,227399:down|Pip5k1a,18720:up|Ip6k2,76500:down|Pip5k1c,18717:up|Inppl1,16332:up|Mtmr1,53332:down|Mtm1,17772:down|Mtmr2,77116:down
Pentose and glucuronate interconversions	KEGG PATHWAY	mmu00040	4	36	2150	26776	0.00186047	0.00134449	0.107608	0.277828	Ugt1a2,22236:up|Ugdh,22235:down|Xylb,102448:down|Ugt1a9,394434:down
Glycolysis / Gluconeogenesis	KEGG PATHWAY	mmu00010	6	66	2150	26776	0.0027907	0.00246489	0.109634	0.282145	Acss2,60525:up|Gapdh,14433:up|Pklr,18770:up|Gpi1,14751:up|Adh4,26876:down|Eno1,13806:up
Ubiquinone and other terpenoid-quinone biosynthesis	KEGG PATHWAY	mmu00130	2	11	2150	26776	0.000930233	0.000410816	0.116056	0.289478	Coq6,217707:down|Coq3,230027:down
RIG-I-like receptor signaling pathway	KEGG PATHWAY	mmu04622	6	68	2150	26776	0.0027907	0.00253959	0.120763	0.297313	Casp8,12370:up|Tank,21353:down|Cxcl10,15945:down|Mapk14,26416:down|Rnf125,67664:down|Tbkbp1,73174:down
Thyroid hormone signaling pathway	KEGG PATHWAY	mmu04919	9	117	2150	26776	0.00418605	0.00436958	0.121632	0.297313	Ncoa3,17979:up|Rxra,20181:up|Kat2a,14534:up|Ctnnb1,12387:up|Tbc1d4,210789:down|Tsc2,22084:up|Atp2a2,11938:down|Mdm2,17246:down|Trp53,22059:up
Tyrosine metabolism	KEGG PATHWAY	mmu00350	4	38	2150	26776	0.00186047	0.00141918	0.122989	0.297313	Got1,14718:up|Aox1,11761:down|Ddc,13195:down|Adh4,26876:down
Small cell lung cancer	KEGG PATHWAY	mmu05222	7	85	2150	26776	0.00325581	0.00317448	0.126316	0.297313	Xiap,11798:down|Rxra,20181:up|Cdkn1b,12576:up|Cdk2,12566:down|Fn1,14268:up|Bcl2l1,12048:down|Trp53,22059:up
Aldosterone synthesis and secretion	KEGG PATHWAY	mmu04925	7	85	2150	26776	0.00325581	0.00317448	0.126316	0.297313	Nr4a1,15370:down|Prkd3,75292:down|Camk2b,12323:up|Adcy4,104110:up|Atf2,11909:up|Camk2d,108058:down|Camk1d,227541:up
Pyruvate metabolism	KEGG PATHWAY	mmu00620	4	39	2150	26776	0.00186047	0.00145653	0.131011	0.297313	Acss2,60525:up|Pklr,18770:up|Acat2,110460:up|Acacb,100705:up
alpha-Linolenic acid metabolism	KEGG PATHWAY	mmu00592	3	25	2150	26776	0.00139535	0.000933672	0.133263	0.299418	Pla2g6,53357:down|Pla2g12a,66350:down|Acaa1b,235674:down
Complement and coagulation cascades	KEGG PATHWAY	mmu04610	7	87	2150	26776	0.00325581	0.00324918	0.136949	0.306405	Cd59a,12509:up|Cfd,11537:up|Serping1,12258:down|F10,14058:down|C8b,110382:up|F3,14066:up|F5,14067:down
GnRH signaling pathway	KEGG PATHWAY	mmu04912	7	88	2150	26776	0.00325581	0.00328653	0.142425	0.315993	Camk2d,108058:down|Camk2b,12323:up|Map2k7,26400:up|Mapk14,26416:down|Sos2,20663:up|Egfr,13649:up|Adcy4,104110:up
Dorso-ventral axis formation	KEGG PATHWAY	mmu04320	3	26	2150	26776	0.00139535	0.000971019	0.143894	0.3186	Sos2,20663:up|Cpeb2,231207:down|Egfr,13649:up
Porphyrin and chlorophyll metabolism	KEGG PATHWAY	mmu00860	4	41	2150	26776	0.00186047	0.00153122	0.147674	0.321372	Ugt1a2,22236:up|Ugt1a9,394434:down|Fxn,14297:down|Cp,12870:down
Progesterone-mediated oocyte maturation	KEGG PATHWAY	mmu04914	7	89	2150	26776	0.00325581	0.00332387	0.148004	0.321651	Ccnb2,12442:down|Cpeb2,231207:down|Mad2l2,71890:down|Cdk2,12566:down|Mapk14,26416:down|Ccna2,12428:down|Adcy4,104110:up
Axon guidance	KEGG PATHWAY	mmu04360	12	176	2150	26776	0.0055814	0.00657305	0.151175	0.326222	Ilk,16202:down|Limk2,16886:up|Plxnb1,235611:up|Camk2d,108058:down|Bmp7,12162:up|Sema3f,20350:down|Camk2b,12323:up|Rnd1,223881:down|Rgs3,50780:up|Rras,20130:up|Rhod,11854:down|Sema6a,20358:up
Sphingolipid signaling pathway	KEGG PATHWAY	mmu04071	9	124	2150	26776	0.00418605	0.00463101	0.153578	0.329718	Acer2,230379:down|Ppp2r2d,52432:down|Sphk2,56632:down|Nsmaf,18201:up|Ppp2r1b,73699:down|Mapk14,26416:down|Degs1,13244:down|Smpd2,20598:down|Trp53,22059:up
Maturity onset diabetes of the young	KEGG PATHWAY	mmu04950	3	27	2150	26776	0.00139535	0.00100837	0.154794	0.330545	Onecut1,15379:up|Pklr,18770:up|Hhex,15242:up
Ascorbate and aldarate metabolism	KEGG PATHWAY	mmu00053	3	27	2150	26776	0.00139535	0.00100837	0.154794	0.330545	Ugt1a2,22236:up|Ugdh,22235:down|Ugt1a9,394434:down
Rap1 signaling pathway	KEGG PATHWAY	mmu04015	14	214	2150	26776	0.00651163	0.00799223	0.159455	0.337182	Cdh1,12550:up|Dock4,238130:up|Magi3,99470:down|Prkd3,75292:down|Fgfr1,14182:up|Sipa1l1,217692:down|Kit,16590:up|Mapk14,26416:down|Rapgef2,76089:up|Fgf1,14164:up|Rras,20130:up|Ctnnb1,12387:up|Egfr,13649:up|Adcy4,104110:up
Biotin metabolism	KEGG PATHWAY	mmu00780	1	3	2150	26776	0.000465116	0.000112041	0.170146	0.338381	Btd,26363:down
Glyoxylate and dicarboxylate metabolism	KEGG PATHWAY	mmu00630	3	29	2150	26776	0.00139535	0.00108306	0.177314	0.349148	Shmt1,20425:up|Acat2,110460:up|Gldc,104174:down
Osteoclast differentiation	KEGG PATHWAY	mmu04380	9	129	2150	26776	0.00418605	0.00481775	0.178667	0.351022	Tab2,68652:down|Pirb,18733:up|Blnk,17060:up|Map2k7,26400:up|Syk,20963:up|Mapk14,26416:down|Il1r1,16177:up|Irf9,16391:up|Sqstm1,18412:down
Focal adhesion	KEGG PATHWAY	mmu04510	13	203	2150	26776	0.00604651	0.00758142	0.188057	0.362539	Ccnd2,12444:up|Xiap,11798:down|Cav1,12389:up|Ppp1r12c,232807:down|Ppp1cc,19047:up|Col6a2,12834:up|Ctnnb1,12387:up|Pip5k1c,18717:up|Ilk,16202:down|Fn1,14268:up|Chad,12643:up|Sos2,20663:up|Egfr,13649:up
Circadian entrainment	KEGG PATHWAY	mmu04713	7	97	2150	26776	0.00325581	0.00362265	0.196096	0.371378	Gnb4,14696:up|Gnb2,14693:up|Camk2d,108058:down|Camk2b,12323:up|Per2,18627:up|Per3,18628:up|Adcy4,104110:up
@@Pentose phosphate pathway	KEGG PATHWAY	mmu00030	3	31	2150	26776	0.00139535	0.00115775	0.200659	0.374741	Tkt,21881:up|Gpi1,14751:up|Rpia,19895:up
Malaria	KEGG PATHWAY	mmu05144	4	47	2150	26776	0.00186047	0.0017553	0.20195	0.374741	Cd36,12491:up|Pecam1,18613:up|Hbb-bs,100503605:up|Hba-a2,110257:up
Viral myocarditis	KEGG PATHWAY	mmu05416	6	81	2150	26776	0.0027907	0.0030251	0.205072	0.374741	Casp8,12370:up|Cav1,12389:up|Eif4g1,208643:up|H2-Q1,15006:down|Dmd,13405:up|Eif4g3,230861:up
@@Sphingolipid metabolism	KEGG PATHWAY	mmu00600	4	48	2150	26776	0.00186047	0.00179265	0.211521	0.376279	Acer2,230379:down|Smpd2,20598:down|Sphk2,56632:down|Degs1,13244:down
Amino sugar and nucleotide sugar metabolism	KEGG PATHWAY	mmu00520	4	49	2150	26776	0.00186047	0.00183	0.221215	0.388101	Cyb5r3,109754:up|Ugdh,22235:down|Gmds,218138:up|Gpi1,14751:up
Hypertrophic cardiomyopathy (HCM)	KEGG PATHWAY	mmu05410	6	84	2150	26776	0.0027907	0.00313714	0.226995	0.395626	Prkab1,19079:up|Tpm3,59069:up|Prkag2,108099:down|Dmd,13405:up|Atp2a2,11938:down|Tpm2,22004:up
Amphetamine addiction	KEGG PATHWAY	mmu05031	5	67	2150	26776	0.00232558	0.00250224	0.230453	0.398291	Ppp1cc,19047:up|Camk2b,12323:up|Camk2d,108058:down|Atf2,11909:up|Ddc,13195:down
Other glycan degradation	KEGG PATHWAY	mmu00511	2	18	2150	26776	0.000930233	0.000672244	0.230714	0.398291	Man2b2,17160:down|Aga,11593:up
Antigen processing and presentation	KEGG PATHWAY	mmu04612	6	85	2150	26776	0.0027907	0.00317448	0.234465	0.403787	Nfyc,18046:down|Hspa8,15481:up|H2-Q1,15006:down|Ctsl,13039:down|Hspa1b,15511:up|Hspa1a,193740:up
Signaling pathways regulating pluripotency of stem cells	KEGG PATHWAY	mmu04550	9	140	2150	26776	0.00418605	0.00522856	0.239614	0.408359	Onecut1,15379:up|Axin1,12005:up|Setdb1,84505:down|Ctnnb1,12387:up|Fgfr1,14182:up|Fzd6,14368:down|Smad5,17129:down|Mapk14,26416:down|Smad9,55994:up
2-Oxocarboxylic acid metabolism	KEGG PATHWAY	mmu01210	2	19	2150	26776	0.000930233	0.000709591	0.247833	0.41082	Got1,14718:up|Bcat2,12036:up
Arginine biosynthesis	KEGG PATHWAY	mmu00220	2	19	2150	26776	0.000930233	0.000709591	0.247833	0.41082	Got1,14718:up|Asl,109900:up
One carbon pool by folate	KEGG PATHWAY	mmu00670	2	19	2150	26776	0.000930233	0.000709591	0.247833	0.41082	Shmt1,20425:up|Mthfr,17769:down
Regulation of actin cytoskeleton	KEGG PATHWAY	mmu04810	13	217	2150	26776	0.00604651	0.00810427	0.251337	0.412475	Pip5k1c,18717:up|Limk2,16886:up|Pip5k1a,18720:up|Ppp1r12c,232807:down|Ppp1cc,19047:up|Arhgef1,16801:down|Fgfr1,14182:up|Baiap2,108100:down|Sos2,20663:up|Fn1,14268:up|Rras,20130:up|Egfr,13649:up|Fgf1,14164:up
Parkinson's disease	KEGG PATHWAY	mmu05012	9	143	2150	26776	0.00418605	0.0053406	0.257395	0.418398	Ndufs4,17993:down|Snca,20617:up|Ndufs7,75406:up|Atp5o,28080:up|Park2,50873:up|Uba7,74153:down|Uqcrq,22272:up|Gm10705,100042355:up|Sdhb,67680:up
Alanine, aspartate and glutamate metabolism	KEGG PATHWAY	mmu00250	3	36	2150	26776	0.00139535	0.00134449	0.261609	0.422232	Got1,14718:up|Asns,27053:up|Asl,109900:up
Amoebiasis	KEGG PATHWAY	mmu05146	7	109	2150	26776	0.00325581	0.00407081	0.277588	0.432385	C8b,110382:up|Gna14,14675:up|Hspb1,15507:up|Fn1,14268:up|Il1r1,16177:up|Cd1d1,12479:down|Serpinb1a,66222:down
Caffeine metabolism	KEGG PATHWAY	mmu00232	1	6	2150	26776	0.000465116	0.000224081	0.278485	0.432385	Uox,22262:up
Basal cell carcinoma	KEGG PATHWAY	mmu05217	4	55	2150	26776	0.00186047	0.00205408	0.281443	0.433005	Fzd6,14368:down|Ctnnb1,12387:up|Axin1,12005:up|Trp53,22059:up
B cell receptor signaling pathway	KEGG PATHWAY	mmu04662	5	73	2150	26776	0.00232558	0.00272632	0.282463	0.433074	Sos2,20663:up|Inppl1,16332:up|Syk,20963:up|Blnk,17060:up|Pirb,18733:up
Morphine addiction	KEGG PATHWAY	mmu05032	6	92	2150	26776	0.0027907	0.00343591	0.288623	0.441244	Arrb1,109689:up|Gnb4,14696:up|Grk5,14773:down|Gnb2,14693:up|Gabrb3,14402:down|Adcy4,104110:up
Prolactin signaling pathway	KEGG PATHWAY	mmu04917	5	74	2150	26776	0.00232558	0.00276367	0.291354	0.44261	Sos2,20663:up|Cish,12700:up|Ccnd2,12444:up|Mapk14,26416:down|Prlr,19116:down
Acute myeloid leukemia	KEGG PATHWAY	mmu05221	4	56	2150	26776	0.00186047	0.00209143	0.291736	0.44261	Kit,16590:up|Rps6kb2,58988:up|Pml,18854:up|Sos2,20663:up
Non-small cell lung cancer	KEGG PATHWAY	mmu05223	4	56	2150	26776	0.00186047	0.00209143	0.291736	0.44261	Sos2,20663:up|Rxra,20181:up|Egfr,13649:up|Trp53,22059:up
Cytokine-cytokine receptor interaction	KEGG PATHWAY	mmu04060	15	264	2150	26776	0.00697674	0.00985958	0.291872	0.44261	Tnfsf10,22035:up|-,100041593:up|Prlr,19116:down|Il22ra1,230828:down|Crlf2,57914:down|Cxcl10,15945:down|Kit,16590:up|Csf3r,12986:down|Il1r1,16177:up|Cxcl11,56066:up|Bmp7,12162:up|Il15ra,16169:up|Cx3cr1,13051:up|Il4ra,16190:down|Egfr,13649:up
Proximal tubule bicarbonate reclamation	KEGG PATHWAY	mmu04964	2	22	2150	26776	0.000930233	0.000821631	0.299266	0.448899	Slc4a4,54403:down|Slc38a3,76257:up
Phenylalanine, tyrosine and tryptophan biosynthesis	KEGG PATHWAY	mmu00400	1	7	2150	26776	0.000465116	0.000261428	0.311361	0.451728	Got1,14718:up
Oxidative phosphorylation	KEGG PATHWAY	mmu00190	8	133	2150	26776	0.00372093	0.00496713	0.313797	0.454848	Ndufs4,17993:down|Ndufs7,75406:up|Uqcrq,22272:up|Atp5j2,57423:up|Atp5l,27425:down|Atp6v0b,114143:down|Atp5o,28080:up|Sdhb,67680:up
Huntington's disease	KEGG PATHWAY	mmu05016	11	191	2150	26776	0.00511628	0.00713325	0.315532	0.456424	Casp8,12370:up|Polr2b,231329:up|Ndufs7,75406:up|Sp1,20683:up|Bbc3,170770:down|Uqcrq,22272:up|Atp5o,28080:up|Ndufs4,17993:down|Sdhb,67680:up|Tbp,21374:down|Trp53,22059:up
mTOR signaling pathway	KEGG PATHWAY	mmu04150	9	155	2150	26776	0.00418605	0.00578877	0.332062	0.476199	Sesn2,230784:down|Stk11,20869:up|Rps6kb2,58988:up|Tti1,75425:up|Eif4e2,26987:up|Fzd6,14368:down|Tsc2,22084:up|Sos2,20663:up|Nprl3,17168:up
Cytosolic DNA-sensing pathway	KEGG PATHWAY	mmu04623	4	61	2150	26776	0.00186047	0.00227816	0.343761	0.48036	Zbp1,58203:down|Polr3a,218832:down|Adar,56417:down|Cxcl10,15945:down
Melanogenesis	KEGG PATHWAY	mmu04916	6	99	2150	26776	0.0027907	0.00369734	0.345037	0.481118	Kit,16590:up|Ctnnb1,12387:up|Camk2b,12323:up|Fzd6,14368:down|Camk2d,108058:down|Adcy4,104110:up
Histidine metabolism	KEGG PATHWAY	mmu00340	2	25	2150	26776	0.000930233	0.000933672	0.350097	0.483279	Ddc,13195:down|Hal,15109:down
EGFR tyrosine kinase inhibitor resistance	KEGG PATHWAY	mmu01521	5	81	2150	26776	0.00232558	0.0030251	0.35462	0.489099	Sos2,20663:up|Rps6kb2,58988:up|Bcl2l1,12048:down|Eif4e2,26987:up|Egfr,13649:up
Ether lipid metabolism	KEGG PATHWAY	mmu00565	3	44	2150	26776	0.00139535	0.00164326	0.362306	0.498405	Pla2g6,53357:down|Enpp2,18606:up|Pla2g12a,66350:down
Hippo signaling pathway -multiple species	KEGG PATHWAY	mmu04392	2	26	2150	26776	0.000930233	0.000971019	0.366776	0.502512	Lats2,50523:up|Rassf6,73246:up
Alcoholism	KEGG PATHWAY	mmu05034	11	200	2150	26776	0.00511628	0.00746938	0.367159	0.502512	Gnb4,14696:up|Gnb2,14693:up|Ppp1cc,19047:up|Ddc,13195:down|Ntrk2,18212:up|Sos2,20663:up|Hist3h2a,319162:up|Hist1h4k,319160:up|Hist1h4m,100041230:up|Atf2,11909:up|Slc29a1,63959:down
Vitamin B6 metabolism	KEGG PATHWAY	mmu00750	1	9	2150	26776	0.000465116	0.000336122	0.37269	0.502512	Aox1,11761:down
ECM-receptor interaction	KEGG PATHWAY	mmu04512	5	83	2150	26776	0.00232558	0.00309979	0.372862	0.502512	Cd36,12491:up|Col6a2,12834:up|Fn1,14268:up|Agrn,11603:up|Chad,12643:up
Colorectal cancer	KEGG PATHWAY	mmu05210	4	64	2150	26776	0.00186047	0.0023902	0.375125	0.503857	Ctnnb1,12387:up|Axin1,12005:up|Birc5,11799:down|Trp53,22059:up
Chagas disease (American trypanosomiasis)	KEGG PATHWAY	mmu05142	6	103	2150	26776	0.0027907	0.00384673	0.377758	0.506966	Casp8,12370:up|Ppp2r2d,52432:down|Gna14,14675:up|Ppp2r1b,73699:down|Mapk14,26416:down|Irak1,16179:up
Central carbon metabolism in cancer	KEGG PATHWAY	mmu05230	4	65	2150	26776	0.00186047	0.00242755	0.385559	0.512257	Kit,16590:up|Fgfr1,14182:up|Egfr,13649:up|Trp53,22059:up
Insulin secretion	KEGG PATHWAY	mmu04911	5	85	2150	26776	0.00232558	0.00317448	0.391102	0.518755	Camk2b,12323:up|Camk2d,108058:down|Atf2,11909:up|Kcnn1,84036:up|Adcy4,104110:up
Hepatitis B	KEGG PATHWAY	mmu05161	8	145	2150	26776	0.00372093	0.0054153	0.39661	0.523961	Casp8,12370:up|Birc5,11799:down|Cdkn1a,12575:down|Cdkn1b,12576:up|Cdk2,12566:down|Ccna2,12428:down|Atf2,11909:up|Trp53,22059:up
Biosynthesis of unsaturated fatty acids	KEGG PATHWAY	mmu01040	2	28	2150	26776	0.000930233	0.00104571	0.399607	0.523961	Tecr,106529:up|Acaa1b,235674:down
RNA polymerase	KEGG PATHWAY	mmu03020	2	28	2150	26776	0.000930233	0.00104571	0.399607	0.523961	Polr2b,231329:up|Polr3a,218832:down
Fc epsilon RI signaling pathway	KEGG PATHWAY	mmu04664	4	67	2150	26776	0.00186047	0.00250224	0.406353	0.528857	Sos2,20663:up|Map2k7,26400:up|Syk,20963:up|Mapk14,26416:down
Ras signaling pathway	KEGG PATHWAY	mmu04014	12	229	2150	26776	0.0055814	0.00855244	0.418044	0.541831	Pla2g6,53357:down|Gnb4,14696:up|Gnb2,14693:up|Fgfr1,14182:up|Kit,16590:up|Shoc2,56392:down|Sos2,20663:up|Bcl2l1,12048:down|Rras,20130:up|Pla2g12a,66350:down|Egfr,13649:up|Fgf1,14164:up
Dilated cardiomyopathy	KEGG PATHWAY	mmu05414	5	88	2150	26776	0.00232558	0.00328653	0.418373	0.541831	Tpm3,59069:up|Adcy4,104110:up|Dmd,13405:up|Tpm2,22004:up|Atp2a2,11938:down
GABAergic synapse	KEGG PATHWAY	mmu04727	5	88	2150	26776	0.00232558	0.00328653	0.418373	0.541831	Gnb2,14693:up|Gnb4,14696:up|Gabrb3,14402:down|Slc38a3,76257:up|Adcy4,104110:up
Sulfur metabolism	KEGG PATHWAY	mmu00920	1	11	2150	26776	0.000465116	0.000410816	0.42856	0.54485	Mpst,246221:up
Taurine and hypotaurine metabolism	KEGG PATHWAY	mmu00430	1	11	2150	26776	0.000465116	0.000410816	0.42856	0.54485	Csad,246277:down
Synthesis and degradation of ketone bodies	KEGG PATHWAY	mmu00072	1	11	2150	26776	0.000465116	0.000410816	0.42856	0.54485	Acat2,110460:up
Other types of O-glycan biosynthesis	KEGG PATHWAY	mmu00514	2	30	2150	26776	0.000930233	0.00112041	0.431616	0.545253	Plod3,26433:up|B4galt3,57370:up
Arginine and proline metabolism	KEGG PATHWAY	mmu00330	3	50	2150	26776	0.00139535	0.00186734	0.43663	0.548976	Got1,14718:up|Aldh18a1,56454:up|Srm,20810:up
Serotonergic synapse	KEGG PATHWAY	mmu04726	7	132	2150	26776	0.00325581	0.00492979	0.448192	0.560416	Gnb4,14696:up|Ddc,13195:down|Gnb2,14693:up|Gabrb3,14402:down|Ptgs1,19224:down|Cyp2j9,74519:down|Cyp2d9,13105:down
Amyotrophic lateral sclerosis (ALS)	KEGG PATHWAY	mmu05014	3	52	2150	26776	0.00139535	0.00194204	0.460713	0.566536	Bcl2l1,12048:down|Mapk14,26416:down|Trp53,22059:up
Citrate cycle (TCA cycle)	KEGG PATHWAY	mmu00020	2	32	2150	26776	0.000930233	0.0011951	0.462689	0.566536	Sdhb,67680:up|Acly,104112:up
Chemokine signaling pathway	KEGG PATHWAY	mmu04062	10	196	2150	26776	0.00465116	0.00731999	0.464383	0.568174	Arrb1,109689:up|Gnb4,14696:up|Grk5,14773:down|-,100041593:up|Gnb2,14693:up|Cxcl10,15945:down|Cxcl11,56066:up|Sos2,20663:up|Cx3cr1,13051:up|Adcy4,104110:up
Glutamatergic synapse	KEGG PATHWAY	mmu04724	6	114	2150	26776	0.0027907	0.00425754	0.467338	0.57135	Gnb4,14696:up|Gnb2,14693:up|Homer2,26557:up|Slc38a3,76257:up|Shank2,210274:down|Adcy4,104110:up
Arrhythmogenic right ventricular cardiomyopathy (ARVC)	KEGG PATHWAY	mmu05412	4	74	2150	26776	0.00186047	0.00276367	0.477707	0.576436	Ctnnb1,12387:up|Dmd,13405:up|Dsg2,13511:up|Atp2a2,11938:down
African trypanosomiasis	KEGG PATHWAY	mmu05143	2	33	2150	26776	0.000930233	0.00123245	0.477846	0.576436	Hbb-bs,100503605:up|Hba-a2,110257:up
Prion diseases	KEGG PATHWAY	mmu05020	2	34	2150	26776	0.000930233	0.00126979	0.492739	0.588847	Hspa1a,193740:up|C8b,110382:up
Calcium signaling pathway	KEGG PATHWAY	mmu04020	9	180	2150	26776	0.00418605	0.00672244	0.49412	0.590055	Gna14,14675:up|Sphk2,56632:down|Camk2b,12323:up|Atp2a2,11938:down|P2rx7,18439:up|Adcy4,104110:up|Camk2d,108058:down|Egfr,13649:up|Phka2,110094:down
Cardiac muscle contraction	KEGG PATHWAY	mmu04260	4	78	2150	26776	0.00186047	0.00291306	0.516977	0.607695	Uqcrq,22272:up|Tpm3,59069:up|Tpm2,22004:up|Atp2a2,11938:down
NOD-like receptor signaling pathway	KEGG PATHWAY	mmu04621	3	57	2150	26776	0.00139535	0.00212877	0.51881	0.607695	Tab2,68652:down|Casp8,12370:up|Mapk14,26416:down
Regulation of lipolysis in adipocytes	KEGG PATHWAY	mmu04923	3	57	2150	26776	0.00139535	0.00212877	0.51881	0.607695	Ptgs1,19224:down|Pnpla2,66853:down|Adcy4,104110:up
Glycosphingolipid biosynthesis - ganglio series	KEGG PATHWAY	mmu00604	1	15	2150	26776	0.000465116	0.000560203	0.525826	0.607867	B4galnt1,14421:down
Glycosaminoglycan biosynthesis - keratan sulfate	KEGG PATHWAY	mmu00533	1	15	2150	26776	0.000465116	0.000560203	0.525826	0.607867	B4galt3,57370:up
Ribosome biogenesis in eukaryotes	KEGG PATHWAY	mmu03008	4	79	2150	26776	0.00186047	0.0029504	0.526579	0.608296	Nxt1,56488:down|Tcof1,21453:up|Csnk2a1,12995:up|Utp14b,195434:up
Platelet activation	KEGG PATHWAY	mmu04611	6	123	2150	26776	0.0027907	0.00459367	0.53794	0.61739	Ppp1cc,19047:up|Arhgef1,16801:down|Syk,20963:up|Mapk14,26416:down|Ptgs1,19224:down|Adcy4,104110:up
Retrograde endocannabinoid signaling	KEGG PATHWAY	mmu04723	5	102	2150	26776	0.00232558	0.00380938	0.541124	0.619706	Gnb4,14696:up|Mapk14,26416:down|Gnb2,14693:up|Gabrb3,14402:down|Adcy4,104110:up
@@VEGF signaling pathway	KEGG PATHWAY	mmu04370	3	60	2150	26776	0.00139535	0.00224081	0.551994	0.628539	Sphk2,56632:down|Mapk14,26416:down|Hspb1,15507:up
Nitrogen metabolism	KEGG PATHWAY	mmu00910	1	17	2150	26776	0.000465116	0.000634897	0.568067	0.641795	Car14,23831:down
Selenocompound metabolism	KEGG PATHWAY	mmu00450	1	17	2150	26776	0.000465116	0.000634897	0.568067	0.641795	Sepsecs,211006:up
Leishmaniasis	KEGG PATHWAY	mmu05140	3	65	2150	26776	0.00139535	0.00242755	0.604154	0.671142	Tab2,68652:down|Irak1,16179:up|Mapk14,26416:down
Long-term potentiation	KEGG PATHWAY	mmu04720	3	66	2150	26776	0.00139535	0.00246489	0.61409	0.680282	Ppp1cc,19047:up|Camk2b,12323:up|Camk2d,108058:down
Pancreatic cancer	KEGG PATHWAY	mmu05212	3	66	2150	26776	0.00139535	0.00246489	0.61409	0.680282	Bcl2l1,12048:down|Egfr,13649:up|Trp53,22059:up
Cholinergic synapse	KEGG PATHWAY	mmu04725	5	112	2150	26776	0.00232558	0.00418285	0.620849	0.686814	Camk2b,12323:up|Camk2d,108058:down|Gnb4,14696:up|Gnb2,14693:up|Adcy4,104110:up
Protein digestion and absorption	KEGG PATHWAY	mmu04974	4	90	2150	26776	0.00186047	0.00336122	0.625395	0.689449	Col5a1,12831:up|Col6a2,12834:up|Slc36a1,215335:up|Col27a1,373864:up
ABC transporters	KEGG PATHWAY	mmu02010	2	45	2150	26776	0.000930233	0.00168061	0.63774	0.700635	Abca3,27410:up|Abcb4,18670:down
Proteasome	KEGG PATHWAY	mmu03050	2	45	2150	26776	0.000930233	0.00168061	0.63774	0.700635	Psmd14,59029:down|Psma4,26441:down
Cell adhesion molecules (CAMs)	KEGG PATHWAY	mmu04514	7	162	2150	26776	0.00325581	0.00605019	0.654301	0.715375	Cd34,12490:up|Pecam1,18613:up|Cdh1,12550:up|H2-Q1,15006:down|Mpzl1,68481:down|Cldn7,53624:up|Cldn1,12737:down
Cocaine addiction	KEGG PATHWAY	mmu05030	2	48	2150	26776	0.000930233	0.00179265	0.671167	0.730306	Atf2,11909:up|Ddc,13195:down
Leukocyte transendothelial migration	KEGG PATHWAY	mmu04670	5	120	2150	26776	0.00232558	0.00448163	0.678301	0.735147	Cldn7,53624:up|Ctnnb1,12387:up|Mapk14,26416:down|Pecam1,18613:up|Cldn1,12737:down
Gastric acid secretion	KEGG PATHWAY	mmu04971	3	73	2150	26776	0.00139535	0.00272632	0.678845	0.735147	Camk2b,12323:up|Camk2d,108058:down|Adcy4,104110:up
Pertussis	KEGG PATHWAY	mmu05133	3	74	2150	26776	0.00139535	0.00276367	0.687406	0.742485	Irak1,16179:up|Mapk14,26416:down|Serping1,12258:down
Type II diabetes mellitus	KEGG PATHWAY	mmu04930	2	50	2150	26776	0.000930233	0.00186734	0.692031	0.745876	Slc2a4,20528:up|Pklr,18770:up
Glycosylphosphatidylinositol(GPI)-anchor biosynthesis	KEGG PATHWAY	mmu00563	1	25	2150	26776	0.000465116	0.000933672	0.702625	0.753217	Pigt,78928:up
Phototransduction	KEGG PATHWAY	mmu04744	1	26	2150	26776	0.000465116	0.000971019	0.716183	0.76262	Gnat1,14685:up
Glycosphingolipid biosynthesis - lacto and neolacto series	KEGG PATHWAY	mmu00601	1	26	2150	26776	0.000465116	0.000971019	0.716183	0.76262	B4galt3,57370:up
AGE-RAGE signaling pathway in diabetic complications	KEGG PATHWAY	mmu04933	4	102	2150	26776	0.00186047	0.00380938	0.716993	0.762628	F3,14066:up|Mapk14,26416:down|Cdkn1b,12576:up|Fn1,14268:up
Pancreatic secretion	KEGG PATHWAY	mmu04972	4	103	2150	26776	0.00186047	0.00384673	0.723823	0.7687	Slc4a4,54403:down|Pla2g12a,66350:down|Adcy4,104110:up|Atp2a2,11938:down
Ovarian steroidogenesis	KEGG PATHWAY	mmu04913	2	58	2150	26776	0.000930233	0.00216612	0.764762	0.802019	Cyp2j9,74519:down|Adcy4,104110:up
Gap junction	KEGG PATHWAY	mmu04540	3	86	2150	26776	0.00139535	0.00321183	0.776988	0.8127	Sos2,20663:up|Egfr,13649:up|Adcy4,104110:up
Synaptic vesicle cycle	KEGG PATHWAY	mmu04721	2	62	2150	26776	0.000930233	0.00231551	0.795195	0.82966	Stx1b,56216:down|Atp6v0b,114143:down
Natural killer cell mediated cytotoxicity	KEGG PATHWAY	mmu04650	4	115	2150	26776	0.00186047	0.00429489	0.796352	0.830229	Sos2,20663:up|Klrk1,27007:up|Syk,20963:up|Tnfsf10,22035:up
Renin-angiotensin system	KEGG PATHWAY	mmu04614	1	34	2150	26776	0.000465116	0.00126979	0.804623	0.837754	Ctsa,19025:up
@@Base excision repair	KEGG PATHWAY	mmu03410	1	35	2150	26776	0.000465116	0.00130714	0.813534	0.844273	Parp3,235587:down
Primary immunodeficiency	KEGG PATHWAY	mmu05340	1	35	2150	26776	0.000465116	0.00130714	0.813534	0.844273	Blnk,17060:up
Fructose and mannose metabolism	KEGG PATHWAY	mmu00051	1	35	2150	26776	0.000465116	0.00130714	0.813534	0.844273	Gmds,218138:up
Systemic lupus erythematosus	KEGG PATHWAY	mmu05322	5	145	2150	26776	0.00232558	0.0054153	0.818371	0.847086	Hist1h4m,100041230:up|Ssb,20823:up|Hist3h2a,319162:up|C8b,110382:up|Hist1h4k,319160:up
Renal cell carcinoma	KEGG PATHWAY	mmu05211	2	67	2150	26776	0.000930233	0.00250224	0.828299	0.85514	Sos2,20663:up|Cul2,71745:up
cAMP signaling pathway	KEGG PATHWAY	mmu04024	7	198	2150	26776	0.00325581	0.00739468	0.829566	0.855893	Ppp1cc,19047:up|Camk2d,108058:down|Fxyd1,56188:up|Camk2b,12323:up|Atp2a2,11938:down|Rras,20130:up|Adcy4,104110:up
Phagosome	KEGG PATHWAY	mmu04145	6	175	2150	26776	0.0027907	0.0065357	0.837316	0.862261	Cd36,12491:up|Sec22b,20333:down|H2-Q1,15006:down|Ctsl,13039:down|Atp6v0b,114143:down|Sec61a2,57743:down
Thyroid hormone synthesis	KEGG PATHWAY	mmu04918	2	70	2150	26776	0.000930233	0.00261428	0.84577	0.869234	Atf2,11909:up|Adcy4,104110:up
Nicotine addiction	KEGG PATHWAY	mmu05033	1	40	2150	26776	0.000465116	0.00149388	0.852354	0.875435	Gabrb3,14402:down
MicroRNAs in cancer	KEGG PATHWAY	mmu05206	10	280	2150	26776	0.00465116	0.0104571	0.854978	0.877565	Slc45a3,212980:down|Reck,53614:up|Cdkn1b,12576:up|Ccnd2,12444:up|Cdkn1a,12575:down|Sos2,20663:up|Mdm2,17246:down|Ezh2,14056:down|Egfr,13649:up|Trp53,22059:up
Intestinal immune network for IgA production	KEGG PATHWAY	mmu04672	1	42	2150	26776	0.000465116	0.00156857	0.865518	0.885448	Il15ra,16169:up
T cell receptor signaling pathway	KEGG PATHWAY	mmu04660	3	105	2150	26776	0.00139535	0.00392142	0.874844	0.892778	Sos2,20663:up|Map2k7,26400:up|Mapk14,26416:down
@@Nucleotide excision repair	KEGG PATHWAY	mmu03420	1	44	2150	26776	0.000465116	0.00164326	0.877509	0.894924	Ccnh,66671:up
Carbohydrate digestion and absorption	KEGG PATHWAY	mmu04973	1	45	2150	26776	0.000465116	0.00168061	0.883097	0.899472	Slc2a5,56485:up
Salmonella infection	KEGG PATHWAY	mmu05132	2	78	2150	26776	0.000930233	0.00291306	0.884729	0.900558	Lbp,16803:down|Mapk14,26416:down
Rheumatoid arthritis	KEGG PATHWAY	mmu05323	2	82	2150	26776	0.000930233	0.00306244	0.90059	0.914949	Ctsl,13039:down|Atp6v0b,114143:down
cGMP-PKG signaling pathway	KEGG PATHWAY	mmu04022	5	171	2150	26776	0.00232558	0.00638632	0.907279	0.921157	Ppp1cc,19047:up|Atf2,11909:up|Gtf2i,14886:down|Adcy4,104110:up|Atp2a2,11938:down
@@Fanconi anemia pathway	KEGG PATHWAY	mmu03460	1	51	2150	26776	0.000465116	0.00190469	0.911667	0.924434	Atrip,235610:up
Staphylococcus aureus infection	KEGG PATHWAY	mmu05150	1	51	2150	26776	0.000465116	0.00190469	0.911667	0.924434	Cfd,11537:up
Allograft rejection	KEGG PATHWAY	mmu05330	1	57	2150	26776	0.000465116	0.00212877	0.933258	0.945124	H2-Q1,15006:down
Inflammatory bowel disease (IBD)	KEGG PATHWAY	mmu05321	1	59	2150	26776	0.000465116	0.00220347	0.939212	0.949946	Il4ra,16190:down
Graft-versus-host disease	KEGG PATHWAY	mmu05332	1	59	2150	26776	0.000465116	0.00220347	0.939212	0.949946	H2-Q1,15006:down
Long-term depression	KEGG PATHWAY	mmu04730	1	61	2150	26776	0.000465116	0.00227816	0.944635	0.95422	Ppp2r1b,73699:down
Type I diabetes mellitus	KEGG PATHWAY	mmu04940	1	64	2150	26776	0.000465116	0.0023902	0.951877	0.960926	H2-Q1,15006:down
Autoimmune thyroid disease	KEGG PATHWAY	mmu05320	1	72	2150	26776	0.000465116	0.00268898	0.966889	0.974845	H2-Q1,15006:down
Salivary secretion	KEGG PATHWAY	mmu04970	1	77	2150	26776	0.000465116	0.00287571	0.973791	0.980562	Adcy4,104110:up
Taste transduction	KEGG PATHWAY	mmu04742	1	87	2150	26776	0.000465116	0.00324918	0.98358	0.989168	Adcy4,104110:up
Neuroactive ligand-receptor interaction	KEGG PATHWAY	mmu04080	4	283	2150	26776	0.00186047	0.0105692	0.999212	1	P2rx7,18439:up|Gzma,14938:down|Gabrb3,14402:down|Prlr,19116:down
Olfactory transduction	KEGG PATHWAY	mmu04740	3	1091	2150	26776	0.00139535	0.0407454	1	1	Camk2b,12323:up|Arrb1,109689:up|Camk2d,108058:down
